# Supplementary material for: Gene-specific transcript buffering revealed by perturbation of coactivator complexes
Source: Sci Adv. 2025 Mar 19;11(12):eadr1492. doi: 10.1126/sciadv.adr1492 (PMC11922027; doi:10.1126/sciadv.adr1492)
Supplement: Supplementary file 2 — Data S1 to S3 [file sciadv.adr1492_data_s1_to_s3.zip]

Archive with 3 entries (3 files):
- adr1492_data_s1.xlsx
- adr1492_data_s2.xlsx
- adr1492_data_s3.xlsx
