# Supplementary material for: Gene-specific transcript buffering revealed by perturbation of coactivator complexes
Source: Sci Adv. 2025 Mar 19;11(12):eadr1492. doi: 10.1126/sciadv.adr1492 (PMC11922027; doi:10.1126/sciadv.adr1492)
Supplement: Supplementary file 2 — Data S1 to S3 [file sciadv.adr1492_data_s1_to_s3.zip › adr1492_data_s1.xlsx]

## Sheet: Mendoza2024_parameters_of_RNA_b
gene_id	gene_name	buffering_index_nucleus	buffering_index_cytoplasm	buffering_index_cell	mean_alpha_control	error_alpha_control	mean_alpha_auxin	error_alpha_auxin	log2FC_alpha	pvalue_alpha	mean_beta_control	error_beta_control	mean_beta_auxin	error_beta_auxin	log2FC_beta	pvalue_beta	mean_eta_control	error_eta_control	mean_eta_auxin	error_eta_auxin	log2FC_eta	pvalue_eta	mean_gamma_control	error_gamma_control	mean_gamma_auxin	error_gamma_auxin	log2FC_gamma	pvalue_gamma
ENSMUSG00000000001	Gnai3	-0.064141	0.0994925	-0.0255249	3.54318	0.0194726	3.42994	0.0705503	-0.376152	0.173095	0.275166	0.0302293	0.318598	0.0766446	0.144277	0.598093	0.803771	0.0987129	0.557997	0.102277	-0.816444	0.0837986	-0.0509467	0.0426265	-0.0808969	0.0774252	-0.0994925	0.734711
ENSMUSG00000000003	Pbsn	NaN	NaN	NaN	NaN	NaN	NaN	0	NaN	1	NaN	NaN	NaN	0.147274	NaN	NaN	NaN	NaN	NaN	0	NaN	NaN	NaN	NaN	NaN	0	NaN	NaN
ENSMUSG00000000028	Cdc45	-0.116437	-0.139827	-0.175699	3.67124	0.0220675	3.568	0.0582467	-0.342942	0.190468	0.25422	0.0427163	0.300561	0.06576	0.153944	0.554539	0.906827	0.031001	0.941878	0.0637756	0.116437	0.621096	0.207107	0.0271008	0.249199	0.0720742	0.139827	0.584623
ENSMUSG00000000031	H19	-0.540293	-0.228789	-0.321263	1.60124	0.382691	1.55824	0.0909707	-0.14284	0.925828	NaN	NaN	NaN	0.0909707	NaN	NaN	0.198908	0.421614	0.361553	0.204445	0.540293	0.728509	-0.458857	0.415141	-0.613728	0.226908	-0.51447	0.743404
ENSMUSG00000000037	Scml2	0.643384	0.419343	0.571008	2.35403	0.16284	2.83034	0.0339533	1.58227	0.00321996	-0.0778	0.163083	0.0447652	0.0458104	0.407153	0.469345	0.550879	0.169938	0.744557	0.0945724	0.643384	0.319314	0.250622	0.163358	0.376857	0.0363973	0.419343	0.450697
ENSMUSG00000000049	Apoh	NaN	NaN	-0.351071	1.62321	0.0977796	1.65191	0.0995689	0.0953402	0.989403	0.310703	0.110117	0.143901	0.128107	-0.554103	0.323444	NaN	NaN	2.05926	0.150188	NaN	NaN	NaN	NaN	1.69424	0.214716	NaN	NaN
ENSMUSG00000000056	Narf	-0.326836	-0.149437	0.252169	2.51649	0.03001	2.66519	0.0341478	0.493964	0.415722	0.321829	0.0341905	0.370065	0.0402933	0.160239	0.361346	0.574802	0.114465	0.476414	0.0561147	-0.326836	0.440238	-0.104403	0.0341469	-0.149388	0.0386956	-0.149437	0.383387
ENSMUSG00000000058	Cav2	NaN	NaN	NaN	0.0457466	0.146847	NaN	0	NaN	0.153584	NaN	NaN	NaN	0.0982243	NaN	NaN	NaN	NaN	NaN	0.0184347	NaN	NaN	NaN	NaN	NaN	0	NaN	NaN
ENSMUSG00000000078	Klf6	0.871896	0.892817	0.961227	3.1876	0.0803045	2.87562	0.155601	-1.03638	0.0020256	0.612189	0.106101	0.218252	0.160252	-1.30863	0.0403944	0.635242	0.088795	0.273747	0.162929	-1.20086	0.0513925	0.401499	0.0867002	0.0463019	0.155776	-1.17994	0.0463302
ENSMUSG00000000085	Scmh1	-0.18706	-0.0152774	0.33539	3.23149	0.080254	3.07182	0.129241	-0.53041	0.161815	-0.114225	0.0814474	-0.0671715	0.130158	0.156309	0.759256	0.866979	0.0817972	0.92329	0.139352	0.18706	0.727472	0.432726	0.0845002	0.437325	0.139122	0.0152774	0.97746
ENSMUSG00000000088	Cox5a	0.203415	-0.221243	-0.0166432	3.76518	0.0193367	3.83615	0.0610459	0.235754	0.289641	0.624903	0.0448296	0.542223	0.0750838	-0.274658	0.344418	0.732789	0.10821	0.813493	0.150349	0.268092	0.663077	-0.104963	0.0511067	-0.171564	0.0779092	-0.221243	0.474742
ENSMUSG00000000093	Tbx2	0.54518	-0.374488	-0.128414	1.60516	0.179398	1.78722	0.11083	0.60479	0.56654	0.156766	0.192668	0.0750805	0.113169	-0.271354	0.714684	0.366258	0.212559	0.530374	0.116221	0.54518	0.498125	0.381639	0.194543	0.268907	0.111717	-0.374488	0.61531
ENSMUSG00000000094	Tbx4	0.038288	0.0496895	-0.569621	1.90332	0.205426	1.93254	0.0382845	0.0970543	0.923535	-0.070823	0.207571	-0.00107087	0.0507425	0.231712	0.744101	0.519537	0.250918	0.566443	0.071505	0.155821	0.857323	0.00214847	0.223631	0.0171065	0.091977	0.0496895	0.950675
ENSMUSG00000000103	Zfy2	NaN	NaN	NaN	NaN	NaN	0.308543	0.283849	NaN	0.268678	NaN	NaN	-1.00177	0.29143	NaN	NaN	NaN	NaN	-0.421709	0.311079	NaN	NaN	NaN	NaN	-0.478496	0.28495	NaN	NaN
ENSMUSG00000000120	Ngfr	0.814711	0.112282	0.656616	2.8434	0.203792	3.15137	0.132063	1.02305	0.00799366	0.230775	0.2087	0.369804	0.138007	0.461845	0.578439	0.366675	0.254244	0.611928	0.142312	0.814711	0.399933	-0.417396	0.20719	-0.383596	0.134782	0.112282	0.89123
ENSMUSG00000000125	Wnt3	-0.317903	0.922355	0.274089	1.79937	0.0922085	1.3506	0.101793	-1.49077	0.0790252	0.239051	0.092971	0.0275539	0.151631	-0.702579	0.234402	1.50126	0.22092	0.508032	0.124335	-3.29943	8.92933e-05	0.803003	0.144008	0.183129	0.101835	-2.05918	0.000440597
ENSMUSG00000000126	Wnt9a	-0.0296317	-0.570501	-0.407232	2.22543	0.0904331	2.34958	0.079926	0.412426	0.508673	0.372527	0.100225	0.400288	0.0859518	0.092221	0.833464	1.29535	0.229516	1.28643	0.0876752	-0.0296317	0.971039	0.7753	0.103494	0.603562	0.106891	-0.570501	0.248386
ENSMUSG00000000127	Fer	-0.139894	-0.113842	-0.230897	3.9187	0.0556107	3.92107	0.0632815	0.00786612	0.918593	0.0695229	0.0605012	0.161329	0.0639343	0.304972	0.296957	1.34117	0.0633007	1.38802	0.0688158	0.155626	0.616342	1.0901	0.0565289	1.12911	0.0692517	0.129575	0.662593
ENSMUSG00000000131	Xpo6	0.156818	0.263042	0.403931	4.23312	0.0324027	4.02822	0.0788701	-0.680645	0.00190457	0.200582	0.055149	0.201935	0.0800747	0.00449407	0.988898	0.717068	0.0412907	0.669861	0.0870502	-0.156818	0.624154	0.293689	0.0489206	0.214505	0.0903825	-0.263042	0.44102
ENSMUSG00000000134	Tfe3	0.668463	0.72283	0.892418	3.26765	0.0512312	2.99524	0.127088	-0.904939	0.0104242	0.839575	0.0564428	0.605419	0.133183	-0.777852	0.105494	0.219112	0.0731888	0.0178843	0.139342	-0.668463	0.201074	-0.363046	0.0558572	-0.580639	0.127895	-0.72283	0.118964
ENSMUSG00000000142	Axin2	0.457478	0.425899	0.199288	3.84199	0.0553328	3.70399	0.0797499	-0.458434	0.0598976	0.496769	0.0657969	0.387348	0.0976154	-0.363489	0.352628	0.914522	0.0680374	0.776808	0.0922412	-0.457478	0.229558	0.28192	0.0599398	0.134124	0.0798669	-0.490968	0.138854
ENSMUSG00000000148	Brat1	0.0366596	0.0877292	-0.00477738	3.14149	0.0378612	3.09027	0.0677802	-0.170158	0.63173	0.566002	0.0420928	0.543745	0.077371	-0.0739368	0.800505	0.579581	0.0394497	0.568545	0.0808571	-0.0366596	0.902374	0.186883	0.0443894	0.110847	0.0703394	-0.252587	0.360625
ENSMUSG00000000149	Gna12	-0.144557	-0.371611	-0.199152	3.87411	0.0448017	3.86731	0.0653613	-0.0225924	0.936214	0.253493	0.0566136	0.348522	0.0731327	0.315679	0.304182	1.14139	0.107958	1.08428	0.0977327	-0.189742	0.694891	0.405672	0.0448762	0.280204	0.0717512	-0.416796	0.138191
ENSMUSG00000000154	Slc22a18	-0.56148	0.117273	0.523331	1.99194	0.0502648	1.80396	0.0793248	-0.624473	0.369579	0.244688	0.090785	0.20674	0.0798319	-0.126059	0.753601	1.30945	0.218831	1.47847	0.135515	0.56148	0.511394	0.520021	0.116608	0.484718	0.0995597	-0.117273	0.817904
ENSMUSG00000000157	Itgb2l	NaN	NaN	NaN	-0.101348	0.176117	-0.595625	0.0819359	-1.64195	0.656086	NaN	NaN	-0.105695	0.127912	NaN	NaN	NaN	NaN	NaN	0.0819359	NaN	NaN	NaN	NaN	NaN	0.0819359	NaN	NaN
ENSMUSG00000000159	Igsf5	NaN	NaN	NaN	NaN	NaN	NaN	0	NaN	1	NaN	NaN	NaN	0	NaN	NaN	NaN	NaN	NaN	0.195147	NaN	NaN	NaN	NaN	NaN	0.135791	NaN	NaN
ENSMUSG00000000167	Pih1d2	-0.526543	-0.356199	-0.405865	2.36084	0.0793518	2.37082	0.0911466	0.0331204	0.972111	0.394623	0.0883696	0.240163	0.0944879	-0.513105	0.232509	0.617542	0.102856	0.459036	0.111908	-0.526543	0.297029	0.629851	0.114554	0.522625	0.111257	-0.356199	0.501923
ENSMUSG00000000168	Dlat	-0.229938	0.024582	-0.113742	3.32226	0.049272	3.29062	0.0898227	-0.105101	0.848798	0.30459	0.0604686	0.349543	0.0915068	0.149331	0.681915	0.557952	0.113288	0.425457	0.132313	-0.44014	0.446863	-0.299865	0.0498917	-0.307265	0.0908197	-0.024582	0.943069
ENSMUSG00000000171	Sdhd	1.18095	1.34388	1.15825	3.49013	0.0447857	3.01322	0.42062	-1.58427	1.24045e-06	0.838763	0.0488806	0.434804	0.423376	-1.34192	0.34321	0.965887	0.103761	0.610387	0.428144	-1.18095	0.419685	-0.124223	0.0612847	-0.528772	0.421046	-1.34388	0.341706
ENSMUSG00000000182	Fgf23	0.105369	-0.133961	-0.285551	1.39079	0.0508718	1.34403	0.0820885	-0.155338	0.813496	0.87706	0.15405	0.742072	0.114485	-0.448423	0.481861	0.463149	0.117341	0.401345	0.10069	-0.205308	0.689367	0.823527	0.0669375	0.863854	0.156385	0.133961	0.812609
ENSMUSG00000000183	Fgf6	0.0532817	-1.08177	-0.307479	0.479148	0.247436	0.237917	0.186748	-0.801354	0.488439	NaN	NaN	-0.0821151	0.298863	NaN	NaN	0.372868	0.251038	-0.0935554	0.280111	-1.54943	0.214967	0.140574	0.383113	0.466219	0.208151	1.08177	0.455136
ENSMUSG00000000184	Ccnd2	2.78279	2.60117	3.554	1.45381	0.548513	0.307465	0.28354	-3.80808	0.000338381	-0.129188	0.548871	-1.54678	0.284158	-4.70912	0.0218142	-0.292402	0.566284	-1.74739	0.294237	-4.83338	0.0226096	-0.669874	0.552825	-2.17954	0.290984	-5.015	0.0156702
ENSMUSG00000000194	Gpr107	0.201749	0.41684	0.36368	4.1575	0.0196551	4.02424	0.0652328	-0.442663	0.044497	0.213625	0.0422525	0.174233	0.0806024	-0.130857	0.665123	0.889692	0.0253287	0.82896	0.0691563	-0.201749	0.409585	0.552223	0.0213226	0.426742	0.0673174	-0.41684	0.0755658
ENSMUSG00000000197	Nalcn	0.498552	0.285641	0.80328	2.19428	0.135025	1.87727	0.117066	-1.05306	0.148846	-0.610584	0.144868	-0.718732	0.118981	-0.359261	0.564009	0.751083	0.211214	0.601003	0.156878	-0.498552	0.56839	0.805464	0.208707	0.719478	0.193775	-0.285641	0.762709
ENSMUSG00000000202	Btbd17	-0.122863	-0.0536216	-0.18027	1.03684	0.187896	1.04039	0.0739409	0.011804	0.854365	0.502881	0.222756	0.72712	0.217649	0.744903	0.471514	0.162217	0.219418	0.125231	0.199206	-0.122863	0.900682	-0.198996	0.210898	-0.175747	0.137268	0.0772296	0.926389
ENSMUSG00000000204	Slfn4	NaN	NaN	NaN	NaN	NaN	1.58975	0.590649	NaN	6.531e-07	NaN	NaN	0.156517	0.599687	NaN	NaN	NaN	NaN	0.355204	0.628558	NaN	NaN	NaN	NaN	0.327201	0.591835	NaN	NaN
ENSMUSG00000000214	Th	0.804431	1.13303	0.826803	2.45349	0.0540696	2.09354	0.220358	-1.19574	0.0419309	-0.0369517	0.0668964	-0.522661	0.226176	-1.61349	0.0394657	1.37651	0.114169	0.898765	0.276312	-1.58705	0.110046	0.76352	0.0800513	0.422442	0.223726	-1.13303	0.151169
ENSMUSG00000000215	Ins2	NaN	NaN	NaN	0.634382	0.291159	0.824916	0.117391	0.632943	0.753257	0.346701	0.301929	0.864804	0.175078	1.7211	0.137686	NaN	NaN	NaN	0.117391	NaN	NaN	NaN	NaN	NaN	0.117391	NaN	NaN
ENSMUSG00000000216	Scnn1g	0.630273	NaN	NaN	0.507609	0.342511	0.894426	0.148971	1.28498	0.515479	0.993393	0.356506	0.15502	0.27107	-2.78501	0.0612112	0.934874	0.359404	1.12461	0.20948	0.630273	0.648327	NaN	NaN	0.658457	0.241795	NaN	NaN
ENSMUSG00000000223	Drp2	1.2616	1.47209	1.27921	1.3219	0.601955	1.84642	0.12422	1.74243	0.0576682	-0.926484	0.602239	-0.125211	0.124265	2.66177	0.192561	-0.509265	0.606073	0.160003	0.142906	2.22326	0.282466	-0.615874	0.60519	-0.172732	0.12633	1.47209	0.473506
ENSMUSG00000000244	Tspan32	2.51312	2.77441	2.69573	2.97109	0.0669071	2.11398	0.512244	-2.84724	5.50588e-08	0.525201	0.069868	-0.218636	0.515014	-2.47097	0.152374	0.662555	0.070016	-0.0939703	0.512701	-2.51312	0.143742	0.601462	0.0669856	-0.277568	0.512815	-2.92007	0.0891897
ENSMUSG00000000247	Lhx2	0.747842	0.511398	0.646025	1.59848	0.0522085	2.12643	0.0841699	1.75382	0.0249717	0.154204	0.0690177	0.40289	0.0945821	0.826117	0.033674	0.42035	0.117399	0.645473	0.0907934	0.747842	0.129296	-0.0686786	0.0603537	0.0852676	0.0895373	0.511398	0.153954
ENSMUSG00000000248	Clec2g	NaN	NaN	0.615497	0.644602	0.0136329	0.378804	0.0306794	-0.882962	0.493754	-0.0650551	0.127151	-0.523082	0.0313297	-1.52153	0.000469415	NaN	NaN	NaN	0.0306794	NaN	NaN	NaN	NaN	0.797427	0.114604	NaN	NaN
ENSMUSG00000000253	Gmpr	0.439067	0.842202	0.458084	2.83265	0.108918	2.57471	0.141929	-0.856848	0.0758124	0.293391	0.111735	0.0896833	0.144392	-0.676703	0.264531	1.23479	0.157103	1.10262	0.165263	-0.439067	0.562149	0.320918	0.110732	0.0585723	0.143874	-0.871494	0.148455
ENSMUSG00000000263	Glra1	-0.968278	NaN	NaN	2.0277	0.0345472	1.96795	0.715051	-0.198495	0.646096	0.523585	0.0833392	0.430901	0.715602	-0.307891	0.897635	2.56784	0.09661	2.15685	0.731914	-1.36527	0.577736	2.4811	0.109922	NaN	0.715051	NaN	NaN
ENSMUSG00000000266	Mid2	-0.580911	-0.528836	0.444826	1.41632	0.531642	1.21733	0.353423	-0.661012	0.261172	-0.153704	0.534143	-0.542591	0.353537	-1.29186	0.543771	0.150696	0.545648	-0.422144	0.356962	-1.90293	0.379652	0.367331	0.541392	-0.189833	0.35583	-1.85086	0.389784
ENSMUSG00000000275	Trim25	-0.454276	-0.225358	-0.106985	3.76877	0.0242496	3.7661	0.0481183	-0.0088545	0.990182	0.233923	0.0393755	0.23064	0.0544641	-0.0109043	0.961045	0.318018	0.0902115	0.175936	0.099145	-0.471985	0.289163	-0.453471	0.0395636	-0.526641	0.0661086	-0.243067	0.342246
ENSMUSG00000000276	Dgke	-0.0209151	-0.415009	-0.0857092	3.94893	0.0228018	3.88164	0.0641022	-0.223503	0.319505	0.392487	0.0406206	0.289193	0.06487	-0.343134	0.177157	0.837193	0.0270495	0.696335	0.0733573	-0.467922	0.0716094	0.817385	0.022832	0.557893	0.0703565	-0.862015	0.000451239
ENSMUSG00000000278	Scpep1	0.212205	0.145957	0.188399	3.65942	0.0189073	3.59154	0.0455275	-0.225491	0.365662	0.19372	0.0383337	0.164725	0.0498542	-0.0963203	0.644754	0.963225	0.10511	0.899345	0.0764993	-0.212205	0.623157	-0.0326888	0.0279055	-0.12451	0.052167	-0.305025	0.120651
ENSMUSG00000000282	Mnt	0.210821	0.126423	0.330732	3.31745	0.0340756	3.14803	0.0451974	-0.562804	0.079809	0.537996	0.0709395	0.454029	0.0601797	-0.278932	0.366733	0.469198	0.0601397	0.405735	0.0670276	-0.210821	0.480974	-0.103993	0.040491	-0.142051	0.0475145	-0.126423	0.54211
ENSMUSG00000000290	Itgb2	3.30092	2.46005	3.64713	1.73941	0.135311	0.37549	0.303224	-4.53086	7.7814e-06	0.271873	0.147148	-0.641682	0.34694	-3.03476	0.0153442	1.11577	0.318214	0.122096	0.32748	-3.30092	0.0295442	0.357954	0.152763	-0.382594	0.306562	-2.46005	0.0306116
ENSMUSG00000000295	Hddc2	0.204637	0.318205	0.261585	3.2073	0.0760986	3.09139	0.0818945	-0.385037	0.260341	0.577657	0.0818795	0.475026	0.0871657	-0.340932	0.390794	0.850889	0.0844945	0.789287	0.0823634	-0.204637	0.601622	0.296954	0.0904205	0.160928	0.0939669	-0.451868	0.296903
ENSMUSG00000000296	Tpd52l1	0.271607	0.55908	0.424738	3.68817	0.0284938	3.49953	0.0956987	-0.626652	0.0159382	0.200344	0.0461132	0.076715	0.100053	-0.410686	0.261786	1.67189	0.0859396	1.59013	0.115784	-0.271607	0.570693	0.814124	0.0362266	0.645824	0.104574	-0.55908	0.128329
ENSMUSG00000000301	Pemt	0.812656	0.876975	0.687733	3.04566	0.0575928	2.77953	0.194359	-0.88408	0.021379	0.25165	0.064168	-0.205997	0.198853	-1.52027	0.028508	1.81216	0.117973	1.52453	0.208401	-0.955504	0.229711	0.793652	0.0593319	0.525379	0.194616	-0.891185	0.187316
ENSMUSG00000000303	Cdh1	0.532457	0.575098	0.471884	4.24286	0.0295307	4.06829	0.0303702	-0.579912	0.00483115	0.388622	0.0445228	0.301554	0.0442767	-0.289233	0.165555	0.755757	0.116223	0.595472	0.119711	-0.532457	0.336722	-0.0638688	0.0612437	-0.236991	0.0470684	-0.575098	0.025006
ENSMUSG00000000305	Cdh4	-0.213603	-0.771642	-0.723974	4.28655	0.0143298	4.45347	0.0754587	0.554503	0.00153938	-0.254158	0.0406481	-0.206906	0.0956702	0.156969	0.649412	1.80339	0.125542	1.73909	0.116747	-0.213603	0.707608	1.38066	0.0572403	1.14837	0.0944737	-0.771642	0.035476
ENSMUSG00000000308	Ckmt1	-0.0632227	-0.844497	-0.993464	2.94064	0.104518	2.9631	0.0703497	0.0746144	0.900424	0.776961	0.106595	0.703515	0.0778269	-0.243982	0.577882	0.317702	0.218821	0.29867	0.121259	-0.0632227	0.939359	-0.523611	0.1082	-0.77783	0.0706997	-0.844497	0.0491978
ENSMUSG00000000317	Bcl6b	0.584145	1.20293	0.812874	1.48919	0.187336	0.760841	0.42079	-2.41954	0.00718958	0.628892	0.190181	0.0673129	0.521622	-1.86553	0.311791	0.288406	0.205553	0.112561	0.465457	-0.584145	0.72965	-0.130709	0.187693	-0.492826	0.430947	-1.20293	0.441071
ENSMUSG00000000318	Clec10a	0.297517	0.172094	0.689539	1.80976	0.0619406	2.54622	0.109313	2.44649	0.000380878	0.164344	0.0986294	0.0731035	0.113912	-0.303093	0.544824	1.24166	0.166551	1.33122	0.113227	0.297517	0.656531	0.87925	0.0924247	0.931056	0.11476	0.172094	0.725154
ENSMUSG00000000320	Alox12	2.19663	1.78495	0.887552	1.94397	0.155026	1.22711	0.141622	-2.38135	0.00281425	0.195107	0.164068	-0.568336	0.144319	-2.5361	0.000476068	0.418775	0.178006	-0.35369	0.150341	-2.56607	0.000915425	-0.315201	0.158342	-1.2116	0.146494	-2.97776	3.24631e-05
ENSMUSG00000000325	Arvcf	-0.0681791	-0.345697	-0.355506	3.33162	0.127408	3.34601	0.0583616	0.0477972	0.938857	0.193406	0.128924	0.15727	0.0605504	-0.120041	0.799726	0.408468	0.144703	0.387944	0.0711683	-0.0681791	0.898723	-0.0998949	0.138284	-0.20396	0.0740398	-0.345697	0.50705
ENSMUSG00000000326	Comt	0.0346063	0.32006	0.206042	3.06384	0.096018	2.87931	0.0642835	-0.612965	0.157334	0.163845	0.102756	0.0917621	0.0716156	-0.239453	0.564946	0.953542	0.131129	0.943124	0.0975818	-0.0346063	0.949182	0.0869855	0.0961524	-0.00936208	0.0657231	-0.32006	0.408098
ENSMUSG00000000339	Rtca	-0.0905388	0.28281	0.171493	3.50893	0.0226551	3.40134	0.0705832	-0.357401	0.206757	0.370886	0.0402855	0.302094	0.0781092	-0.228521	0.433782	1.36855	0.0875959	1.39581	0.122157	0.0905388	0.85612	0.495349	0.0275864	0.410215	0.0799662	-0.28281	0.314212
ENSMUSG00000000340	Dbt	-0.105491	0.378501	0.374712	3.40073	0.0497143	3.28572	0.0503849	-0.382042	0.214684	0.197307	0.0627415	0.155667	0.0536118	-0.138323	0.613871	0.73763	0.10443	0.475862	0.0842323	-0.869576	0.0510494	0.303859	0.0514948	0.187787	0.0521872	-0.385583	0.113381
ENSMUSG00000000346	Dazap2	0.0807721	0.121333	0.120523	3.40876	0.0334612	3.27601	0.0673658	-0.440976	0.151543	1.121	0.0362806	0.926549	0.0863392	-0.645954	0.0378649	0.832812	0.0823612	0.808497	0.0682211	-0.0807721	0.820147	-0.033382	0.033906	-0.0699067	0.067645	-0.121333	0.629305
ENSMUSG00000000355	Mcts1	0.236722	0.794675	0.419424	2.96412	0.0276533	2.71739	0.199685	-0.819624	0.0976077	0.112856	0.0390579	-0.0165705	0.203658	-0.429946	0.532538	0.837562	0.0504869	0.766302	0.205776	-0.236722	0.736625	0.351324	0.0611724	0.112103	0.204997	-0.794675	0.263472
ENSMUSG00000000359	Rem1	NaN	-0.435953	0.50323	0.536617	0.167503	0.709577	0.0235376	0.574561	0.784101	0.331409	0.173075	0.241648	0.262497	-0.298179	0.775275	NaN	NaN	0.749465	0.132007	NaN	NaN	0.523622	0.221308	0.392387	0.207372	-0.435953	0.665222
ENSMUSG00000000365	Rnf17	0.540944	0.615931	0.575694	4.09867	0.0221854	3.8098	0.0720182	-0.959608	4.14454e-05	-0.0315836	0.0349314	-0.0915557	0.0722117	-0.199223	0.454686	0.942639	0.0265978	0.779799	0.0792462	-0.540944	0.0514066	0.458858	0.0339699	0.273445	0.0766471	-0.615931	0.0269954
ENSMUSG00000000374	Trappc10	0.00978428	-0.0458087	-0.0463188	3.72358	0.0438095	3.66861	0.0533721	-0.182581	0.483608	0.411716	0.053039	0.382522	0.0662753	-0.0969821	0.7309	0.830889	0.0647938	0.72391	0.0662095	-0.355379	0.248171	0.408273	0.0586308	0.284559	0.0661721	-0.410972	0.161714
ENSMUSG00000000378	Ccm2	0.0464035	-0.104357	-0.122486	3.38006	0.0633675	3.33092	0.0593675	-0.163242	0.593057	0.0861822	0.0665872	0.0661567	0.0663974	-0.0665233	0.831359	1.2086	0.128109	1.19463	0.0851579	-0.0464035	0.927646	0.544361	0.0653354	0.414665	0.0598157	-0.430841	0.143154
ENSMUSG00000000381	Wap	NaN	NaN	NaN	1.03458	0.116041	1.22805	0.0699326	0.642675	0.645322	0.507775	0.28518	0.164584	0.151606	-1.14005	0.287966	NaN	NaN	NaN	0.0699326	NaN	NaN	NaN	NaN	1.64667	0.130704	NaN	NaN
ENSMUSG00000000384	Tbrg4	0.252158	0.450054	0.468128	3.88781	0.0318679	3.63007	0.0623214	-0.85621	0.000547227	0.462615	0.0461036	0.374738	0.0639445	-0.29192	0.264963	0.673492	0.0353916	0.597585	0.0772008	-0.252158	0.37143	0.0444902	0.0321551	-0.0909896	0.0633157	-0.450054	0.0564145
ENSMUSG00000000385	Tmprss2	1.44797	1.09414	2.12038	1.37798	0.218531	2.25249	0.15009	2.90506	0.000163935	0.0337098	0.249072	0.414265	0.158397	1.26418	0.197305	0.512983	0.226314	0.948865	0.152708	1.44797	0.110367	0.140332	0.255225	0.469701	0.157365	1.09414	0.271991
ENSMUSG00000000386	Mx1	-0.11363	0.163287	0.335845	0.735626	0.339619	0.418308	0.315813	-1.05411	0.336517	-0.0130995	0.341535	-0.407996	0.318735	-1.31182	0.397935	0.76166	0.36605	0.0928179	0.33438	-2.22185	0.177318	0.705871	0.369536	0.656717	0.347731	-0.163287	0.922828
ENSMUSG00000000392	Fap	NaN	NaN	NaN	0.0861408	0.0184572	0.514875	0.138792	1.42422	0.563335	0.24065	0.105879	1.04608	0.1663	2.67559	4.39819e-05	NaN	NaN	NaN	0.138792	NaN	NaN	NaN	NaN	1.03433	0.167326	NaN	NaN
ENSMUSG00000000394	Gcg	NaN	NaN	NaN	-0.446633	0.105514	NaN	0	NaN	0.40248	NaN	NaN	NaN	0	NaN	NaN	NaN	NaN	NaN	0	NaN	NaN	NaN	NaN	NaN	0.110421	NaN	NaN
ENSMUSG00000000399	Ndufa9	0.0187999	0.0390202	0.21171	3.52233	0.0222075	3.43677	0.102047	-0.284215	0.300793	0.372484	0.0277803	0.317711	0.106218	-0.181953	0.617858	0.872376	0.125072	0.866717	0.158332	-0.0187999	0.977624	-0.0685105	0.0278973	-0.227879	0.104826	-0.529409	0.141786
ENSMUSG00000000402	Egfl6	0.256643	0.0942474	0.273074	2.97991	0.0377759	2.8521	0.128211	-0.424553	0.282478	-0.1623	0.0451307	-0.416577	0.128318	-0.84469	0.0615712	1.1995	0.0388063	1.02115	0.161471	-0.592462	0.282845	0.75319	0.0407255	0.525955	0.129983	-0.754858	0.0952706
ENSMUSG00000000409	Lck	0.126896	0.239973	-0.267449	2.32234	0.0609257	1.58905	0.590092	-2.43592	0.00205456	0.190123	0.0617172	-0.0327513	0.590431	-0.740373	0.707339	0.453222	0.115186	0.415022	0.595924	-0.126896	0.949817	-0.465109	0.0704354	-0.537349	0.590265	-0.239973	0.903277
ENSMUSG00000000411	Tssk3	NaN	NaN	NaN	NaN	NaN	-0.145963	0.165812	NaN	0.312372	NaN	NaN	-0.422948	0.201269	NaN	NaN	NaN	NaN	-0.215736	0.274268	NaN	NaN	NaN	NaN	NaN	0.165812	NaN	NaN
ENSMUSG00000000416	Cttnbp2	0.614617	0.381548	0.694658	3.72338	0.0392451	3.51063	0.0709582	-0.706736	0.00582963	0.272685	0.0411102	0.090429	0.0745716	-0.60544	0.0323273	1.03518	0.0536182	0.794704	0.0880115	-0.798856	0.019625	0.972862	0.070921	0.662222	0.0799729	-1.03193	0.00365882
ENSMUSG00000000420	Galnt1	0.113914	0.230032	0.0387264	3.9036	0.0266501	3.80658	0.0683266	-0.322288	0.16133	0.228379	0.0401431	0.232231	0.068892	0.0127936	0.961476	1.11189	0.0293275	0.952147	0.0726387	-0.530663	0.0414259	0.650085	0.047086	0.525294	0.0756379	-0.414545	0.161327
ENSMUSG00000000435	Myf5	NaN	NaN	NaN	NaN	NaN	NaN	0	NaN	1	NaN	NaN	NaN	0.112439	NaN	NaN	NaN	NaN	NaN	0	NaN	NaN	NaN	NaN	NaN	0	NaN	NaN
ENSMUSG00000000439	Mkrn2	-0.25672	-0.0922635	-0.0299436	3.26948	0.0463402	3.27264	0.0838978	0.0104919	0.894654	0.456356	0.0711419	0.43097	0.0914998	-0.0843332	0.826622	0.578096	0.0764895	0.500816	0.0919856	-0.25672	0.518292	-0.14738	0.0479112	-0.175154	0.0860203	-0.0922635	0.777885
ENSMUSG00000000440	Pparg	NaN	-0.575745	0.693658	0.931239	0.0299722	1.36057	0.0372656	1.42619	0.192023	0.515989	0.119816	0.28288	0.126046	-0.774371	0.180106	1.3585	0.112941	NaN	0.0372656	NaN	NaN	1.43776	0.100117	1.26445	0.165774	-0.575745	0.370814
ENSMUSG00000000441	Raf1	0.22725	0.613046	0.55063	4.19682	0.0196946	4.00055	0.0447751	-0.652003	0.00300376	0.309783	0.0459736	0.260833	0.0477297	-0.162606	0.460129	0.863543	0.0251012	0.795134	0.0686925	-0.22725	0.349593	0.396134	0.0243994	0.211589	0.0463043	-0.613046	0.000422001
ENSMUSG00000000486	Septin1	0.958286	1.16467	1.18355	3.6087	0.0415542	2.99818	0.0737768	-2.02809	5.66906e-10	0.409211	0.0584062	-0.134766	0.0797808	-1.80705	3.76226e-08	0.738956	0.138308	0.450483	0.111839	-0.958286	0.104838	-0.116658	0.0577066	-0.467259	0.0757537	-1.16467	0.000231736
ENSMUSG00000000489	Pdgfb	0.335048	1.01014	0.88511	2.37316	0.0453246	2.06019	0.159163	-1.03968	0.0976878	0.597891	0.074182	0.153209	0.16187	-1.4772	0.0125111	1.45274	0.0854441	0.927648	0.183854	-1.74431	0.00959804	0.73186	0.0702805	0.409994	0.165887	-1.06922	0.0740097
ENSMUSG00000000530	Acvrl1	0.948508	0.872698	0.418224	2.02941	0.0916122	1.68946	0.00933993	-1.12929	0.115038	0.367621	0.0930981	-0.125563	0.0687613	-1.63832	2.03334e-05	0.685191	0.112713	0.29082	0.0187676	-1.31007	0.000557708	0.344348	0.0929272	0.0816395	0.070902	-0.872698	0.0246055
ENSMUSG00000000531	Grasp	0.0197976	-0.217348	-0.371451	2.7721	0.0248372	2.90054	0.0769083	0.426673	0.35399	0.238116	0.0466127	0.233666	0.0884169	-0.0147849	0.964483	0.589491	0.0663286	0.59545	0.0888701	0.0197976	0.95714	0.0289108	0.0369526	-0.0365173	0.0783918	-0.217348	0.450274
ENSMUSG00000000532	Acvr1b	-0.1485	-0.15196	-0.0331498	3.56212	0.0832095	3.56847	0.0766211	0.0211077	0.897849	0.1033	0.0904866	0.191322	0.085657	0.292403	0.479913	0.872953	0.0975959	0.930364	0.0864491	0.190715	0.659688	0.242721	0.0846617	0.196977	0.0796913	-0.15196	0.693994
ENSMUSG00000000538	Tom1l2	-0.113559	-0.557145	-0.395185	3.59074	0.0302781	3.66716	0.0785857	0.253872	0.288227	0.117707	0.0385935	0.198367	0.0829717	0.267949	0.378071	1.12319	0.0424694	1.08901	0.0872171	-0.113559	0.724546	0.777202	0.0383718	0.609484	0.0841255	-0.557145	0.0696967
ENSMUSG00000000544	Gpa33	0.0254085	-0.24298	-0.356989	3.67444	0.0647054	3.64933	0.0568027	-0.0834249	0.76825	0.224345	0.0676564	0.168404	0.0659615	-0.185834	0.553826	1.07081	0.118968	1.06316	0.0995858	-0.0254085	0.960681	0.263742	0.0648091	0.140371	0.0645549	-0.40983	0.177435
ENSMUSG00000000552	Zfp385a	0.228842	0.728558	1.21053	3.12994	0.0687015	2.75341	0.0667407	-1.25079	0.00204567	0.28096	0.079051	0.148858	0.0682959	-0.438833	0.20604	0.721217	0.127242	0.652328	0.119718	-0.228842	0.693356	-0.176861	0.0823956	-0.396178	0.0770741	-0.728558	0.0519101
ENSMUSG00000000555	Itga5	-0.0924051	-0.0928686	-0.131678	3.21543	0.0347968	3.1677	0.0364467	-0.158573	0.603912	0.190585	0.0432563	0.194807	0.0479427	0.0140265	0.947863	0.399926	0.120953	0.427742	0.096645	0.0924051	0.857413	-0.404503	0.0415878	-0.52793	0.037631	-0.410015	0.0277594
ENSMUSG00000000560	Gabra2	NaN	NaN	NaN	0.866627	0.150544	0.956698	0.316996	0.29921	0.953187	0.138406	0.189536	-0.170541	0.336708	-1.0263	0.423956	NaN	NaN	NaN	0.316996	NaN	NaN	NaN	NaN	1.49614	0.329615	NaN	NaN
ENSMUSG00000000561	Wdr77	-0.333895	-0.322058	-0.484248	-0.331729	0.126594	-0.238572	0.092112	0.309462	1	NaN	NaN	NaN	0.092112	NaN	NaN	-3.51669	0.127015	-3.22986	0.0922977	0.952819	0.0677264	-4.14407	0.129423	-3.86081	0.099273	0.940982	0.0824539
ENSMUSG00000000562	Adora3	NaN	NaN	NaN	NaN	NaN	NaN	0	NaN	1	NaN	NaN	NaN	0	NaN	NaN	NaN	NaN	NaN	0.123687	NaN	NaN	NaN	NaN	NaN	0	NaN	NaN
ENSMUSG00000000563	Atp5pb	-0.0487464	0.103863	-0.112087	3.7638	0.0283764	3.72067	0.0760069	-0.1433	0.552502	0.486474	0.0413106	0.437753	0.0881653	-0.161849	0.616789	0.633742	0.0893887	0.648417	0.087624	0.0487464	0.906677	-0.230368	0.0341655	-0.261634	0.0800849	-0.103863	0.719522
ENSMUSG00000000567	Sox9	0.0442887	-0.687835	-0.319286	1.3423	0.139103	1.8013	0.0382031	1.52477	0.1124	1.55338	0.16837	1.2837	0.0873873	-0.895857	0.155133	0.107599	0.22529	0.120931	0.11543	0.0442887	0.957997	-0.356023	0.166594	-0.563082	0.065969	-0.687835	0.247848
ENSMUSG00000000568	Hnrnpd	0.382286	0.0567619	0.455033	4.14123	0.00867105	3.93318	0.0845868	-0.691126	0.00187233	0.336359	0.0255025	0.292737	0.085614	-0.144912	0.625321	0.728017	0.0377748	0.612938	0.0964627	-0.382286	0.26663	0.220601	0.0776659	0.203514	0.119217	-0.0567619	0.904411
ENSMUSG00000000579	Dynlt1c	0.73889	0.792105	0.676517	2.09071	0.105579	1.81605	0.055124	-0.912393	0.229677	-0.221312	0.110805	-0.424058	0.080449	-0.673506	0.138699	0.308607	0.109725	0.0861784	0.0798821	-0.73889	0.101247	0.161009	0.116113	-0.0774387	0.0619025	-0.792105	0.0699652
ENSMUSG00000000581	C1d	-0.0981513	0.135478	0.443509	3.11656	0.0353784	2.9605	0.0796065	-0.518399	0.155057	0.52515	0.0662195	0.259548	0.0996281	-0.882311	0.0264025	0.833209	0.0664567	0.491555	0.0946484	-1.13495	0.00313462	0.0979687	0.0870287	-0.173356	0.121845	-0.901321	0.0699786
ENSMUSG00000000594	Gm2a	0.89915	0.408726	0.603905	2.62496	0.0527743	2.31043	0.817621	-1.04483	0.0992099	0.423435	0.0653543	-0.0936703	0.817988	-1.71779	0.528591	0.245212	0.159431	-0.0254592	0.823381	-0.89915	0.746894	-0.582775	0.0606415	-1.08879	0.818234	-1.68094	0.537412
ENSMUSG00000000600	Krit1	0.0601259	-0.079889	0.00138	3.39195	0.0283867	3.3714	0.0589145	-0.0682533	0.845708	0.392303	0.0361795	0.413304	0.0601407	0.069764	0.764767	0.142671	0.0297024	0.124571	0.0693699	-0.0601259	0.810443	0.278435	0.0504444	0.302484	0.0614265	0.079889	0.762225
ENSMUSG00000000605	Clcn4	0.317805	0.309917	0.221183	1.08714	0.267453	0.951577	0.351027	-0.450344	0.651004	-0.668613	0.279193	-0.7739	0.35173	-0.349755	0.814631	-0.835504	0.269999	-0.931172	0.359881	-0.317805	0.831606	-1.16096	0.27013	-1.3388	0.351835	-0.59077	0.688476
ENSMUSG00000000606	Vmn2r88	NaN	NaN	NaN	NaN	NaN	NaN	0	NaN	1	NaN	NaN	NaN	0	NaN	NaN	NaN	NaN	NaN	0	NaN	NaN	NaN	NaN	NaN	0	NaN	NaN
ENSMUSG00000000617	Grm6	-0.984181	0.669424	0.559973	1.35803	0.0176033	1.10633	0.0823645	-0.836122	0.346512	0.657779	0.121645	0.26929	0.0887624	-1.29053	0.00988455	1.12802	0.189579	0.328359	0.10968	-2.65642	0.000261122	0.939547	0.127904	0.637668	0.259129	-1.00282	0.296185
ENSMUSG00000000627	Sema4f	0.942608	0.0884541	0.447351	2.67883	0.115507	2.34145	0.242113	-1.12076	0.0210306	0.0561069	0.120468	-0.336922	0.243668	-1.30561	0.148203	0.379965	0.121118	-0.0110459	0.242467	-1.29891	0.149117	-0.0984227	0.117742	-0.746559	0.242267	-2.15306	0.0161203
ENSMUSG00000000628	Hk2	0.225403	0.381657	0.361089	4.40675	0.0213713	4.2875	0.0530009	-0.396127	0.0401181	0.496411	0.0427604	0.477602	0.0660332	-0.0624834	0.811032	0.841485	0.102883	0.670846	0.114941	-0.566851	0.268652	0.118859	0.0540542	0.00396845	0.0615096	-0.381657	0.160601
ENSMUSG00000000631	Myo18a	0.455036	0.528027	0.380674	3.76431	0.00311825	3.59822	0.061373	-0.55174	0.02368	0.295692	0.0292809	0.234629	0.0706325	-0.202844	0.424521	0.539514	0.0380505	0.344313	0.0634076	-0.648443	0.00829826	0.306296	0.0843572	0.133068	0.0846908	-0.575452	0.147287
ENSMUSG00000000632	Sez6	-0.423325	-0.91224	-1.06141	2.59861	0.0800707	2.43805	0.0403567	-0.533385	0.30899	0.491244	0.0910373	0.205124	0.0591387	-0.95047	0.00839877	1.27746	0.11077	0.828899	0.0664724	-1.4901	0.000516085	0.88115	0.128252	0.285408	0.0549333	-1.97901	1.95559e-05
ENSMUSG00000000673	Haao	-0.829981	-1.14278	0.253434	0.835718	0.0118066	0.928753	0.382865	0.309054	0.867419	0.156082	0.0883348	0.218743	0.437318	0.208155	0.888306	0.23944	0.0844033	0.675359	0.402348	1.44809	0.288982	0.40519	0.238445	0.06118	0.3867	-1.14278	0.448916
ENSMUSG00000000682	Cd52	NaN	-2.62483	-0.39459	1.47148	0.143916	1.54827	0.164565	0.255093	0.744566	0.68024	0.149626	0.679306	0.210571	-0.00310446	0.997113	NaN	NaN	2.07948	0.188345	NaN	NaN	1.37594	0.26726	0.585791	0.233158	-2.62483	0.0258903
ENSMUSG00000000686	Abhd15	-0.691203	-0.207398	-0.797169	1.96337	0.169408	1.94306	0.0293808	-0.0674602	0.841373	0.56671	0.170303	0.348351	0.0775834	-0.725373	0.243288	1.10631	0.210257	0.857626	0.0415622	-0.826123	0.245916	0.509704	0.178461	0.406656	0.0538332	-0.342319	0.580386
ENSMUSG00000000690	Hoxb6	1.3755	NaN	1.88527	0.835718	0.0118066	0.081518	0.170011	-2.5054	0.0754518	0.498869	0.211978	0.488866	0.203829	-0.0332287	0.972866	1.3215	0.099609	0.227167	0.200375	-3.6353	1.00583e-06	NaN	NaN	0.309821	0.193276	NaN	NaN
ENSMUSG00000000693	Loxl3	0.274589	0.321811	0.402361	2.32626	0.0794106	2.12601	0.0313452	-0.665227	0.335316	-0.0133514	0.0829935	-0.0225465	0.0346571	-0.0305454	0.918569	0.688995	0.0929543	0.606335	0.0958098	-0.274589	0.535776	0.38079	0.105728	0.0771579	0.0398418	-1.00864	0.00720239
ENSMUSG00000000701	Tcl1b5	NaN	NaN	NaN	NaN	NaN	NaN	0	NaN	1	NaN	NaN	NaN	0	NaN	NaN	NaN	NaN	NaN	0	NaN	NaN	NaN	NaN	NaN	0	NaN	NaN
ENSMUSG00000000706	Btn1a1	NaN	NaN	NaN	NaN	NaN	NaN	0	NaN	1	NaN	NaN	NaN	0.0665771	NaN	NaN	NaN	NaN	NaN	0.20145	NaN	NaN	NaN	NaN	NaN	0.0191569	NaN	NaN
ENSMUSG00000000708	Kat2b	-0.397165	-0.00657872	-0.140947	3.97335	0.00930922	4.00678	0.0645142	0.111063	0.582202	0.0218529	0.021881	0.0805736	0.0645932	0.195066	0.389224	0.956755	0.0631291	0.837196	0.0861881	-0.397165	0.263098	0.506346	0.0165988	0.504366	0.0659247	-0.00657872	0.97676
ENSMUSG00000000711	Rab5b	-0.102261	-0.209829	-0.0402414	3.39513	0.0654856	3.33456	0.104862	-0.201221	0.476682	0.376033	0.0717784	0.238342	0.116066	-0.457401	0.312991	0.683717	0.122877	0.531787	0.110468	-0.504702	0.357838	-0.0665707	0.0669814	-0.250882	0.107458	-0.61227	0.145509
ENSMUSG00000000724	Cryba1	NaN	-2.04063	-1.21044	0.864228	0.165613	0.657657	0.0212011	-0.686212	0.589479	0.295114	0.214502	0.0402671	0.183104	-0.846582	0.366191	NaN	NaN	0.866706	0.0974243	NaN	NaN	1.37075	0.191188	0.343321	0.2058	-3.41305	0.000254583
ENSMUSG00000000730	Dnmt3l	0.262319	0.117909	-0.128563	3.56612	0.0454539	3.34511	0.0549673	-0.734159	0.0141971	0.433697	0.100886	0.312478	0.0750254	-0.402683	0.334964	0.542148	0.201059	0.463182	0.130062	-0.262319	0.741575	-0.488455	0.10578	-0.523949	0.0692319	-0.117909	0.778895
ENSMUSG00000000731	Aire	-0.279476	0.129728	-1.52261	2.38521	0.195028	2.02458	0.0899056	-1.198	0.061014	0.117163	0.251443	0.0674001	0.109024	-0.165309	0.855916	0.120886	0.274278	0.205017	0.165963	0.279476	0.792989	0.327181	0.229643	0.288129	0.0988387	-0.129728	0.875874
ENSMUSG00000000732	Icosl	0.260146	0.210586	0.0968573	3.14694	0.0548351	3.05336	0.0410464	-0.310847	0.357619	0.427407	0.0931354	0.355716	0.0711663	-0.238152	0.540783	0.677541	0.103079	0.568704	0.08722	-0.361549	0.420223	0.720498	0.0555752	0.596742	0.0519382	-0.411108	0.103751
ENSMUSG00000000738	Spg7	NaN	NaN	NaN	NaN	NaN	NaN	0	NaN	1	NaN	NaN	NaN	0	NaN	NaN	NaN	NaN	NaN	0.0596555	NaN	NaN	NaN	NaN	NaN	0.0355924	NaN	NaN
ENSMUSG00000000739	Sult5a1	0.359907	0.897392	0.792759	2.50183	0.161171	2.19427	0.0810667	-1.02169	0.0923715	0.168381	0.161474	-0.0311242	0.0971553	-0.662741	0.28975	1.05419	0.164174	0.945845	0.0863526	-0.359907	0.55918	0.672309	0.161723	0.402167	0.086276	-0.897392	0.140538
ENSMUSG00000000740	Rpl13	NaN	NaN	NaN	NaN	NaN	NaN	0	NaN	1	NaN	NaN	NaN	0	NaN	NaN	NaN	NaN	NaN	0.0580115	NaN	NaN	NaN	NaN	NaN	0.0440619	NaN	NaN
ENSMUSG00000000743	Chmp1a	0.0305881	-0.225476	-0.113986	3.21359	0.0342542	3.19264	0.0789331	-0.0696179	0.871798	0.813963	0.0474364	0.663246	0.078967	-0.500671	0.101818	0.628637	0.0729486	0.59593	0.104931	-0.108648	0.798009	-0.181648	0.0352697	-0.291437	0.0803508	-0.364712	0.210881
ENSMUSG00000000751	Rpa1	0.349916	0.233206	0.0698528	3.9937	0.0240771	3.85195	0.0712007	-0.470891	0.0388305	0.294524	0.0382981	0.25746	0.0731864	-0.123124	0.65364	0.722714	0.112148	0.617378	0.108452	-0.349916	0.499558	-0.245811	0.0441291	-0.316013	0.0738743	-0.233206	0.414604
ENSMUSG00000000753	Serpinf1	NaN	0.0397547	0.122886	0.804208	0.341421	0.464676	0.0853956	-1.1279	0.349162	0.016908	0.346629	-0.353357	0.0879744	-1.22999	0.3005	0.16478	0.367088	NaN	0.0853956	NaN	NaN	-0.714929	0.341731	-0.726897	0.114668	-0.0397547	0.973515
ENSMUSG00000000759	Tubgcp3	0.123349	0.0209743	-0.0152148	3.73287	0.023403	3.65019	0.0660679	-0.274654	0.258706	0.403871	0.0424056	0.31492	0.0738065	-0.295488	0.296029	0.744595	0.0270942	0.616369	0.0717524	-0.425959	0.0945548	0.442908	0.0352724	0.283864	0.0707644	-0.528334	0.0442739
ENSMUSG00000000766	Oprm1	NaN	NaN	1.15643	1.86262	0.182974	2.25779	0.0957028	1.3127	0.120108	0.134342	0.185927	0.145898	0.101065	0.0383869	0.956453	NaN	NaN	1.84207	0.260433	NaN	NaN	NaN	NaN	NaN	0.0957028	NaN	NaN
ENSMUSG00000000776	Polr3d	0.0368839	0.319531	0.355851	2.73794	0.139337	2.54139	0.0720344	-0.65294	0.122835	0.353483	0.143329	0.298507	0.0742024	-0.182628	0.733385	0.260468	0.142633	0.249365	0.107684	-0.0368839	0.950462	-0.213734	0.148381	-0.309922	0.0751416	-0.319531	0.563044
ENSMUSG00000000782	Tcf7	0.645562	0.284326	0.247597	3.40619	0.0674709	3.14395	0.0692448	-0.871161	0.00754121	0.313238	0.0767119	0.290561	0.0789906	-0.0753317	0.83683	0.925505	0.11689	0.731171	0.107889	-0.645562	0.221828	0.156155	0.0725778	0.0705647	0.0747709	-0.284326	0.411426
ENSMUSG00000000787	Ddx3x	0.823016	0.364382	0.495958	4.01101	0.0303599	3.745	0.101468	-0.883682	0.000216759	0.632474	0.0386983	0.582076	0.102259	-0.167416	0.644843	0.419655	0.0740799	0.135378	0.125271	-0.944349	0.0507828	-0.220226	0.0456064	-0.329915	0.109359	-0.364382	0.354577
ENSMUSG00000000791	Il12rb1	0.04419	0.156219	0.0708172	0.724135	0.317297	0.955224	0.320248	0.76766	0.595693	-0.722589	0.317554	-0.559984	0.322597	0.540161	0.719436	-0.287522	0.323405	0.161353	0.332464	1.49113	0.333148	-0.450146	0.317623	-0.0349949	0.329929	1.3791	0.364671
ENSMUSG00000000792	Slc5a5	0.44984	0.0129934	0.0333464	0.0747436	0.219763	0.222013	0.259429	0.48922	1	-1.63004	0.232278	-1.11932	0.280975	1.69656	0.161234	-0.847229	0.223467	-0.711814	0.267538	0.44984	0.69767	-1.02046	0.223345	-1.01655	0.274435	0.0129934	0.99118
ENSMUSG00000000794	Kcnn3	-0.510542	-0.946024	-0.61238	2.40464	0.123683	2.60528	0.0711998	0.666514	0.230997	0.358181	0.129762	0.149798	0.0779091	-0.692234	0.168576	0.892814	0.123992	0.739125	0.0721819	-0.510542	0.284075	1.05477	0.155045	0.769986	0.0804357	-0.946024	0.103013
ENSMUSG00000000804	Usp32	-0.480668	-0.135142	-0.0105177	3.69382	0.0259958	3.70272	0.079325	0.0295666	0.857918	0.0231197	0.0317618	0.104199	0.0807448	0.269341	0.350071	0.832426	0.0574396	0.687731	0.090253	-0.480668	0.176204	0.396063	0.0335355	0.355381	0.0919606	-0.135142	0.677696
ENSMUSG00000000805	Car4	0.791564	0.438991	0.156491	1.04141	0.0940805	0.693263	0.308532	-1.15651	0.278994	0.458006	0.111243	0.0637413	0.363094	-1.30972	0.299171	0.712312	0.228343	0.474028	0.323469	-0.791564	0.5473	-0.00196577	0.137694	-0.566105	0.326097	-1.87403	0.110998
ENSMUSG00000000811	Txnrd3	0.684176	0.398807	0.331373	2.76319	0.0899715	2.52238	0.0691214	-0.79997	0.158599	0.183918	0.0971215	0.0482711	0.0812747	-0.450608	0.284123	1.13508	0.121843	0.929118	0.0726204	-0.684176	0.1465	0.200614	0.0960405	0.0805613	0.0868373	-0.398807	0.353818
ENSMUSG00000000817	Fasl	-0.703251	-1.83693	0.150118	0.597622	0.36995	0.734512	0.412508	0.454736	1	-0.359321	0.37094	0.00926774	0.415886	1.22443	0.50835	-0.096521	0.37094	0.388957	0.422762	1.61272	0.388036	1.04201	0.384809	0.489036	0.455055	-1.83693	0.353466
ENSMUSG00000000823	Zfp512b	0.613731	0.898383	0.812515	2.91336	0.0375049	2.51417	0.0569716	-1.32611	0.00714437	0.328477	0.0553015	0.0959668	0.0764574	-0.772383	0.0137377	-0.00636037	0.0583189	-0.191112	0.0709774	-0.613731	0.0443092	-0.16689	0.0612534	-0.43733	0.0780585	-0.898383	0.00641861
ENSMUSG00000000826	Dnajc5	0.139543	0.136932	0.107792	3.58999	0.0179927	3.49031	0.0655134	-0.331128	0.217698	0.149196	0.0463019	0.216951	0.0705917	0.225078	0.422217	0.61741	0.0319842	0.575404	0.0717967	-0.139543	0.593034	0.21208	0.0247189	0.17086	0.0780881	-0.136932	0.61478
ENSMUSG00000000827	Tpd52l2	-0.0410365	-0.0483243	0.084764	3.6655	0.0296858	3.62446	0.0684279	-0.136331	0.60502	0.439075	0.0415793	0.393168	0.0712132	-0.152499	0.577735	0.800609	0.0621594	0.706176	0.0756694	-0.313698	0.334886	0.125082	0.0327276	0.0284559	0.0724576	-0.320986	0.224238
ENSMUSG00000000838	Fmr1	-0.324923	0.108401	0.0658774	3.27119	0.064796	3.32341	0.19348	0.173459	0.414934	0.0983995	0.0722003	0.126326	0.197124	0.0927705	0.894171	0.279818	0.0722033	0.182007	0.204276	-0.324923	0.651666	-0.0218257	0.0806551	0.0108064	0.198141	0.108401	0.878763
ENSMUSG00000000861	Bcl11a	0.245892	1.12396	0.434807	1.92188	0.140186	1.56908	0.217339	-1.17196	0.136659	0.29003	0.148416	-0.250018	0.217388	-1.794	0.0401989	0.84135	0.192243	0.209783	0.224811	-2.09802	0.0327513	1.25905	0.331572	0.891805	0.374798	-1.21995	0.463025
ENSMUSG00000000869	Il4	NaN	NaN	0.0436731	0.629919	0.0871508	0.46775	0.244935	-0.538715	0.611458	0.138622	0.150365	0.0580006	0.265619	-0.267817	0.791675	NaN	NaN	NaN	0.244935	NaN	NaN	NaN	NaN	NaN	0.244935	NaN	NaN
ENSMUSG00000000876	Pxmp4	-0.196255	-0.0714908	-0.0855086	2.51772	0.0466743	2.52836	0.0840983	0.0353321	0.973237	0.244759	0.0503295	0.217526	0.0855491	-0.0904663	0.783798	0.850611	0.0618408	0.791532	0.105995	-0.196255	0.630214	0.175794	0.0472832	0.154273	0.0867943	-0.0714908	0.827633
ENSMUSG00000000881	Dlg3	-0.00768185	0.211807	0.273399	2.81628	0.058	2.90782	0.100603	0.304098	0.452464	-0.103619	0.0854886	0.122684	0.100701	0.751761	0.0866777	0.579864	0.088899	0.765261	0.113228	0.615877	0.197793	-0.0429273	0.0772883	0.0208328	0.112431	0.211807	0.640261
ENSMUSG00000000884	Gnb1l	0.0620466	0.521634	0.530994	3.37969	0.0685753	3.11404	0.029103	-0.882478	0.00603675	0.146728	0.0695658	0.10627	0.0314023	-0.134399	0.596059	1.58834	0.0881692	1.56966	0.0733098	-0.0620466	0.870605	0.876608	0.0712596	0.719581	0.0361227	-0.521634	0.0493577
ENSMUSG00000000889	Dbh	NaN	NaN	NaN	NaN	NaN	-0.623085	0.0780506	NaN	1	NaN	NaN	-1.01558	0.23743	NaN	NaN	NaN	NaN	NaN	0.0780506	NaN	NaN	NaN	NaN	NaN	0.0780506	NaN	NaN
ENSMUSG00000000901	Mmp11	1.20838	0.871772	0.827672	2.24612	0.0443599	2.61409	0.063489	1.22235	0.0340379	-0.0692675	0.0606613	0.244027	0.0723491	1.04074	0.000905756	0.110424	0.0934783	0.474182	0.0799387	1.20838	0.00310198	-0.634756	0.0456684	-0.372327	0.0635254	0.871772	0.000795732
ENSMUSG00000000902	Smarcb1	-0.587943	-0.566608	-0.500484	3.32893	0.032326	3.31584	0.11844	-0.0435084	0.968914	0.145621	0.0509091	0.270405	0.122534	0.414525	0.346996	0.184024	0.0334535	0.361012	0.123508	0.587943	0.166613	-0.559791	0.0340327	-0.389225	0.124632	0.566608	0.186761
ENSMUSG00000000903	Vpreb3	1.16214	1.88939	2.29418	2.09182	0.0702211	1.3243	0.503759	-2.54965	0.00194914	0.0338316	0.0768789	-0.711425	0.504306	-2.47569	0.14404	1.91042	0.186612	0.725221	0.577257	-3.93715	0.0507472	1.0335	0.122238	0.0672201	0.520356	-3.2099	0.0706462
ENSMUSG00000000915	Hip1r	-0.27448	-0.494205	-0.0132797	2.74075	0.0353572	2.72071	0.0809698	-0.0665681	0.903832	0.14107	0.0393085	0.0783549	0.0825858	-0.208334	0.492914	0.472755	0.104593	0.35005	0.131933	-0.407616	0.466118	0.123156	0.0728544	-0.0656926	0.0940638	-0.627341	0.112455
ENSMUSG00000000916	Nsun5	0.24448	0.234698	0.411837	2.76433	0.0523338	2.54354	0.40854	-0.733474	0.182272	0.469023	0.0611578	0.346684	0.408979	-0.406403	0.767349	0.150501	0.0526569	0.0769057	0.411069	-0.24448	0.85905	-0.288844	0.0545949	-0.359495	0.408598	-0.234698	0.863919
ENSMUSG00000000934	Top1mt	-0.204891	0.0221093	0.196353	2.61952	0.107471	2.43987	0.060142	-0.596805	0.275656	0.133398	0.108146	0.112641	0.0723999	-0.0689522	0.873282	0.969273	0.140578	1.03095	0.0760305	0.204891	0.699555	0.472756	0.111772	0.4661	0.101788	-0.0221093	0.964884
ENSMUSG00000000938	Hoxa10	0.0330917	-0.37848	-0.801755	1.91154	0.136699	1.92343	0.118742	0.039525	0.974203	-0.0719252	0.140498	-0.108105	0.119682	-0.120187	0.844588	0.206858	0.155648	0.216819	0.148682	0.0330917	0.963088	-0.417709	0.141566	-0.531643	0.123392	-0.37848	0.544051
ENSMUSG00000000942	Hoxa4	NaN	NaN	NaN	NaN	NaN	NaN	0	NaN	1	NaN	NaN	NaN	0	NaN	NaN	NaN	NaN	NaN	0.112122	NaN	NaN	NaN	NaN	NaN	0.281533	NaN	NaN
ENSMUSG00000000948	Gm38393	-0.25957	-0.635384	-0.480459	2.43544	0.841893	2.39264	0.123829	-0.142174	0.771363	-0.186205	0.843814	-0.117581	0.132819	0.227962	0.93597	-0.765763	0.842421	-0.687625	0.144524	0.25957	0.92716	-0.978476	0.84699	-0.787206	0.146873	0.635384	0.823923
ENSMUSG00000000957	Mmp14	0.395813	0.426053	0.114783	1.99758	0.46272	1.67686	0.15353	-1.06541	0.084823	0.184629	0.463481	0.142815	0.158277	-0.138901	0.931963	0.133762	0.464602	0.0146099	0.171495	-0.395813	0.809871	-0.381801	0.46398	-0.510055	0.183867	-0.426053	0.797194
ENSMUSG00000000958	Slc7a7	1.09381	1.03069	0.398883	3.15326	0.0563702	2.54421	0.18696	-2.02322	1.32964e-05	0.0434305	0.143479	-0.236114	0.188477	-0.928628	0.237946	1.10664	0.193256	0.777366	0.229276	-1.09381	0.272168	0.282005	0.195807	-0.0282617	0.194771	-1.03069	0.26126
ENSMUSG00000000959	Oxa1l	-0.541289	-0.305732	-0.337853	3.07186	0.0134858	3.08868	0.0936299	0.0558635	0.858861	0.415213	0.0331896	0.612878	0.1149	0.656627	0.0983825	0.257882	0.0370453	0.454459	0.103052	0.653016	0.0726382	-0.453133	0.0200934	-0.327465	0.0952188	0.417459	0.196586
ENSMUSG00000000976	Heatr6	0.600184	0.505615	0.47969	3.30399	0.00916756	3.11542	0.136629	-0.626434	0.0545785	0.155598	0.034614	0.0212401	0.137007	-0.446329	0.341709	0.597112	0.0616648	0.416439	0.149899	-0.600184	0.264993	-0.0176866	0.025466	-0.242632	0.138235	-0.747253	0.109524
ENSMUSG00000000982	Ccl3	3.19103	1.60924	1.51653	0.0304882	0.208375	1.18772	0.100401	3.84424	0.0103967	-0.1304	0.278588	0.85441	0.241081	3.27147	0.00751582	-0.282669	0.31103	0.677926	0.277317	3.19103	0.0211549	-0.454415	0.2504	0.0300139	0.156873	1.60924	0.101118
ENSMUSG00000000983	Wfdc18	NaN	NaN	NaN	NaN	NaN	NaN	0	NaN	1	NaN	NaN	NaN	0	NaN	NaN	NaN	NaN	NaN	0	NaN	NaN	NaN	NaN	NaN	0	NaN	NaN
ENSMUSG00000001014	Icam4	0.822178	0.617009	0.0433265	1.87089	0.0412874	1.60834	0.0552037	-0.872164	0.242348	0.658373	0.0812376	0.377286	0.060847	-0.933752	0.00561634	0.579476	0.1039	0.331976	0.06766	-0.822178	0.0459172	0.694577	0.0609967	0.508838	0.147636	-0.617009	0.244931
ENSMUSG00000001016	Ilf2	0.0634	0.0769076	-0.0697928	3.4231	0.0266745	3.28473	0.0711759	-0.459677	0.147003	0.581679	0.0552772	0.580732	0.0712389	-0.00314619	0.99162	0.114493	0.0326125	0.0954076	0.0766268	-0.0634	0.818733	-0.575853	0.0406717	-0.599004	0.0833771	-0.0769076	0.802925
ENSMUSG00000001017	Chtop	0.461973	0.504	0.429152	3.89219	0.0155567	3.73605	0.0788657	-0.518672	0.0282499	0.543084	0.0355575	0.427578	0.0830949	-0.383704	0.201262	0.705799	0.041937	0.532595	0.0953124	-0.575371	0.0962454	-0.062704	0.0217236	-0.214423	0.0836023	-0.504	0.0790128
ENSMUSG00000001018	Snapin	1.32765	1.24191	1.35966	2.92516	0.0476434	2.4886	0.268465	-1.45022	0.00170254	0.953685	0.0503701	0.493205	0.269418	-1.52968	0.0929472	0.535299	0.0814881	0.0618434	0.273406	-1.57279	0.0970051	-0.10816	0.049692	-0.607425	0.268785	-1.65852	0.0677695
ENSMUSG00000001020	S100a4	NaN	NaN	NaN	NaN	NaN	NaN	0	NaN	1	NaN	NaN	NaN	0	NaN	NaN	NaN	NaN	NaN	0.0982243	NaN	NaN	NaN	NaN	NaN	0.0934593	NaN	NaN
ENSMUSG00000001021	S100a3	NaN	NaN	NaN	NaN	NaN	NaN	0	NaN	1	NaN	NaN	NaN	0.0956873	NaN	NaN	NaN	NaN	NaN	0.0982243	NaN	NaN	NaN	NaN	NaN	0.185393	NaN	NaN
ENSMUSG00000001023	S100a5	NaN	NaN	NaN	NaN	NaN	NaN	0	NaN	1	NaN	NaN	NaN	0	NaN	NaN	NaN	NaN	NaN	0	NaN	NaN	NaN	NaN	NaN	0	NaN	NaN
ENSMUSG00000001025	S100a6	0.213871	-0.550285	-0.572172	-0.0306992	0.19308	-0.168578	0.160715	-0.458025	0.734604	-0.637427	0.268714	-1.13936	0.164673	-1.66738	0.111242	-0.858303	0.323542	-0.922684	0.218405	-0.213871	0.869	-1.61918	0.196415	-2.06059	0.169706	-1.46633	0.0890339
ENSMUSG00000001027	Scn4a	-0.0477188	0.517734	0.34448	1.23726	0.129447	0.890398	0.0209103	-1.15225	0.208558	0.580931	0.132606	0.0721514	0.217557	-1.69013	0.0458359	1.2593	0.184171	0.551214	0.158459	-2.35222	0.00356299	0.226293	0.144088	0.0704398	0.185129	-0.517734	0.506463
ENSMUSG00000001029	Icam2	-0.348429	-0.577265	-0.285243	2.04151	0.0890208	1.71794	0.0580615	-1.07485	0.144743	0.269718	0.0917562	0.193888	0.100482	-0.251901	0.57734	0.999405	0.183794	1.10429	0.131132	0.348429	0.642245	0.650899	0.10027	0.824673	0.115105	0.577265	0.254974
ENSMUSG00000001034	Mapk7	0.163322	0.335862	0.454105	3.00735	0.0834644	2.71786	0.0604404	-0.96168	0.0313111	1.1131	0.088111	1.04849	0.0716817	-0.21461	0.569514	0.26315	0.0959967	0.213985	0.0676005	-0.163322	0.675404	-0.452206	0.0875836	-0.55331	0.063432	-0.335862	0.349824
ENSMUSG00000001036	Epn2	-0.00238323	0.306043	0.218376	4.0376	0.0483907	3.90836	0.0590174	-0.429325	0.0572318	0.162499	0.0741691	0.246154	0.0729868	0.277893	0.421445	1.09821	0.0488086	1.09893	0.0686996	0.00238323	0.993208	0.616209	0.0529686	0.52408	0.0663186	-0.306043	0.277722
ENSMUSG00000001039	B9d1	0.0156237	0.0318938	0.252522	2.90752	0.0801325	2.80202	0.0662597	-0.350435	0.426908	0.337124	0.0875505	0.254639	0.0726218	-0.27401	0.468363	0.767728	0.105986	0.763024	0.0871756	-0.0156237	0.97266	-0.0219738	0.0912394	-0.223356	0.0832754	-0.668976	0.103051
ENSMUSG00000001052	Sec24b	0.69958	0.568604	0.729995	3.85437	0.0565727	3.54508	0.0503969	-1.02744	4.01338e-05	0.244055	0.0607656	0.140447	0.0522742	-0.34418	0.196157	1.00967	0.0919468	0.799072	0.0712305	-0.69958	0.0701976	0.329216	0.0698423	0.15805	0.066008	-0.568604	0.0748875
ENSMUSG00000001053	N4bp3	0.173076	0.135843	0.188137	3.18966	0.0301225	3.05344	0.0685044	-0.452527	0.203612	0.51213	0.0450167	0.40925	0.0694814	-0.341761	0.21399	0.710715	0.0758873	0.658614	0.0728188	-0.173076	0.62033	-0.0162875	0.0319856	-0.0571804	0.0766095	-0.135843	0.622313
ENSMUSG00000001054	Rmnd5b	-0.142096	-0.0716894	-0.18192	3.16428	0.0488045	3.17081	0.0944846	0.0217092	0.891835	0.191545	0.0633127	0.231417	0.100086	0.13245	0.736369	0.737311	0.0779299	0.793156	0.106645	0.185514	0.672441	-0.0353132	0.051473	-0.0568939	0.095347	-0.0716894	0.842131
ENSMUSG00000001056	Nhp2	0.488338	0.760539	0.668483	3.73435	0.0249345	3.30128	0.0552493	-1.43864	2.52061e-07	0.783903	0.0493735	0.576199	0.057049	-0.689977	0.00590598	0.918436	0.0718992	0.771432	0.0876169	-0.488338	0.194629	-0.0690806	0.0468809	-0.298026	0.0745901	-0.760539	0.00935733
ENSMUSG00000001062	Vps9d1	0.698204	0.676875	0.883729	2.2279	0.206189	2.5074	0.111712	0.928483	0.188257	-0.138502	0.213071	0.188855	0.122008	1.08746	0.182445	-0.223743	0.209451	0.125079	0.114864	1.15876	0.144224	-0.244947	0.209962	-0.041187	0.112195	0.676875	0.39204
ENSMUSG00000001065	Zfp276	NaN	NaN	NaN	NaN	NaN	NaN	0	NaN	1	NaN	NaN	NaN	0	NaN	NaN	NaN	NaN	NaN	0.0060487	NaN	NaN	NaN	NaN	NaN	0.0426711	NaN	NaN
ENSMUSG00000001076	C1ql4	-0.0363697	-1.22466	-1.00997	1.19971	0.115786	1.12121	0.440985	-0.260788	0.578439	0.741441	0.172799	0.0399041	0.456919	-2.33045	0.150975	0.398148	0.263422	0.230189	0.443422	-0.557946	0.74469	-0.0349592	0.122318	-0.560629	0.45068	-1.74624	0.260305
ENSMUSG00000001082	Mfsd10	0.091935	0.194065	0.384325	3.13879	0.0655211	2.84294	0.0625872	-0.982808	0.0139936	0.802234	0.0764953	0.739136	0.0777557	-0.209609	0.562936	0.235189	0.0828281	0.207514	0.0834462	-0.091935	0.81391	-0.431917	0.0668616	-0.490336	0.063658	-0.194065	0.526866
ENSMUSG00000001089	Luzp1	-0.339716	0.00858649	-0.120278	3.99492	0.0213082	3.99101	0.0682781	-0.01301	0.981506	0.209171	0.0429223	0.325172	0.0711184	0.385347	0.162572	0.831865	0.043128	0.721767	0.078306	-0.365736	0.218115	0.530584	0.0435861	0.527999	0.093662	-0.00858649	0.980039
ENSMUSG00000001095	Slc13a2	0.0128126	-0.158832	-0.179448	2.31558	0.0747463	2.27531	0.0523848	-0.133774	0.776867	0.243475	0.0791988	0.063576	0.0583	-0.597611	0.0673546	1.18487	0.0858948	1.10819	0.0729389	-0.254736	0.496184	0.878273	0.117664	0.749919	0.0915062	-0.42638	0.389184
ENSMUSG00000001098	Kctd10	0.429335	0.57373	0.479223	3.22545	0.0374405	3.00519	0.112952	-0.731677	0.0395535	0.737033	0.0571834	0.617564	0.117382	-0.396865	0.360204	0.844673	0.0876774	0.71543	0.143227	-0.429335	0.441529	-0.0158796	0.0431199	-0.188589	0.113756	-0.57373	0.1557
ENSMUSG00000001100	Poldip2	0.266759	0.452394	0.509623	3.37155	0.0636549	3.19306	0.0752159	-0.59293	0.0778092	0.496812	0.0691289	0.36422	0.091908	-0.440461	0.248937	0.446925	0.0968543	0.366623	0.08927	-0.266759	0.542094	-0.400506	0.0639337	-0.53669	0.0762088	-0.452394	0.170991
ENSMUSG00000001103	Sebox	-0.36131	1.39735	1.21938	0.0747436	0.219763	0.497351	0.263742	1.40387	0.510969	NaN	NaN	0.9047	0.28671	NaN	NaN	0.614878	0.237562	0.506112	0.295521	-0.36131	0.774226	-0.128862	0.293941	0.295711	0.326284	1.4104	0.333653
ENSMUSG00000001105	Ift20	-0.165121	-0.932959	-0.140626	2.98264	0.0404434	2.97301	0.0893009	-0.0319905	0.964138	0.568493	0.0506536	0.447613	0.104902	-0.401554	0.299421	0.8695	0.0709992	0.919206	0.0904725	0.165121	0.665588	0.399678	0.0851426	0.0995693	0.110764	-0.99694	0.0317027
ENSMUSG00000001119	Col6a1	-0.928929	-0.0701988	-1.50658	0.318313	0.0804378	0.591524	0.283791	0.907588	0.716546	0.0137507	0.126259	-0.134463	0.35407	-0.492354	0.693373	0.0883044	0.205184	-0.191331	0.306434	-0.928929	0.448294	-0.577391	0.0907258	-0.598523	0.329551	-0.0701988	0.950703
ENSMUSG00000001120	Pcbp3	-0.456182	0.0363537	-0.158861	3.68647	0.0745956	3.66485	0.0507984	-0.0718123	0.834852	-0.0583303	0.082014	0.0613944	0.059491	0.397717	0.237339	1.67311	0.118038	1.81043	0.0665708	0.456182	0.310896	0.936318	0.0777296	0.904027	0.0745316	-0.107271	0.764282
ENSMUSG00000001123	Lgals9	-0.281179	-0.367691	-3.25316e-05	2.38238	0.598993	2.43114	0.0538793	0.162002	0.847886	0.46638	0.601892	0.419081	0.0659172	-0.157122	0.937736	1.14344	0.67113	1.0588	0.130014	-0.281179	0.901459	0.203039	0.599103	0.0923532	0.0993162	-0.367691	0.855374
ENSMUSG00000001127	Araf	-0.348496	-0.270319	-0.0753715	1.49997	0.208903	1.56957	0.292179	0.231221	0.860596	-1.70904	0.213316	-1.30428	0.294765	1.34458	0.265957	-1.54804	0.211278	-1.30392	0.293514	0.810938	0.499667	-1.76576	0.20944	-1.54518	0.294042	0.732761	0.541185
ENSMUSG00000001128	Cfp	NaN	NaN	NaN	NaN	NaN	1.76852	0.646546	NaN	4.00105e-08	NaN	NaN	-0.333673	0.647555	NaN	NaN	NaN	NaN	0.0719187	0.650354	NaN	NaN	NaN	NaN	-0.861897	0.650163	NaN	NaN
ENSMUSG00000001131	Timp1	2.52919	3.46079	3.68171	0.828071	0.442062	1.95766	0.701633	3.75241	0.000134125	-1.55658	0.444535	-0.27076	0.703156	4.27141	0.122185	-1.15837	0.463869	0.339443	0.716861	4.97563	0.0793995	-2.17915	0.443363	-0.961773	0.703174	4.04403	0.143069
ENSMUSG00000001134	Uxt	1.36096	1.14105	1.43435	2.24123	0.283213	2.67605	0.595457	1.44445	0.00813845	-0.477864	0.286727	-0.0347623	0.596688	1.47195	0.503282	0.273802	0.288464	0.683493	0.597817	1.36096	0.537094	-0.611372	0.295407	-0.267881	0.60231	1.14105	0.608636
ENSMUSG00000001138	Cnnm3	0.00899122	0.251165	0.267325	3.06496	0.0479684	2.98016	0.0711192	-0.281697	0.465887	0.244229	0.0509264	0.256091	0.0741755	0.039402	0.895121	0.453991	0.0623921	0.451284	0.0774341	-0.00899122	0.978286	-0.0111441	0.0599188	-0.105134	0.085112	-0.312228	0.366534
ENSMUSG00000001143	Lman2l	0.0583657	0.150604	0.351593	3.11259	0.0507679	2.99786	0.0678779	-0.381127	0.30636	-0.000153753	0.0583438	0.0376762	0.0740801	0.125668	0.688288	0.435234	0.059683	0.417665	0.0708194	-0.0583657	0.849537	0.362068	0.0614765	0.177943	0.0796481	-0.611649	0.0672483
ENSMUSG00000001150	Mcm3ap	0.74392	0.209896	0.481942	3.8867	0.0161683	3.6267	0.0612978	-0.863706	0.000448563	0.297068	0.0254365	0.23852	0.0619387	-0.194491	0.381906	0.347895	0.0923995	0.123953	0.124109	-0.74392	0.147805	-0.290318	0.0576644	-0.353503	0.0714234	-0.209896	0.491251
ENSMUSG00000001151	Pcnt	-0.00654213	-0.0799854	0.118792	4.26592	0.00612901	4.21488	0.0576254	-0.169562	0.401522	0.246409	0.0301584	0.258704	0.062459	0.0408463	0.859288	0.294309	0.0252806	0.296279	0.0941746	0.00654213	0.983886	0.144723	0.125207	0.168801	0.11216	0.0799854	0.886102
ENSMUSG00000001155	Ftcd	-0.470677	-0.596334	1.18049	1.00317	0.124043	0.459621	0.263193	-1.80563	0.107725	0.275502	0.178755	-0.516861	0.297182	-2.63217	0.0223255	0.330742	0.144204	0.472429	0.329053	0.470677	0.693297	0.799563	0.231283	0.979077	0.279295	0.596334	0.620572
ENSMUSG00000001156	Mxd1	-0.399801	-0.781875	-0.66551	3.08455	0.0208864	3.17983	0.0603235	0.316522	0.363868	0.707929	0.0356293	0.67329	0.0714964	-0.115067	0.664563	0.842774	0.0376203	0.722422	0.0606341	-0.399801	0.0916754	0.651337	0.0308178	0.415969	0.0713763	-0.781875	0.00246648
ENSMUSG00000001157	Gmcl1	-0.0219051	-0.0641321	-0.347415	3.42426	0.030473	3.42788	0.0654277	0.0120407	0.937208	0.169376	0.0397216	0.23439	0.0680524	0.215972	0.409323	0.722308	0.04674	0.736151	0.079317	0.0459865	0.880476	0.219958	0.0554857	0.246513	0.0752428	0.0882136	0.776377
ENSMUSG00000001158	Snrnp27	0.192872	0.0476402	0.129108	3.17659	0.046538	3.11043	0.0955132	-0.219777	0.579434	0.675999	0.0543607	0.555822	0.0991926	-0.399219	0.288025	0.934796	0.0981045	0.876736	0.097464	-0.192872	0.674596	0.272274	0.072241	0.154296	0.103683	-0.391914	0.350508
ENSMUSG00000001166	Oas1c	-0.0232624	-0.809637	0.0171876	2.13781	0.106028	2.12863	0.073912	-0.0304997	0.910595	0.32807	0.107784	0.173675	0.0978979	-0.512889	0.288984	0.914756	0.140564	0.889391	0.0800688	-0.0842618	0.875403	0.319315	0.123946	0.0572273	0.08048	-0.870637	0.0761507
ENSMUSG00000001168	Oas1h	-1.89724	-2.47313	-0.15661	0.823827	0.0812142	0.895007	0.0766537	0.236456	1	0.717547	0.0916041	0.159544	0.0929644	-1.85365	1.9075e-05	1.36396	0.121391	0.792835	0.187564	-1.89724	0.0105792	1.33035	0.125383	0.585864	0.132839	-2.47313	4.5885e-05
ENSMUSG00000001173	Ocrl	-0.342321	-0.190092	-0.133892	3.19302	0.0879898	3.23193	0.066905	0.129245	0.676959	-0.0568919	0.094498	-0.0147713	0.0679048	0.139922	0.717376	0.303907	0.100929	0.200858	0.0882969	-0.342321	0.442224	-0.161208	0.0908753	-0.218431	0.0730368	-0.190092	0.623555
ENSMUSG00000001175	Calm1	0.0812601	0.119554	-0.170453	3.77318	0.0321182	3.71481	0.0664449	-0.193909	0.43164	0.83328	0.0403169	0.718283	0.066808	-0.382012	0.14055	0.579037	0.105306	0.486754	0.102827	-0.306558	0.530661	-0.371712	0.0790909	-0.452467	0.0914656	-0.268264	0.504229
ENSMUSG00000001211	Agpat3	0.708083	0.666674	0.565932	3.57685	0.101507	3.36109	0.0782604	-0.716744	0.00904981	0.293073	0.108169	0.203035	0.0863194	-0.299098	0.515299	0.980656	0.127677	0.762287	0.144077	-0.725405	0.256657	0.282201	0.107628	0.0513667	0.0827058	-0.766815	0.0890142
ENSMUSG00000001225	Slc26a3	NaN	NaN	NaN	0.499782	0.138437	0.363014	0.0974596	-0.454336	0.704739	0.15361	0.161815	-0.0516685	0.162108	-0.68192	0.370133	NaN	NaN	0.894223	0.133756	NaN	NaN	NaN	NaN	0.252923	0.192027	NaN	NaN
ENSMUSG00000001227	Sema6b	0.796411	1.10523	0.946972	1.47931	0.570765	1.84497	0.206194	1.21472	0.274823	-0.412396	0.571547	0.0806653	0.209473	1.63791	0.417945	-0.305451	0.584208	0.186138	0.206509	1.63302	0.427571	-0.926874	0.571038	-0.594166	0.213384	1.10523	0.585219
ENSMUSG00000001228	Uhrf1	-0.206877	-0.27963	-0.0561206	4.06479	0.0251734	3.98761	0.0788406	-0.256361	0.265135	0.245197	0.0481386	0.359307	0.0853304	0.379065	0.244134	0.219146	0.0827163	0.281422	0.119343	0.206877	0.668009	-0.627614	0.0525923	-0.543437	0.0853445	0.27963	0.401082
ENSMUSG00000001229	Dpp9	0.180356	0.222609	0.184918	3.41427	0.0477007	3.2808	0.0678652	-0.443378	0.149366	0.329197	0.066932	0.235034	0.0856153	-0.312802	0.386229	0.544734	0.0720842	0.490441	0.102203	-0.180356	0.66421	-0.0102869	0.0547111	-0.210215	0.0754771	-0.664147	0.0319787
ENSMUSG00000001240	Ramp2	1.38089	1.7984	1.19706	1.4277	0.112034	0.850582	0.411068	-1.91716	0.0583538	0.774234	0.219646	0.082753	0.420677	-2.29705	0.145095	0.65144	0.152147	-0.0871163	0.411643	-2.45343	0.0923955	-0.177785	0.13908	-0.719156	0.417102	-1.7984	0.218215
ENSMUSG00000001247	Lsr	0.410124	0.825592	0.727052	2.934	0.0561005	2.24659	0.119877	-2.28352	1.89045e-05	0.385213	0.0569569	0.0383329	0.122588	-1.15231	0.0102826	1.06796	0.0688855	0.944503	0.145674	-0.410124	0.443579	0.221667	0.0565387	-0.0268604	0.120634	-0.825592	0.0621178
ENSMUSG00000001248	Gramd1a	0.830226	1.07395	1.38099	2.99684	0.110613	2.48772	0.0912759	-1.69126	0.000418273	-0.144571	0.115071	-0.349602	0.103993	-0.681097	0.186191	0.214398	0.122446	-0.0355247	0.106319	-0.830226	0.123272	-0.0803562	0.112204	-0.403648	0.100971	-1.07395	0.0322129
ENSMUSG00000001249	Hpn	3.98124	6.12879	5.28957	1.84076	0.114914	-0.294595	0.133938	-7.09349	2.12556e-08	0.169876	0.116875	-1.35596	0.143807	-5.06872	2.22045e-16	0.859926	0.175819	-0.338547	0.202512	-3.98124	7.86517e-06	0.390344	0.11606	-1.45461	0.144384	-6.12879	0
ENSMUSG00000001260	Gabrg1	-0.0125792	0.605596	1.44517	1.75064	0.130198	1.29087	0.591778	-1.52735	0.100685	-0.0513216	0.138658	-0.764471	0.593304	-2.36903	0.241817	0.989888	0.230062	0.0665463	0.592993	-3.06728	0.146595	0.929365	0.18619	0.192112	0.598831	-2.4491	0.239739
ENSMUSG00000001270	Ckb	-0.0777253	-0.148121	-0.160407	3.79676	0.0261611	3.82654	0.0813212	0.0989341	0.646446	2.03156	0.091956	2.10799	0.144363	0.253887	0.655221	0.233091	0.128414	0.316053	0.115272	0.275594	0.630683	-0.669886	0.0533906	-0.714475	0.0835375	-0.148121	0.652891
ENSMUSG00000001280	Sp1	-0.216367	0.105669	0.0302251	3.84673	0.0246557	3.80153	0.0594296	-0.150148	0.561306	0.559812	0.0340072	0.566499	0.0618578	0.0222135	0.924529	-0.0250361	0.0560806	-0.180567	0.0781017	-0.516663	0.105753	-0.232311	0.0269618	-0.264121	0.0633363	-0.105669	0.644007
ENSMUSG00000001281	Itgb7	0.68263	0.378194	-0.111782	2.03394	0.048122	1.79354	0.0806668	-0.798574	0.252565	-0.0682784	0.0515701	-0.392762	0.0841311	-1.07791	0.00100803	0.843066	0.0557136	0.567769	0.205667	-0.914518	0.196359	-0.12653	0.0610159	-0.240378	0.122561	-0.378194	0.405658
ENSMUSG00000001285	Myg1	1.95015	2.11977	2.0457	3.08452	0.022684	2.4065	0.759913	-2.25233	2.15648e-07	0.536157	0.0496246	-0.0842132	0.761109	-2.06083	0.416012	0.502195	0.0611328	-0.0848585	0.760678	-1.95015	0.441733	-0.260711	0.023832	-0.898825	0.760089	-2.11977	0.401405
ENSMUSG00000001288	Rarg	0.399965	0.0661696	0.166828	3.17578	0.0271998	3.38966	0.0663309	0.710484	0.0161845	0.104445	0.0502688	0.164774	0.0699657	0.200409	0.483762	0.175129	0.133873	0.295531	0.0932049	0.399965	0.460454	-0.579032	0.0425237	-0.559113	0.0726064	0.0661696	0.812866
ENSMUSG00000001289	Pfdn5	0.532843	0.546883	0.804976	3.10556	0.060305	2.84247	0.332702	-0.873988	0.0286818	0.655338	0.0625615	0.343015	0.335224	-1.03752	0.359733	0.722704	0.137578	0.562302	0.341484	-0.532843	0.663062	-0.30813	0.102037	-0.669695	0.352783	-1.20109	0.324851
ENSMUSG00000001300	Efnb2	-0.842394	-1.64357	-1.67265	3.29463	0.0455441	3.40447	0.0340751	0.364871	0.246671	0.603648	0.0505567	0.397819	0.038754	-0.683749	0.00123288	0.956731	0.0770255	0.703145	0.0351028	-0.842394	0.00273728	0.868193	0.0514259	0.37343	0.0429364	-1.64357	1.52101e-13
ENSMUSG00000001305	Rrp15	0.330653	0.341639	0.429492	3.64595	0.0357046	3.37499	0.0664048	-0.900095	0.00103563	0.381241	0.053556	0.277999	0.0784116	-0.34296	0.276924	0.930146	0.0381754	0.83061	0.0748133	-0.330653	0.235981	0.58063	0.0503805	0.477786	0.0726872	-0.341639	0.244885
ENSMUSG00000001313	Rnd2	-0.131809	0.220266	0.220638	2.38505	0.0644634	2.28529	0.059702	-0.331421	0.607739	0.73592	0.0750361	0.633662	0.070294	-0.339692	0.319959	0.564967	0.121497	0.604645	0.0779383	0.131809	0.783405	-0.423495	0.0713633	-0.556723	0.0620524	-0.442576	0.158893
ENSMUSG00000001323	Srr	-0.191474	-0.519571	-0.492273	2.8685	0.0780922	2.7781	0.0797249	-0.3003	0.505812	0.278098	0.0782388	0.243188	0.0822359	-0.115968	0.758422	1.10525	0.107295	0.866813	0.100159	-0.792074	0.104275	0.945574	0.0826972	0.608369	0.0833435	-1.12017	0.00407825
ENSMUSG00000001333	Sync	0.0446881	0.329716	-0.00741809	2.46597	0.0785499	2.62364	0.175209	0.523794	0.305848	0.0137413	0.0848138	0.132325	0.176308	0.393925	0.544443	0.359921	0.0893727	0.373373	0.176396	0.0446881	0.945762	0.21326	0.104783	0.312515	0.185929	0.329716	0.641888
ENSMUSG00000001334	Fndc5	1.18298	2.24489	1.8257	1.04641	0.416971	0.0624582	0.147268	-3.26861	0.0117621	0.472816	0.429119	-0.0718353	0.226117	-1.80929	0.261489	0.414518	0.448372	0.058406	0.148418	-1.18298	0.45085	-0.388526	0.426878	-1.06431	0.163215	-2.24489	0.139226
ENSMUSG00000001348	Acp5	NaN	NaN	NaN	NaN	NaN	NaN	0	NaN	1	NaN	NaN	NaN	0.00734697	NaN	NaN	NaN	NaN	NaN	0.12351	NaN	NaN	NaN	NaN	NaN	0.0434339	NaN	NaN
ENSMUSG00000001349	Cnn1	NaN	NaN	NaN	NaN	NaN	NaN	0	NaN	1	NaN	NaN	NaN	0.176945	NaN	NaN	NaN	NaN	NaN	0.197496	NaN	NaN	NaN	NaN	NaN	0.0613709	NaN	NaN
ENSMUSG00000001366	Fbxo9	1.20079	1.38205	1.14212	1.78798	0.261961	1.35707	0.16497	-1.43146	0.109842	-1.13778	0.263623	-1.63379	0.165861	-1.64768	0.11127	-0.314244	0.262972	-0.814595	0.168298	-1.66213	0.109027	-0.902725	0.268309	-1.34851	0.173859	-1.48087	0.163218
ENSMUSG00000001376	Vps50	-0.120507	-0.128566	-0.0571674	4.11507	0.0269202	4.06452	0.0737119	-0.167931	0.454595	0.177609	0.035442	0.171593	0.0746544	-0.0199837	0.94197	0.993361	0.0385236	0.855981	0.0819401	-0.456368	0.129197	0.685071	0.0310778	0.545265	0.075763	-0.464428	0.0877733
ENSMUSG00000001380	Hars	-0.235707	0.123422	0.078042	2.91125	0.248859	3.01587	0.0966371	0.347547	0.606224	0.0902099	0.251316	0.284849	0.0986797	0.646578	0.470972	0.404208	0.270826	0.684407	0.147197	0.930801	0.36334	-0.429416	0.25064	-0.257325	0.110315	0.571672	0.529723
ENSMUSG00000001383	Zmat2	0.350805	0.288382	0.293174	3.24393	0.0513585	3.1371	0.0827194	-0.354859	0.341239	0.716531	0.0707373	0.589464	0.0894918	-0.422105	0.265319	0.537946	0.0859482	0.432343	0.094516	-0.350805	0.408447	-0.141927	0.0534626	-0.268762	0.0896581	-0.421336	0.224353
ENSMUSG00000001403	Ube2c	-0.0841764	-0.0148926	0.366859	3.5485	0.0763068	3.20487	0.0575398	-1.1415	0.000215174	0.461146	0.0792189	0.434721	0.0609147	-0.0877829	0.791445	0.877297	0.113615	0.902637	0.128366	0.0841764	0.882486	-0.237694	0.0817704	-0.233211	0.0720336	0.0148926	0.967185
ENSMUSG00000001415	Smg5	-0.0384006	0.14639	0.112346	3.81724	0.0185775	3.72686	0.0769547	-0.300239	0.209813	0.320304	0.0421212	0.309878	0.081123	-0.0346321	0.909195	0.395789	0.0314	0.407348	0.0911678	0.0384006	0.904575	0.015802	0.0377804	-0.120892	0.0815509	-0.454087	0.128286
ENSMUSG00000001416	Cct3	0.207302	0.238836	0.107062	3.89514	0.0452127	3.63357	0.0685711	-0.868922	0.000341663	0.331713	0.0534217	0.263927	0.0709169	-0.225178	0.445188	0.334071	0.063174	0.271667	0.0806603	-0.207302	0.542467	-0.618901	0.0466871	-0.690798	0.0767866	-0.238836	0.423685
ENSMUSG00000001418	Glmp	0.0447046	0.328629	0.187762	3.24681	0.0341127	3.14558	0.0650309	-0.336287	0.321929	2.38841	0.162564	2.42642	0.322389	0.126287	0.916144	0.311512	0.0694366	0.298054	0.0832601	-0.0447046	0.901213	-0.359662	0.0348924	-0.458589	0.0671027	-0.328629	0.190873
ENSMUSG00000001419	Mef2d	0.20763	0.420898	0.364941	3.41379	0.0502638	3.08585	0.0542811	-1.08939	0.00124781	0.235292	0.0660592	0.212427	0.069942	-0.0759554	0.812142	0.654761	0.0714024	0.592258	0.0836383	-0.20763	0.569793	0.0291666	0.0622728	-0.0975364	0.0650058	-0.420898	0.159281
ENSMUSG00000001420	Tmem79	0.557701	0.389268	0.575121	3.15343	0.0183356	2.93965	0.0435209	-0.710142	0.0557402	0.660625	0.0472034	0.371343	0.0438482	-0.960974	7.11966e-06	1.36261	0.059383	1.19473	0.0603823	-0.557701	0.0474401	0.673064	0.0237678	0.555883	0.0435979	-0.389268	0.018281
ENSMUSG00000001424	Snd1	-0.0124391	-0.151684	-0.0457009	4.7385	0.0304636	4.76862	0.0651319	0.100068	0.488731	0.181861	0.048784	0.245379	0.0691125	0.211	0.452752	1.31512	0.0729751	1.31137	0.0985877	-0.0124391	0.975646	0.765333	0.0464485	0.719671	0.0685403	-0.151684	0.581296
ENSMUSG00000001435	Col18a1	0.773605	0.715716	0.785708	4.17529	0.0227158	3.82312	0.0402793	-1.16987	5.66844e-07	0.125654	0.0561558	-0.0141276	0.0642402	-0.464346	0.101372	0.811376	0.12181	0.578498	0.136901	-0.773605	0.203785	0.00433099	0.0689051	-0.211121	0.0637862	-0.715716	0.0217582
ENSMUSG00000001436	Slc19a1	0.329804	0.468398	0.417817	3.2246	0.0961141	2.86194	0.0598843	-1.20472	0.00156588	0.224204	0.103549	0.117507	0.0718939	-0.35444	0.397332	0.730065	0.103228	0.630784	0.0642396	-0.329804	0.41418	0.272796	0.101428	0.131794	0.0621296	-0.468398	0.235842
ENSMUSG00000001440	Kpnb1	0.350212	0.341752	0.358029	4.44717	0.0219797	4.27848	0.0528236	-0.560384	0.00433788	0.468076	0.0339956	0.362998	0.054071	-0.349062	0.099931	0.442833	0.0888347	0.210872	0.0966868	-0.770556	0.0772899	-0.294987	0.0452339	-0.397865	0.0660477	-0.341752	0.198749
ENSMUSG00000001441	Npepps	0.117345	-0.129913	-0.0426814	4.05555	0.0338586	3.92701	0.0581256	-0.427021	0.0699971	0.174577	0.0442522	0.216795	0.0586673	0.140246	0.565621	0.814188	0.0862216	0.778864	0.107614	-0.117345	0.79782	0.141361	0.0420879	0.180469	0.0649858	0.129913	0.613484
ENSMUSG00000001444	Tbx21	7.70136	7.77454	7.7858	-0.145603	0.165894	2.36571	0.510176	8.34241	3.41579e-14	-2.13609	0.1668	0.26209	0.511306	7.96658	8.233e-06	-1.55754	0.306015	0.760805	0.516614	7.70136	0.00011291	-2.47396	0.168482	-0.133588	0.511582	7.77454	1.39153e-05
ENSMUSG00000001445	Mrpl10	0.443754	0.684376	0.654003	3.17607	0.114205	2.95856	0.194482	-0.722552	0.0195752	0.309906	0.114295	0.135689	0.195457	-0.578737	0.441634	0.547181	0.16537	0.413598	0.205848	-0.443754	0.612922	-0.416934	0.119904	-0.622952	0.194911	-0.684376	0.367975
ENSMUSG00000001467	Cyp51	0.19753	0.232933	-0.0120876	3.14764	0.0999915	3.05847	0.0217829	-0.296192	0.395631	0.100737	0.108955	0.0907078	0.0239159	-0.0333156	0.928362	0.469485	0.114042	0.410022	0.0683923	-0.19753	0.654758	-0.241628	0.100499	-0.311748	0.029447	-0.232933	0.503132
ENSMUSG00000001472	Tcf25	NaN	NaN	NaN	NaN	NaN	NaN	0	NaN	1	NaN	NaN	NaN	0	NaN	NaN	NaN	NaN	NaN	0.0614027	NaN	NaN	NaN	NaN	NaN	0.0193492	NaN	NaN
ENSMUSG00000001473	Tubb6	-0.519227	0.0825931	0.0655838	3.15878	0.0565242	3.186	0.021179	0.0904231	0.817373	0.467134	0.0766791	0.642954	0.0342141	0.584061	0.0362654	0.551838	0.159138	0.762581	0.0855644	0.700073	0.243464	-0.463806	0.0569386	-0.434229	0.0212757	0.098253	0.626545
ENSMUSG00000001482	Def8	NaN	NaN	NaN	NaN	NaN	NaN	0	NaN	1	NaN	NaN	NaN	0	NaN	NaN	NaN	NaN	NaN	0.0236635	NaN	NaN	NaN	NaN	NaN	0.00717211	NaN	NaN
ENSMUSG00000001493	Meox1	-0.367413	0.995884	0.841858	1.54559	0.124885	1.15602	0.203367	-1.29414	0.179936	0.556673	0.137888	-0.0467313	0.211595	-2.00447	0.0168865	1.27751	0.168333	0.387756	0.295587	-2.95569	0.0089045	0.39618	0.139385	0.0963888	0.205633	-0.995884	0.227514
ENSMUSG00000001494	Sost	1.54898	1.4328	0.58002	0.892921	0.0731392	0.315684	0.0883016	-1.91754	0.127642	1.104	0.119785	0.271732	0.175696	-2.76474	9.08151e-05	0.521525	0.0964675	0.0552366	0.214011	-1.54898	0.0469963	0.765205	0.175872	0.333888	0.158427	-1.4328	0.0684305
ENSMUSG00000001496	Nkx2-1	NaN	NaN	NaN	NaN	NaN	0.0758853	0.22006	NaN	0.341483	NaN	NaN	NaN	0.22006	NaN	NaN	NaN	NaN	NaN	0.22006	NaN	NaN	NaN	NaN	-0.0600551	0.273399	NaN	NaN
ENSMUSG00000001497	Pax9	-0.231064	-0.577294	-1.5919	1.33081	0.142793	1.45052	0.164895	0.397658	0.751438	0.85266	0.242385	0.0921594	0.238736	-2.52633	0.0253935	0.65548	0.163191	0.585923	0.169355	-0.231064	0.767418	0.471059	0.201425	0.297277	0.166857	-0.577294	0.506427
ENSMUSG00000001504	Irx2	0.00502945	-0.410446	-0.275059	2.55725	0.195572	2.64445	0.0992705	0.289675	0.574363	0.794281	0.202612	0.701253	0.108614	-0.309032	0.685723	0.478884	0.214254	0.480398	0.101316	0.00502945	0.994903	-0.0940095	0.198315	-0.217566	0.0995747	-0.410446	0.577673
ENSMUSG00000001506	Col1a1	0.705749	0.574028	0.163565	1.30071	0.495813	1.51416	0.0863017	0.709057	0.391386	0.349845	0.501405	0.440938	0.150893	0.302606	0.861889	0.110462	0.525435	0.322914	0.215481	0.705749	0.708331	-0.629797	0.500976	-0.456997	0.107057	0.574028	0.735883
ENSMUSG00000001507	Itga3	-0.0421727	-0.437268	-0.102498	2.95603	0.195473	3.01382	0.128594	0.191986	0.695181	-0.000806028	0.198774	0.0319433	0.134456	0.108791	0.891451	0.131794	0.234904	0.119099	0.165403	-0.0421727	0.964754	-0.560918	0.201665	-0.692548	0.134659	-0.437268	0.587248
ENSMUSG00000001508	Sgca	NaN	-1.01514	-1.8589	0.998473	0.108734	0.993603	0.0387136	-0.0161799	0.960957	0.0867055	0.113434	0.0901214	0.0457363	0.0113473	0.977719	1.53861	0.141291	NaN	0.0387136	NaN	NaN	0.991742	0.179617	0.676413	0.209637	-1.0475	0.253353
ENSMUSG00000001510	Dlx3	-0.408305	-0.175927	-0.212683	1.19533	0.282283	0.989018	0.145573	-0.685347	0.435156	1.18359	0.314832	0.619358	0.151954	-1.87435	0.106522	0.650635	0.297054	0.115103	0.17116	-1.779	0.118273	-0.0668969	0.303769	-0.532476	0.158777	-1.54662	0.174363
ENSMUSG00000001517	Foxm1	0.376494	0.37016	0.613798	3.16573	0.0397274	2.86548	0.101091	-0.997405	0.0101039	0.470514	0.0471771	0.320143	0.103997	-0.499523	0.187919	0.170418	0.0479574	0.0570817	0.107604	-0.376494	0.336025	-0.337742	0.0527509	-0.449171	0.106195	-0.37016	0.347352
ENSMUSG00000001518	Itfg2	-0.302233	-0.309374	-0.180588	3.09767	0.0193772	3.11156	0.0598508	0.0461611	0.88969	0.204819	0.047935	0.315674	0.068921	0.368254	0.186678	0.210285	0.0429778	0.329058	0.0614372	0.394555	0.113167	0.212047	0.0312703	0.332969	0.0648695	0.401696	0.093118
ENSMUSG00000001520	Nrip2	3.35017	2.49291	3.11431	0.668473	0.0851059	1.76506	0.295127	3.64277	0.000751933	-0.843006	0.119683	0.165624	0.300755	3.35059	0.00183324	0.712603	0.154215	1.7211	0.331921	3.35017	0.00586042	0.841787	0.132163	2.28451	0.309571	4.79263	1.81807e-05
ENSMUSG00000001521	Tulp3	-0.0139167	0.148875	0.00361526	3.28439	0.0308012	3.23382	0.0482657	-0.167987	0.62113	0.140694	0.0455933	0.196963	0.0500278	0.186921	0.4058	0.416468	0.0510251	0.420657	0.0779443	0.0139167	0.964132	-0.171261	0.0367064	-0.216077	0.0506293	-0.148875	0.473593
ENSMUSG00000001524	Gtf2h4	1.47683	1.91952	1.80596	0.792283	0.148722	0.212465	0.180613	-1.92611	0.155609	-1.2518	0.149375	-1.84079	0.186509	-1.95658	0.0137061	-1.60358	0.180825	-2.04815	0.198034	-1.47683	0.0973594	-2.51096	0.149469	-3.08879	0.180958	-1.91952	0.0138186
ENSMUSG00000001525	Tubb5	-0.328004	-0.150615	-0.149158	4.08876	0.0288759	4.01908	0.0721902	-0.231483	0.323326	1.25318	0.0319127	1.30476	0.0796561	0.171348	0.547773	0.116474	0.130686	0.215213	0.127719	0.328004	0.588957	-0.979562	0.0295064	-0.934223	0.0728915	0.150615	0.564231
ENSMUSG00000001542	Ell2	-0.326314	0.113964	0.433668	3.32869	0.085483	3.48161	0.132047	0.507985	0.104596	-0.128936	0.0868153	0.00813839	0.132953	0.455351	0.387994	0.170396	0.102461	0.0721659	0.145511	-0.326314	0.580973	0.212881	0.0915739	0.247187	0.136086	0.113964	0.83433
ENSMUSG00000001552	Jup	0.656167	0.737499	0.595261	3.83169	0.0245927	3.56037	0.043065	-0.901316	0.000244659	0.614273	0.035623	0.354168	0.0464264	-0.864051	8.79567e-06	0.597695	0.0922197	0.40017	0.0856877	-0.656167	0.116623	-0.172633	0.0372007	-0.493269	0.0500229	-1.06513	2.69787e-07
ENSMUSG00000001555	Fkbp10	-0.509243	-0.577345	-0.225418	2.10428	0.0990215	1.5406	0.174216	-1.87251	0.0224043	0.441175	0.108822	0.238949	0.188395	-0.67178	0.352634	0.491233	0.136281	0.64453	0.187104	0.509243	0.507801	-0.370366	0.11359	-0.196568	0.181308	0.577345	0.416605
ENSMUSG00000001558	Klhl10	0.205221	-0.00463524	-0.0767024	2.18203	0.101002	2.08165	0.081645	-0.333458	0.633888	0.357414	0.101242	0.16929	0.0901064	-0.624935	0.165126	1.02819	0.10269	0.889209	0.117015	-0.461694	0.372005	0.546158	0.131384	0.547553	0.109109	0.00463524	0.993481
ENSMUSG00000001566	Mnx1	1.13555	0.990194	0.341483	0.950654	0.0933887	0.56846	0.272461	-1.26962	0.222091	1.49079	0.129852	0.307317	0.335138	-3.9314	0.000992035	0.664925	0.121724	0.242371	0.346742	-1.40369	0.250206	0.0491861	0.275109	-0.417125	0.306795	-1.54905	0.257799
ENSMUSG00000001569	Nom1	0.221137	-0.0958286	0.0523731	3.58992	0.034889	3.45569	0.0668165	-0.445899	0.111658	0.363638	0.0437207	0.309997	0.0685791	-0.178191	0.509546	0.603404	0.0402261	0.536835	0.0684986	-0.221137	0.402024	0.271883	0.0779552	0.30073	0.0857637	0.0958286	0.803437
ENSMUSG00000001576	Ergic1	0.50032	0.932233	0.749308	3.82183	0.072763	3.43792	0.0721536	-1.27532	1.48883e-06	0.105018	0.0852184	0.083048	0.0875408	-0.072983	0.857285	1.11593	0.0829686	0.965315	0.0886599	-0.50032	0.214846	0.587468	0.0770175	0.306838	0.0738223	-0.932233	0.00852636
ENSMUSG00000001583	Tnk1	2.86993	3.18001	2.78399	-0.145603	0.165894	1.02992	0.343801	3.905	0.0197303	-2.09985	0.174258	-0.730349	0.349915	4.54939	0.000459321	-2.19407	0.177732	-0.706963	0.365937	4.94007	0.000256691	-2.68987	0.166836	-1.29611	0.348224	4.62999	0.00030667
ENSMUSG00000001588	Acap1	-0.324193	0.36971	-0.34774	0.452508	0.0466523	0.840952	0.353219	1.29038	0.407073	-1.38155	0.0800059	-0.649819	0.355448	2.43077	0.0446035	-1.32875	0.0565532	-0.454273	0.358541	2.90496	0.0159871	-1.82747	0.0581332	-1.16187	0.3558	2.21106	0.0648611
ENSMUSG00000001604	Tcea3	-0.05116	-0.0503177	0.0370826	3.34036	0.0548373	3.29282	0.0903932	-0.157935	0.662986	-0.160446	0.0661458	-0.190009	0.102055	-0.0982039	0.807945	0.701028	0.120477	0.716429	0.11698	0.05116	0.926928	-0.0717654	0.0616118	-0.181999	0.0989678	-0.366188	0.344368
ENSMUSG00000001622	Csn3	NaN	NaN	NaN	NaN	NaN	NaN	0	NaN	1	NaN	NaN	NaN	0	NaN	NaN	NaN	NaN	NaN	0.0916092	NaN	NaN	NaN	NaN	NaN	0.110421	NaN	NaN
ENSMUSG00000001627	Ifrd1	-0.0194264	0.341467	0.246967	4.07286	0.0163023	3.96964	0.0677812	-0.34289	0.110549	0.539003	0.0495311	0.574944	0.0732532	0.119391	0.684419	0.967102	0.0255775	0.97295	0.068909	0.0194264	0.936587	0.832796	0.05534	0.729147	0.0788179	-0.344314	0.281816
ENSMUSG00000001630	Stk38l	-0.190876	-0.198022	-0.222677	3.6708	0.0196549	3.76537	0.0753815	0.314156	0.176006	0.274545	0.0292653	0.307865	0.0805328	0.110685	0.697379	1.15918	0.108088	1.10172	0.0855438	-0.190876	0.676791	0.534212	0.0388061	0.474601	0.0762321	-0.198022	0.485886
ENSMUSG00000001632	Brpf1	0.0980098	0.0133184	0.141698	3.42301	0.0141674	3.33369	0.0626759	-0.296708	0.307811	0.48819	0.0237024	0.46247	0.0642321	-0.0854423	0.707161	0.423462	0.058261	0.393958	0.0802234	-0.0980098	0.766026	-0.0441165	0.045963	-0.0481258	0.0725893	-0.0133184	0.962781
ENSMUSG00000001642	Akr1b3	0.279688	0.532996	0.277216	3.76948	0.0308067	3.56095	0.0583974	-0.692711	0.00659066	0.775147	0.0393525	0.645412	0.0603457	-0.430971	0.0717349	0.602813	0.0785575	0.518618	0.0772919	-0.279688	0.444882	-0.296616	0.0644111	-0.457064	0.0797048	-0.532996	0.117422
ENSMUSG00000001655	Hoxc13	0.291936	0.343657	0.587669	2.4573	0.110267	2.65539	0.0891649	0.658061	0.305518	0.274013	0.110545	0.504647	0.103354	0.766149	0.127509	0.467802	0.119474	0.776113	0.0892785	1.02419	0.0387186	-0.163616	0.118984	0.129125	0.0987863	0.972465	0.0583642
ENSMUSG00000001656	Hoxc11	NaN	NaN	NaN	NaN	NaN	1.75268	0.744117	NaN	6.0665e-08	NaN	NaN	-0.164625	0.748362	NaN	NaN	NaN	NaN	-0.258784	0.746514	NaN	NaN	NaN	NaN	0.024213	0.750228	NaN	NaN
ENSMUSG00000001657	Hoxc8	NaN	NaN	NaN	NaN	NaN	NaN	0	NaN	1	NaN	NaN	NaN	0	NaN	NaN	NaN	NaN	NaN	0.047493	NaN	NaN	NaN	NaN	NaN	0.0855704	NaN	NaN
ENSMUSG00000001661	Hoxc6	NaN	NaN	NaN	NaN	NaN	NaN	0	NaN	1	NaN	NaN	NaN	0	NaN	NaN	NaN	NaN	NaN	0.0426476	NaN	NaN	NaN	NaN	NaN	0.0665912	NaN	NaN
ENSMUSG00000001663	Gstt1	NaN	NaN	NaN	NaN	NaN	1.00151	0.438977	NaN	0.00192822	NaN	NaN	-0.252505	0.441403	NaN	NaN	NaN	NaN	0.855136	0.44625	NaN	NaN	NaN	NaN	-0.4453	0.439163	NaN	NaN
ENSMUSG00000001665	Gstt3	0.653409	0.42421	0.715929	-0.101348	0.176117	-0.322055	0.128483	-0.733173	0.72939	0.137756	0.22837	-0.282167	0.182701	-1.39496	0.151049	-1.55988	0.225959	-1.8046	0.148131	-0.812936	0.365073	-2.33881	0.178333	-2.65253	0.129288	-1.04214	0.154377
ENSMUSG00000001666	Ddt	3.33833	3.03318	3.26998	0.906441	0.197974	1.94798	0.0402635	3.45993	0.000294698	0.282798	0.349492	1.23075	0.0759496	3.14904	0.00803686	-1.13908	0.262354	-0.134143	0.173399	3.33833	0.00139556	-2.07881	0.199538	-1.16573	0.0703466	3.03318	1.59158e-05
ENSMUSG00000001670	Tat	0.439636	-0.366586	-0.818178	1.4216	0.137956	1.84767	0.117348	1.41538	0.139008	0.482535	0.142689	0.388472	0.165989	-0.312472	0.667392	0.390866	0.190695	0.52321	0.124391	0.439636	0.561056	-0.00191821	0.174203	-0.112272	0.142994	-0.366586	0.624387
ENSMUSG00000001672	Marveld3	1.04682	1.21266	0.874368	1.59308	0.0526051	1.12189	0.144302	-1.56525	0.0831634	0.412957	0.085678	0.0904802	0.151086	-1.07125	0.0633625	0.942133	0.123079	0.627009	0.170397	-1.04682	0.133829	0.274921	0.0587441	-0.0901251	0.157664	-1.21266	0.0300348
ENSMUSG00000001674	Ddx18	0.300739	0.310628	0.0954881	3.69917	0.0288042	3.5307	0.0744225	-0.559637	0.0317094	0.562469	0.0401738	0.435703	0.080295	-0.421106	0.157982	0.774101	0.101947	0.683569	0.113334	-0.300739	0.552588	-0.105915	0.0436354	-0.199423	0.082332	-0.310628	0.31561
ENSMUSG00000001687	Ubl3	0.208845	-0.139752	0.116791	4.08127	0.00434365	4.00769	0.0572926	-0.244441	0.242714	0.491026	0.0323847	0.47113	0.0582814	-0.0660913	0.7654	0.889145	0.0306478	0.804845	0.064049	-0.280038	0.235127	0.629959	0.0448299	0.440721	0.0665347	-0.628635	0.018337
ENSMUSG00000001700	Gramd3	-0.239836	0.0499472	-0.0639541	2.38071	0.355882	2.44764	0.10325	0.222339	0.555004	0.11968	0.357062	0.173774	0.116698	0.179695	0.8855	0.874214	0.380363	1.08027	0.114114	0.684515	0.603833	0.475101	0.358136	0.490136	0.121731	0.0499472	0.968293
ENSMUSG00000001707	Eef1e1	0.577444	0.443097	0.37527	3.80906	0.0373842	3.49627	0.0508129	-1.03906	5.98094e-05	0.578547	0.0578468	0.445492	0.0575993	-0.442	0.103118	0.976093	0.0375463	0.802265	0.0528268	-0.577444	0.0073162	0.286535	0.0838274	0.15315	0.0911386	-0.443097	0.281397
ENSMUSG00000001729	Akt1	0.601675	0.587394	0.661836	2.97512	0.146734	2.52504	0.0975457	-1.49512	0.00349584	0.450238	0.150323	0.392813	0.10518	-0.190762	0.75428	0.63527	0.151788	0.454148	0.102833	-0.601675	0.323203	-0.080648	0.147355	-0.257471	0.100876	-0.587394	0.322085
ENSMUSG00000001739	Cldn15	2.25823	1.93877	2.60735	2.48099	0.0930418	1.66203	0.657834	-2.72056	2.33928e-05	0.10916	0.116215	-0.486788	0.658441	-1.9797	0.372761	1.47379	0.195234	0.515648	0.669865	-3.18288	0.169685	1.73369	0.188728	0.679377	0.662829	-3.50234	0.126062
ENSMUSG00000001741	Il16	NaN	NaN	NaN	NaN	NaN	1.26961	0.459125	NaN	0.000162931	NaN	NaN	-0.186453	0.459538	NaN	NaN	NaN	NaN	0.677642	0.479009	NaN	NaN	NaN	NaN	0.320609	0.492585	NaN	NaN
ENSMUSG00000001750	Tcirg1	-0.929235	-0.655911	-0.472593	2.13431	0.165139	2.06217	0.196529	-0.239652	0.718229	-0.252932	0.16908	-0.227452	0.197062	0.0846418	0.92183	-0.104991	0.172642	0.174737	0.206402	0.929235	0.29855	-0.539444	0.166328	-0.341995	0.198953	0.655911	0.446413
ENSMUSG00000001751	Naglu	0.961486	0.63011	0.93121	1.80108	0.167337	1.48231	0.555438	-1.05893	0.188852	0.127482	0.171728	-0.147512	0.556764	-0.913511	0.636945	0.489746	0.201373	0.200309	0.555721	-0.961486	0.624365	-0.39592	0.168926	-0.585602	0.556158	-0.63011	0.74417
ENSMUSG00000001755	Coasy	0.319868	0.566573	0.521769	2.54086	0.0838288	2.36326	0.643485	-0.589986	0.317631	0.568252	0.089797	0.465703	0.644405	-0.340658	0.874762	0.258384	0.104434	0.162094	0.646816	-0.319868	0.88316	-0.432418	0.0872687	-0.61707	0.643719	-0.613399	0.776218
ENSMUSG00000001761	Smo	0.207094	0.339966	0.415706	2.74892	0.070959	2.43214	0.0763331	-1.05232	0.0533092	0.231914	0.0847803	0.199757	0.0811803	-0.106823	0.784118	0.530695	0.091319	0.468353	0.10239	-0.207094	0.649544	-0.180167	0.0718435	-0.282507	0.080687	-0.339966	0.3435
ENSMUSG00000001763	Tspan33	-0.600157	0.0975641	0.139876	2.51188	0.0869591	2.44312	0.0331948	-0.228418	0.723572	0.0847387	0.0916523	0.173686	0.0442664	0.295478	0.382173	0.726616	0.0966071	0.907281	0.0596134	0.600157	0.111499	0.387265	0.0926891	0.357896	0.0539443	-0.0975641	0.784193
ENSMUSG00000001767	Crnkl1	-0.171675	-0.128322	-0.0268667	2.93925	0.0335174	2.92788	0.158805	-0.0377428	0.92632	0.172612	0.0388205	0.150286	0.164558	-0.0741663	0.894945	0.214437	0.0774732	0.140034	0.163474	-0.247161	0.680863	-0.504513	0.0704583	-0.465884	0.171022	0.128322	0.834572
ENSMUSG00000001768	Rin2	0.496194	0.397091	0.0189055	3.04113	0.0738777	2.7899	0.0779372	-0.834563	0.046922	0.0174814	0.0779285	-0.0683526	0.0826455	-0.285135	0.449868	1.09079	0.0844152	0.941419	0.113333	-0.496194	0.290518	0.905356	0.0938311	0.785819	0.0857985	-0.397091	0.347134
ENSMUSG00000001773	Folh1	-0.655709	-0.0788695	-0.376466	1.83865	0.0603952	2.26309	0.0920198	1.40997	0.055438	0.115852	0.10363	0.0927009	0.107769	-0.0769052	0.876944	0.81799	0.0975306	0.620602	0.098922	-0.655709	0.155342	0.825344	0.0860978	0.801602	0.0946806	-0.0788695	0.852819
ENSMUSG00000001774	Chordc1	-0.308862	-0.0328794	0.10458	3.52182	0.023528	3.56731	0.107402	0.151092	0.517899	0.192668	0.0412956	0.210361	0.116579	0.0587764	0.886241	0.373835	0.0333693	0.280858	0.114142	-0.308862	0.434305	0.167288	0.0480841	0.268152	0.112334	0.335063	0.409114
ENSMUSG00000001783	Rtcb	-0.153071	0.119347	0.190406	3.71516	0.0355954	3.63186	0.0724446	-0.276729	0.265779	0.484112	0.043412	0.449914	0.0748684	-0.113602	0.692734	0.820738	0.155087	0.866817	0.117573	0.153071	0.812837	-0.213076	0.0523434	-0.249003	0.0739027	-0.119347	0.69158
ENSMUSG00000001785	Pwp1	0.0729734	0.146242	0.133593	3.55546	0.0408998	3.4679	0.0696888	-0.290876	0.259884	0.40536	0.059846	0.338034	0.0775529	-0.223651	0.491904	0.7112	0.135116	0.558043	0.113456	-0.508778	0.385353	-0.255073	0.0420765	-0.299096	0.0701479	-0.146242	0.590449
ENSMUSG00000001786	Fbxo7	-0.165326	0.189097	0.257001	3.06599	0.0403959	2.88909	0.1063	-0.587653	0.127238	-0.102583	0.0596893	-0.100867	0.106301	0.00570202	0.988766	0.646235	0.0534222	0.696003	0.113851	0.165326	0.692302	0.430634	0.0553507	0.373711	0.106504	-0.189097	0.63532
ENSMUSG00000001794	Capns1	-0.505673	-0.210175	-0.250176	3.52572	0.0633957	3.51982	0.0693208	-0.0196243	0.869308	0.428003	0.0694462	0.467314	0.0720363	0.130591	0.694407	0.458826	0.147384	0.611048	0.107709	0.505673	0.404347	-0.497863	0.0747899	-0.572947	0.0730186	-0.249424	0.472545
ENSMUSG00000001802	Lrp3	0.682974	0.819457	0.938238	2.20122	0.114122	1.8414	0.0348177	-1.19533	0.0839261	0.152667	0.122975	-0.0355013	0.0807375	-0.625083	0.20086	0.560279	0.12314	0.354683	0.141016	-0.682974	0.272121	0.0904326	0.116725	-0.156249	0.0579056	-0.819457	0.0583322
ENSMUSG00000001804	Dsg4	NaN	-1.23671	NaN	0.393949	0.10352	0.593263	0.27945	0.662109	0.755153	0.633053	0.178472	0.384223	0.378871	-0.826593	0.552415	NaN	NaN	0.757111	0.298038	NaN	NaN	0.838333	0.148093	0.466046	0.322318	-1.23671	0.293926
ENSMUSG00000001815	Evx2	-1.66824	NaN	NaN	-0.446633	0.105514	-0.127465	0.116521	1.06025	1	NaN	NaN	0.081584	0.150397	NaN	NaN	-0.0193684	0.151626	-0.521559	0.179047	-1.66824	0.0323217	NaN	NaN	-0.205159	0.201846	NaN	NaN
ENSMUSG00000001819	Hoxd13	0.626928	0.626877	0.552703	1.27848	0.0908515	1.78155	0.0754916	1.67116	0.079031	0.923177	0.094059	0.764168	0.106383	-0.528216	0.262812	0.0622934	0.155896	0.251018	0.165231	0.626928	0.406101	-0.623543	0.0946362	-0.434834	0.0911016	0.626877	0.150839
ENSMUSG00000001823	Hoxd12	NaN	NaN	NaN	NaN	NaN	0.825088	0.0321201	NaN	0.0115404	NaN	NaN	0.864976	0.133804	NaN	NaN	NaN	NaN	0.215831	0.0739124	NaN	NaN	NaN	NaN	-0.0643918	0.0703379	NaN	NaN
ENSMUSG00000001827	Folr1	-0.0721967	0.344526	0.14906	3.21484	0.0355378	3.04905	0.013425	-0.550727	0.120744	0.153643	0.0475019	0.0562549	0.0206053	-0.323518	0.05999	0.591829	0.112466	0.613562	0.0912533	0.0721967	0.880716	-0.391671	0.0428597	-0.495384	0.0361606	-0.344526	0.0643867
ENSMUSG00000001829	Clpb	-0.0692029	0.136762	0.161251	4.08767	0.0358471	4.01831	0.0737756	-0.230403	0.310586	0.226574	0.0426459	0.30005	0.0761691	0.244082	0.399956	1.08993	0.0964114	1.11076	0.110124	0.0692029	0.886819	0.532861	0.0765984	0.435315	0.0876837	-0.324043	0.402131
ENSMUSG00000001833	Septin7	-0.189726	-0.298682	-0.324883	3.73327	0.0301989	3.72065	0.0593414	-0.0419236	0.855128	0.174514	0.0417622	0.282943	0.0735036	0.360193	0.199636	0.58799	0.0400364	0.505636	0.0949473	-0.273573	0.424166	0.143582	0.0639892	0.233495	0.078432	0.298682	0.374403
ENSMUSG00000001844	Zdhhc4	0.127299	-0.308886	-0.420909	3.1578	0.038274	3.22811	0.0630315	0.233559	0.476292	0.569996	0.0388616	0.514498	0.0653522	-0.184359	0.465448	0.824702	0.0673611	0.926998	0.0800129	0.339819	0.328054	0.164834	0.041641	0.07185	0.0649925	-0.308886	0.228342
ENSMUSG00000001847	Rac1	0.698709	0.669276	0.564019	3.76579	0.0147284	3.51537	0.0497853	-0.831877	0.00129195	0.609583	0.0500332	0.457319	0.0612433	-0.505811	0.0541815	0.8957	0.0984245	0.685368	0.0837927	-0.698709	0.103699	-0.00814985	0.038199	-0.209622	0.0574719	-0.669276	0.00350569
ENSMUSG00000001855	Nup214	-0.198764	0.251729	0.239749	4.09868	0.0211106	4.01166	0.0701663	-0.289073	0.185732	0.273864	0.0347076	0.252424	0.0739364	-0.0712232	0.792936	0.515254	0.0796526	0.575088	0.0994998	0.198764	0.638747	-0.101618	0.0494172	-0.177396	0.0796172	-0.251729	0.418704
ENSMUSG00000001864	Aif1l	0.0831654	0.362428	-0.0683632	2.09954	0.126927	1.83796	0.0860187	-0.868936	0.257995	0.463833	0.132849	0.480743	0.103936	0.0561735	0.920145	0.725018	0.129828	0.699983	0.0894974	-0.0831654	0.873854	-0.107165	0.130132	-0.216267	0.0902459	-0.362428	0.490864
ENSMUSG00000001865	Cpa3	NaN	NaN	NaN	NaN	NaN	-0.322055	0.128483	NaN	0.51902	NaN	NaN	-0.414035	0.19898	NaN	NaN	NaN	NaN	NaN	0.128483	NaN	NaN	NaN	NaN	0.217384	0.157058	NaN	NaN
ENSMUSG00000001870	Ltbp1	-0.452744	-0.588214	0.0983999	3.36047	0.0394271	3.45471	0.0481024	0.313046	0.290856	0.050213	0.0646649	-0.0406248	0.0541412	-0.301757	0.281447	1.11606	0.11502	0.979767	0.112638	-0.452744	0.397227	0.733266	0.0469278	0.556196	0.0774966	-0.588214	0.050646
ENSMUSG00000001891	Ugp2	0.0189855	-0.0306805	-0.383747	3.1278	0.0347163	3.10118	0.0649137	-0.0884066	0.858631	0.0233114	0.0425055	0.133643	0.0651015	0.366514	0.155877	0.677713	0.0651672	0.630202	0.107404	-0.157828	0.705291	-0.0641299	0.0499623	-0.0548941	0.0716835	0.0306805	0.91582
ENSMUSG00000001901	Kcnh6	-0.42067	-0.191687	-1.31744	1.90833	0.0628251	1.73286	0.0921009	-0.582891	0.428387	0.105499	0.0708219	0.112824	0.0959201	0.0243309	0.951018	0.938267	0.149968	1.0649	0.0926365	0.42067	0.472509	0.677265	0.0670571	0.734968	0.179134	0.191687	0.762896
ENSMUSG00000001909	Trmt1	1.37038	1.56964	1.4994	3.26705	0.0311772	2.71337	0.479621	-1.83927	3.73761e-07	0.0671897	0.0486648	-0.341979	0.479998	-1.35923	0.396387	0.00963813	0.038836	-0.402886	0.479824	-1.37038	0.391478	-0.259755	0.033277	-0.732263	0.479823	-1.56964	0.325906
ENSMUSG00000001910	Nacc1	0.490397	0.42927	0.588457	3.77089	0.0510256	3.50811	0.0516233	-0.872935	0.000805279	0.487563	0.0627487	0.415508	0.0627601	-0.239361	0.416846	0.398379	0.101934	0.250754	0.104305	-0.490397	0.311435	-0.394275	0.066243	-0.523498	0.0742973	-0.42927	0.194217
ENSMUSG00000001911	Nfix	-0.117509	0.0180845	0.172354	2.38766	0.573364	2.31798	0.62822	-0.231473	0.788714	-0.492732	0.576632	-0.379334	0.629925	0.376702	0.894363	0.3457	0.576726	0.381074	0.630586	0.117509	0.966981	0.0528647	0.574826	0.0474207	0.629024	-0.0180845	0.994903
ENSMUSG00000001918	Slc1a5	0.141462	0.129611	0.126374	3.52561	0.0449772	3.56972	0.0556591	0.146517	0.568857	0.133013	0.0611944	0.191369	0.0657605	0.193856	0.515923	0.478098	0.0642152	0.523725	0.0659053	0.151572	0.619991	-0.157191	0.0493918	-0.107996	0.0582851	0.163423	0.519619
ENSMUSG00000001924	Uba1	0.472807	0.757385	0.661655	3.81815	0.0406526	3.50837	0.1467	-1.02904	4.95291e-05	0.551039	0.0458855	0.437138	0.150289	-0.378372	0.468544	0.405506	0.139723	0.263177	0.182421	-0.472807	0.535648	-0.608097	0.0595678	-0.836093	0.15053	-0.757385	0.159024
ENSMUSG00000001930	Vwf	0.303737	0.22344	0.246384	3.02009	0.0542128	2.83714	0.0356764	-0.607745	0.128221	0.213596	0.0644114	0.0175496	0.0359893	-0.651253	0.00788298	0.901155	0.078505	0.626689	0.0579852	-0.911754	0.0049202	0.440408	0.0721124	0.141771	0.0711757	-0.992051	0.00320457
ENSMUSG00000001942	Siae	0.491829	0.511131	0.635819	2.52322	0.184904	2.817	0.0494819	0.975898	0.076613	-0.0707725	0.185449	0.250165	0.054953	1.06613	0.0970597	0.211895	0.196187	0.35995	0.0726985	0.491829	0.479167	-0.274507	0.185986	-0.120641	0.0547815	0.511131	0.427436
ENSMUSG00000001943	Vsig2	-0.0431734	-0.373025	-0.408841	1.98199	0.345327	1.88854	0.133312	-0.310432	0.699922	0.104367	0.359701	0.068146	0.137774	-0.120325	0.92508	0.5785	0.347917	0.591496	0.152294	0.0431734	0.972702	0.273486	0.351119	0.385777	0.140971	0.373025	0.766631
ENSMUSG00000001946	Esam	-0.131061	-1.58244	-0.779835	2.25996	0.0388825	2.20841	0.795193	-0.171264	0.683703	0.260478	0.0436381	0.140315	0.798164	-0.399174	0.880508	0.969197	0.0789769	0.826633	0.797657	-0.473589	0.858833	1.19058	0.074357	0.611107	0.796672	-1.92497	0.468931
ENSMUSG00000001948	Spa17	0.576516	0.208869	0.935488	1.55769	0.6796	1.98715	0.133262	1.42665	0.163214	-0.0623583	0.679904	0.201448	0.137488	0.876345	0.703717	0.78269	0.694838	0.956239	0.221458	0.576516	0.811901	0.589331	0.735138	0.652207	0.212656	0.208869	0.934519
ENSMUSG00000001962	Fam50a	0.302308	0.306348	0.403544	2.73026	0.0974259	2.50406	0.0878371	-0.751428	0.137237	0.441356	0.105038	0.324522	0.0936637	-0.388113	0.406438	0.372026	0.136804	0.281022	0.114659	-0.302308	0.610172	-0.376705	0.120425	-0.468924	0.108691	-0.306348	0.56971
ENSMUSG00000001964	Emd	9.08718	9.19997	9.29708	-0.145603	0.165894	2.80922	0.0449558	9.8157	6.74818e-28	-2.68575	0.167662	0.371194	0.0548343	10.1549	0	-2.61022	0.182107	0.563908	0.0953136	10.5442	0	-3.56327	0.166629	-0.423098	0.0462475	10.4314	0
ENSMUSG00000001983	Taco1	0.0505383	-0.130361	-0.0550481	2.71344	0.040747	2.76427	0.117362	0.168826	0.84894	-0.570511	0.0800496	-0.439048	0.118152	0.436709	0.356973	0.579259	0.128806	0.594473	0.132526	0.0505383	0.934392	-0.262362	0.046944	-0.301605	0.119483	-0.130361	0.759842
ENSMUSG00000001985	Grik3	-0.293456	-0.553471	-0.442036	4.32223	0.0158944	4.31664	0.0563173	-0.0185582	0.927758	-0.133838	0.043078	-0.117297	0.072849	0.0549503	0.845038	1.243	0.0879063	1.14349	0.0881636	-0.330572	0.424121	0.818209	0.0544643	0.640424	0.0797602	-0.590588	0.0656556
ENSMUSG00000001986	Gria3	0.478511	-0.546534	-0.773453	2.69746	0.0684327	2.24352	0.11409	-1.50798	0.0103255	0.0251926	0.0768637	-0.183198	0.121107	-0.692258	0.146278	1.24213	0.153926	1.09809	0.155292	-0.478511	0.51003	1.15365	0.0717705	1.31818	0.225481	0.546534	0.486878
ENSMUSG00000001988	Npas1	-1.516	0.322205	0.190816	1.27889	0.0209774	1.1473	0.0807301	-0.437144	0.600897	0.378894	0.0713478	0.192253	0.0842715	-0.620007	0.0909694	1.76467	0.101107	1.04512	0.189267	-2.39029	0.000798565	0.923045	0.14764	0.756852	0.12726	-0.552084	0.393859
ENSMUSG00000001995	Sipa1l2	0.0136992	-0.329336	-0.407152	4.12566	0.0299807	4.21232	0.0697847	0.287873	0.155842	0.202547	0.0503602	0.274709	0.0889139	0.239716	0.480074	0.945354	0.084734	0.949478	0.0999654	0.0136992	0.974896	0.406798	0.0585224	0.307658	0.0855293	-0.329336	0.338754
ENSMUSG00000001998	Ap4e1	-0.138233	0.0010736	-0.158084	3.48018	0.0164054	3.4822	0.0652979	0.00672427	0.949864	0.235585	0.0321443	0.226005	0.0657634	-0.0318249	0.89587	0.729656	0.024548	0.688044	0.0686006	-0.138233	0.567917	0.503402	0.021324	0.507128	0.0679485	0.0123749	0.958283
ENSMUSG00000001999	Blvra	0.159324	0.335939	0.251569	2.75707	0.054032	2.61997	0.0652095	-0.455444	0.377583	0.137583	0.0553661	0.0863877	0.0655453	-0.170069	0.550715	1.13493	0.0836928	1.08697	0.128954	-0.159324	0.755056	0.311648	0.0544413	0.21052	0.0718054	-0.335939	0.261749
ENSMUSG00000002006	Pdzd4	0.649125	0.347338	0.273127	2.68408	0.0413939	2.42261	0.657142	-0.868576	0.115956	-0.150844	0.0879773	-0.200087	0.657504	-0.16358	0.940826	0.484244	0.0957619	0.288838	0.661999	-0.649125	0.770183	-0.317805	0.0709142	-0.422365	0.657211	-0.347338	0.874317
ENSMUSG00000002007	Srpk3	0.148238	1.34542	NaN	0.513369	0.344252	-0.127465	0.116521	-2.1288	0.243943	1.0535	0.355878	-0.159744	0.191183	-4.03032	0.00267129	0.407089	0.34685	0.362465	0.152398	-0.148238	0.906236	0.500374	0.373403	-0.376284	0.221063	-2.91219	0.0433566
ENSMUSG00000002010	Idh3g	0.152381	0.336731	0.286502	3.38599	0.0472574	3.21083	0.0300517	-0.58189	0.076087	0.595133	0.0559917	0.548477	0.0340346	-0.154988	0.476439	0.577209	0.0737974	0.531338	0.0734863	-0.152381	0.659609	-0.303963	0.0683034	-0.405329	0.0526738	-0.336731	0.239918
ENSMUSG00000002012	Pnck	-0.147813	-0.233761	-0.0164285	1.6011	0.0811907	1.5514	0.0582322	-0.165073	0.748794	0.132961	0.0908482	0.226873	0.121971	0.31197	0.536909	0.301299	0.082769	0.345795	0.136501	0.147813	0.780447	-0.14068	0.0830108	-0.310432	0.0693723	-0.563906	0.116615
ENSMUSG00000002014	Ssr4	0.20532	0.323831	0.39489	3.06333	0.0589588	2.88498	0.108515	-0.592467	0.117446	0.895801	0.0712459	0.726494	0.117215	-0.562429	0.217091	0.111029	0.0606518	0.049222	0.108998	-0.20532	0.620245	-0.360056	0.0719554	-0.457539	0.116476	-0.323831	0.476451
ENSMUSG00000002015	Bcap31	-0.175497	0.337804	0.233879	3.54675	0.0319529	3.39344	0.0453787	-0.509302	0.052002	0.0444369	0.0522421	-0.0139241	0.0467448	-0.193871	0.40512	0.832863	0.149405	0.885693	0.127388	0.175497	0.787874	-0.216233	0.0331533	-0.317922	0.0474523	-0.337804	0.07897
ENSMUSG00000002017	Fam98a	0.275882	0.00692013	0.122741	3.22466	0.0518232	3.10201	0.0673614	-0.407445	0.289219	0.247786	0.0608909	0.148732	0.0778735	-0.329052	0.316327	0.597769	0.0590833	0.435511	0.0787502	-0.539009	0.0993274	-0.078975	0.0520466	-0.0810581	0.0695276	-0.00692013	0.980864
ENSMUSG00000002020	Ltbp2	0.261503	1.20273	0.886645	2.38329	0.0733887	1.96496	0.141012	-1.38964	0.0429316	0.127966	0.0747728	0.0481017	0.142449	-0.265303	0.619599	0.756573	0.0783158	0.677853	0.144832	-0.261503	0.632576	1.03632	0.0959539	0.674261	0.148165	-1.20273	0.0402606
ENSMUSG00000002028	Kmt2a	0.369873	0.202109	0.445388	3.68939	0.019357	3.43176	0.0851812	-0.85583	0.00114858	-0.0750604	0.0401882	-0.119271	0.0895231	-0.146863	0.652329	-0.443021	0.0401728	-0.554364	0.0922184	-0.369873	0.268332	0.322315	0.0675852	0.261474	0.122814	-0.202109	0.66428
ENSMUSG00000002031	Ift46	-0.0517547	0.000885477	0.0562713	3.35542	0.00966181	3.32519	0.0658134	-0.100398	0.748195	0.307467	0.0452977	0.326325	0.0736105	0.0626448	0.827286	0.830444	0.0419742	0.846024	0.0716562	0.0517547	0.851186	0.119687	0.0151186	0.0595075	0.0667768	-0.199911	0.379426
ENSMUSG00000002032	Tmem25	0.250402	0.0277856	0.39356	1.39694	0.527194	1.26427	0.485225	-0.44071	0.606898	-0.0297169	0.529095	0.108351	0.48641	0.458652	0.847659	0.36981	0.546391	0.179854	0.536387	-0.631018	0.804065	0.102423	0.53482	-0.154547	0.488472	-0.853635	0.722759
ENSMUSG00000002033	Cd3g	0.127016	0.374156	0.229366	1.27878	0.29658	1.44088	0.541179	0.538488	0.737749	0.00332241	0.313769	-0.0831847	0.544334	-0.287371	0.890488	0.253524	0.301063	0.539491	0.544928	0.94996	0.645992	-0.379691	0.318859	-0.267058	0.541784	0.374156	0.857808
ENSMUSG00000002043	Trappc6a	0.60836	0.456743	0.501516	2.80011	0.032012	2.59258	0.0645917	-0.689412	0.161343	0.50878	0.0356888	0.225209	0.0703334	-0.942003	0.00032386	1.08436	0.0646467	0.901226	0.0775142	-0.60836	0.0696157	0.45866	0.047888	0.181086	0.0829107	-0.922081	0.00374302
ENSMUSG00000002052	Supt6	0.031093	-0.131488	0.06582	3.56769	0.0169178	3.45697	0.050821	-0.367794	0.175972	0.166966	0.0376923	0.251558	0.0581584	0.281009	0.222242	0.211548	0.114034	0.202188	0.108924	-0.031093	0.95267	-0.479446	0.086802	-0.439864	0.0923104	0.131488	0.754754
ENSMUSG00000002055	Spag5	0.208208	0.485291	0.422009	3.32424	0.0284461	3.04913	0.0799713	-0.9139	0.00703706	0.230178	0.0457174	0.169477	0.0845243	-0.201644	0.527604	0.24035	0.0589829	0.177673	0.0916637	-0.208208	0.565282	-0.332305	0.0353018	-0.478392	0.0815774	-0.485291	0.10028
ENSMUSG00000002057	Foxn1	2.27845	0.766153	0.0144574	1.79003	0.0519508	1.01236	0.12421	-2.58337	0.00543198	0.293246	0.052679	-0.218308	0.151895	-1.69934	0.00146314	1.13003	0.0536159	0.26057	0.230808	-2.8883	0.000243168	0.53106	0.0927641	0.300425	0.126591	-0.766153	0.14168
ENSMUSG00000002058	Unc119	-0.134613	0.045563	-0.300556	2.39872	0.0177499	2.21129	0.113983	-0.622624	0.332101	0.462427	0.0372248	0.361994	0.126219	-0.333632	0.445339	0.474403	0.0564633	0.514926	0.143312	0.134613	0.792492	-0.304442	0.0354034	-0.318158	0.116819	-0.045563	0.910535
ENSMUSG00000002059	Rab34	0.864795	0.536152	0.591999	2.27858	0.0250604	1.75543	0.0743133	-1.73787	0.0150325	0.650242	0.0683709	0.53059	0.105864	-0.397475	0.342393	0.474716	0.0537056	0.214387	0.0841154	-0.864795	0.00909251	-0.256683	0.0382619	-0.418081	0.0886958	-0.536152	0.0947531
ENSMUSG00000002064	Sdf2	0.141275	0.417193	0.208632	2.89615	0.0391867	2.74786	0.0697202	-0.492613	0.262237	0.267741	0.0503803	0.203002	0.0779579	-0.215058	0.485511	1.16188	0.0600241	1.11935	0.0833628	-0.141275	0.678873	0.274824	0.0621767	0.149237	0.0860565	-0.417193	0.236844
ENSMUSG00000002068	Ccne1	0.163897	0.480939	0.0931248	3.46707	0.085247	3.18297	0.1399	-0.943742	0.00531647	0.423269	0.0867009	0.294268	0.141028	-0.428532	0.435839	0.548584	0.117272	0.499246	0.14893	-0.163897	0.794651	-0.423822	0.0884125	-0.568599	0.140126	-0.480939	0.382228
ENSMUSG00000002076	Hsf2bp	-0.168211	0.269305	0.346362	3.96813	0.0439464	3.72209	0.0492774	-0.817328	0.000681792	0.186982	0.0650876	0.181861	0.060495	-0.0170111	0.954045	1.34173	0.0853002	1.39236	0.0881644	0.168211	0.679774	0.464131	0.0497512	0.383062	0.0525916	-0.269305	0.262794
ENSMUSG00000002083	Bbc3	0.0475922	0.19748	0.287507	2.94392	0.056769	2.57154	0.0222508	-1.23704	0.00944626	0.583236	0.0606301	0.367005	0.0356837	-0.718302	0.00211511	0.987785	0.0758154	0.973458	0.0799309	-0.0475922	0.896531	0.096187	0.0656792	0.0367396	0.0413565	-0.19748	0.443721
ENSMUSG00000002100	Mybpc3	0.477676	0.658328	0.22632	1.46127	0.115597	1.14833	0.0628504	-1.03954	0.252299	0.322659	0.1164	-0.0367383	0.124659	-1.19389	0.0350981	0.603275	0.116791	0.45948	0.314206	-0.477676	0.667945	-0.294935	0.153204	-0.493111	0.0887278	-0.658328	0.262982
ENSMUSG00000002102	Psmc3	-0.127648	0.175812	0.192685	3.46812	0.0352184	3.29794	0.0640246	-0.565315	0.0584805	0.506292	0.0595166	0.436578	0.0721108	-0.231585	0.455905	0.478031	0.115839	0.516457	0.104084	0.127648	0.805105	-0.512949	0.0513295	-0.565874	0.0665456	-0.175812	0.528864
ENSMUSG00000002103	Acp2	0.296138	0.198749	0.287906	2.92687	0.0311396	2.82174	0.0757103	-0.349224	0.389364	0.423962	0.0369687	0.318246	0.085316	-0.351182	0.255554	0.359277	0.0496357	0.270131	0.0820663	-0.296138	0.352636	0.1296	0.0312581	0.0697708	0.0895343	-0.198749	0.528115
ENSMUSG00000002104	Rapsn	-0.840512	-0.997879	-0.815536	1.29338	0.273944	1.3863	0.168982	0.30866	1	-0.470712	0.276573	0.174123	0.176799	2.14209	0.0494791	0.373869	0.282567	0.81272	0.227877	1.45783	0.226684	-0.714804	0.274767	-0.22858	0.172058	1.6152	0.133667
ENSMUSG00000002105	Slc39a13	0.190588	0.0422452	0.193542	2.42429	0.0620625	2.31823	0.0660828	-0.352325	0.561511	0.309722	0.0714837	0.25441	0.080219	-0.183741	0.606709	0.413982	0.0708688	0.356609	0.0668527	-0.190588	0.555935	0.020859	0.0637155	0.00814193	0.076022	-0.0422452	0.897985
ENSMUSG00000002107	Celf2	-0.042788	0.150032	-0.3537	3.28441	0.0540318	3.22512	0.0845514	-0.196939	0.545113	-0.172143	0.0712698	-0.114038	0.0860167	0.19302	0.602953	0.911722	0.0585497	0.924603	0.107481	0.042788	0.916187	1.03106	0.0856591	0.985894	0.0967412	-0.150032	0.726693
ENSMUSG00000002108	Nr1h3	0.51252	0.684788	0.849682	1.1158	0.0419013	1.38069	0.228596	0.879938	0.39051	-0.408692	0.115154	-0.18598	0.233678	0.739833	0.392604	0.101555	0.0500353	0.477047	0.246734	1.24736	0.135834	-0.598953	0.0514135	-0.275319	0.238925	1.07509	0.185427
ENSMUSG00000002109	Ddb2	0.320035	0.246237	0.0489766	2.88737	0.0576923	3.03477	0.0644644	0.489649	0.231179	-0.0757739	0.0616972	0.0521459	0.0655889	0.424941	0.155436	0.529938	0.0701983	0.626278	0.0735263	0.320035	0.343278	0.3175	0.0620533	0.391625	0.0730234	0.246237	0.439217
ENSMUSG00000002111	Spi1	-0.0237473	0.437759	0.182114	2.37793	0.0372947	2.18241	0.0589309	-0.6495	0.289829	0.562632	0.0443964	0.21511	0.0865791	-1.15444	0.000354649	1.43843	0.0821814	1.04024	0.208769	-1.32275	0.075939	0.517218	0.0731272	0.257958	0.0808174	-0.861241	0.0173728
ENSMUSG00000002129	Sf3a1	0.14522	-0.0883135	-0.0480914	3.82647	0.0293988	3.66947	0.0563415	-0.521547	0.0333735	0.490201	0.0392762	0.49848	0.0569311	0.0275023	0.904721	0.372696	0.0930136	0.32898	0.106891	-0.14522	0.757686	-0.508781	0.0502064	-0.482196	0.065771	0.0883135	0.747988
ENSMUSG00000002147	Stat6	0.338241	-0.101576	-0.0708769	2.73052	0.100209	2.29468	0.256612	-1.44782	0.00865395	0.531285	0.102905	0.514447	0.264424	-0.0559344	0.952679	0.453748	0.111381	0.351928	0.266074	-0.338241	0.72409	-0.483436	0.108955	-0.452858	0.259918	0.101576	0.913603
ENSMUSG00000002190	Clgn	1.00913	0.815828	1.17934	2.26085	0.131143	2.6188	0.325236	1.18909	0.0426467	-0.402594	0.137126	0.0140738	0.325476	1.38414	0.238099	0.243249	0.152421	0.547027	0.331595	1.00913	0.405192	-0.290599	0.131388	-0.0450099	0.325711	0.815828	0.484391
ENSMUSG00000002204	Napsa	2.53098	1.84206	1.32859	1.60159	0.0978986	0.837198	0.134457	-2.53925	0.011163	0.61823	0.118	0.131658	0.14715	-1.61636	0.00988975	1.05323	0.123383	0.286345	0.222121	-2.54753	0.00254311	0.129747	0.133284	-0.424767	0.136363	-1.84206	0.00363666
ENSMUSG00000002205	Vrk3	-0.171359	-0.193823	-0.0296679	3.34562	0.0488868	3.33289	0.0794443	-0.0422772	0.953323	0.419816	0.0496708	0.443925	0.0965516	0.0800892	0.82428	0.774841	0.0513263	0.826426	0.0823715	0.171359	0.595071	0.200769	0.0514455	0.259116	0.0804148	0.193823	0.541069
ENSMUSG00000002210	Smg9	-0.422579	0.0119941	-0.0923384	3.16691	0.0454578	3.08391	0.0700344	-0.275704	0.447312	0.162218	0.055655	0.171126	0.0813305	0.0295909	0.927979	0.763136	0.0612046	0.890345	0.0924719	0.422579	0.251323	0.345693	0.0473673	0.342083	0.0714855	-0.0119941	0.966416
ENSMUSG00000002221	Paxip1	0.0887513	-0.0252135	0.0276652	4.15011	0.0393893	4.10905	0.0625944	-0.136392	0.503536	0.248662	0.0576976	0.27973	0.065407	0.103208	0.721678	0.72884	0.0410316	0.702123	0.0633394	-0.0887513	0.723329	0.452092	0.0504901	0.362386	0.0721822	-0.297998	0.308502
ENSMUSG00000002222	Rmnd5a	-0.554883	-0.249035	-0.06433	3.81139	0.0210687	3.86333	0.0767575	0.172535	0.438073	0.352706	0.0364927	0.377326	0.0771881	0.0817853	0.773074	0.603996	0.0657687	0.436959	0.0964576	-0.554883	0.152496	0.145479	0.0250601	0.0705118	0.0791772	-0.249035	0.36669
ENSMUSG00000002227	Mov10	-0.123769	-0.163968	-0.0238041	3.23441	0.0253851	3.19165	0.0555106	-0.142038	0.654356	0.00682905	0.0416251	0.00545062	0.0571386	-0.00457902	0.984443	0.0534526	0.086333	-0.0693208	0.114142	-0.407845	0.390964	-0.567191	0.0384259	-0.702065	0.070713	-0.448044	0.0937583
ENSMUSG00000002228	Ppm1j	0.527643	0.413018	0.291054	2.00298	0.0156771	2.16278	0.14749	0.53085	0.473905	-0.145862	0.0771923	0.022127	0.148485	0.558049	0.31547	0.113263	0.146792	0.2721	0.16462	0.527643	0.471436	-0.420492	0.0803366	-0.296161	0.148173	0.413018	0.460729
ENSMUSG00000002233	Rhoc	0.283029	0.25669	0.544473	2.23366	0.134264	1.80477	0.169968	-1.42475	0.0549927	0.488004	0.136344	0.37006	0.199946	-0.391802	0.626006	0.720944	0.162804	0.635744	0.235554	-0.283029	0.766048	-0.351874	0.135877	-0.429145	0.172328	-0.25669	0.724757
ENSMUSG00000002240	Prr27	NaN	NaN	NaN	NaN	NaN	NaN	0	NaN	1	NaN	NaN	NaN	0.0757317	NaN	NaN	NaN	NaN	NaN	0.112439	NaN	NaN	NaN	NaN	NaN	0	NaN	NaN
ENSMUSG00000002249	Tead3	-0.111937	0.215006	-0.107749	2.62494	0.0540876	2.69442	0.103386	0.230812	0.637254	0.167784	0.061229	0.362212	0.115751	0.645876	0.137604	0.268818	0.0662618	0.441477	0.11027	0.573561	0.17956	0.169018	0.0699424	0.243257	0.105121	0.246618	0.55655
ENSMUSG00000002250	Ppard	2.12844	2.37646	2.66167	1.9153	0.184725	2.7319	0.445135	2.71268	1.78621e-06	-1.5747	0.188821	-0.527601	0.44695	3.47839	0.0309212	-0.591105	0.196616	0.401369	0.449559	3.29693	0.0431066	-1.12498	0.193072	-0.207168	0.450065	3.04891	0.0609133
ENSMUSG00000002257	Def6	-0.225115	0.12885	0.468942	1.72109	0.269125	1.28913	0.494785	-1.43494	0.107385	-1.34539	0.269188	-1.36421	0.495287	-0.0625029	0.973374	-0.439761	0.270265	-0.371995	0.509685	0.225115	0.906492	-1.23159	0.275973	-1.27038	0.499654	-0.12885	0.945823
ENSMUSG00000002265	Peg3	0.0293905	0.31154	0.518719	3.14784	0.0533712	3.4239	0.0930007	0.917044	0.00242593	0.389899	0.0582168	0.46639	0.0954481	0.254098	0.493868	-0.210658	0.0919166	-0.201811	0.114632	0.0293905	0.951985	-0.517687	0.0694371	-0.423904	0.10369	0.31154	0.452345
ENSMUSG00000002266	Zim1	-0.0237522	-0.816468	0.0807635	2.03363	0.183634	2.09109	0.0597753	0.19088	0.890251	0.149172	0.191555	0.241427	0.0899401	0.306465	0.662873	0.396813	0.216561	0.389663	0.119645	-0.0237522	0.976945	0.504722	0.203761	0.25894	0.074234	-0.816468	0.257066
ENSMUSG00000002274	Metrn	0.246185	0.531939	0.466151	2.06489	0.0226021	1.85763	0.0502965	-0.688523	0.331582	0.82562	0.120505	0.86773	0.0632026	0.139885	0.75697	-0.230697	0.0571966	-0.304806	0.0636213	-0.246185	0.386355	-0.565297	0.0370946	-0.725427	0.0634185	-0.531939	0.0292938
ENSMUSG00000002279	Lmf1	0.257487	0.489844	0.518198	3.12616	0.0444932	3.28261	0.0995477	0.519725	0.100999	-0.14009	0.0706157	0.0766344	0.114109	0.719944	0.106304	0.48691	0.0602683	0.722305	0.110011	0.781964	0.060576	0.706998	0.0540488	0.872447	0.10172	0.549607	0.150908
ENSMUSG00000002280	Ciao3	0.699489	0.759898	0.869471	2.95162	0.0514577	2.68206	0.101983	-0.895472	0.0410603	0.849661	0.051955	0.575434	0.107984	-0.910961	0.0221131	0.261749	0.0563759	0.0511819	0.104549	-0.699489	0.0762713	-0.216979	0.0518973	-0.445731	0.104086	-0.759898	0.0492062
ENSMUSG00000002289	Angptl4	-0.461399	-0.428781	-0.44956	2.07254	0.2545	2.26291	0.297647	0.632394	0.383531	-0.444436	0.257663	0.0395379	0.298115	1.60773	0.219352	-0.228401	0.259267	0.291234	0.304674	1.72619	0.193978	-0.997823	0.254549	-0.488007	0.297759	1.69357	0.193111
ENSMUSG00000002297	Dbf4	0.311603	0.279776	0.33106	3.95293	0.0150194	3.78573	0.0706863	-0.555405	0.0177617	0.460613	0.0384976	0.423111	0.0761706	-0.12458	0.660363	0.62076	0.0285232	0.526958	0.0811036	-0.311603	0.275246	0.258813	0.0620831	0.174592	0.0912611	-0.279776	0.445442
ENSMUSG00000002307	Daxx	2.51396	2.57355	2.78238	1.4897	0.016162	2.54616	0.669205	3.50947	7.52618e-07	-0.87322	0.0320629	0.4451	0.670533	4.37936	0.0495492	-1.11883	0.059772	0.2373	0.673653	4.50498	0.0449388	-2.0025	0.026316	-0.664302	0.669632	4.44539	0.0458403
ENSMUSG00000002308	Cd320	0.432034	0.480918	0.42205	2.87259	0.0430375	2.69949	0.0457113	-0.575014	0.215355	0.511314	0.0657685	0.359832	0.0626013	-0.503214	0.0952498	0.495285	0.0635522	0.365229	0.0482006	-0.432034	0.102992	-0.32506	0.0680371	-0.526482	0.0687247	-0.669111	0.0372673
ENSMUSG00000002319	Ipo4	-0.636436	0.0720891	-0.0161363	2.57522	0.11535	2.3633	0.139527	-0.703972	0.27108	0.241883	0.127847	0.433232	0.14526	0.63565	0.322738	0.0214776	0.137601	0.213064	0.166789	0.636436	0.375588	-0.800239	0.120695	-0.82194	0.142848	-0.0720891	0.907619
ENSMUSG00000002320	Tm9sf1	0.0996827	0.266482	0.182427	2.80306	0.00727884	2.71924	0.0344508	-0.278451	0.540143	0.570232	0.0200944	0.454704	0.0572215	-0.383776	0.0567903	0.32267	0.05168	0.292663	0.0496396	-0.0996827	0.675393	-0.332042	0.0266188	-0.412261	0.0396875	-0.266482	0.0932192
ENSMUSG00000002324	Rec8	-1.20973	-0.705073	-0.775997	1.97038	0.165846	1.97791	0.118721	0.0250207	0.988357	-0.244034	0.168556	0.037171	0.125352	0.934141	0.180668	-0.00284898	0.16657	0.376379	0.133791	1.25977	0.0758964	-0.731654	0.167269	-0.504342	0.133465	0.755115	0.28812
ENSMUSG00000002325	Irf9	0.257866	0.498609	0.352181	2.30968	0.159084	2.48111	0.0919735	0.56948	0.494605	0.259549	0.165241	0.534094	0.101905	0.912019	0.157309	-0.266731	0.161852	-0.00149504	0.0988584	0.881093	0.161958	-0.418938	0.159671	-0.226173	0.098189	0.64035	0.303773
ENSMUSG00000002326	Gmpr2	0.999131	0.845903	0.727246	2.5782	0.0563978	2.25633	0.060631	-1.06925	0.0624401	0.349543	0.0904988	0.0456524	0.0794695	-1.0095	0.0116293	0.324703	0.0858227	0.0239342	0.0692275	-0.999131	0.00637719	-0.291096	0.0564232	-0.545738	0.0633462	-0.845903	0.0026843
ENSMUSG00000002329	Mdp1	0.746632	0.448651	0.574832	2.34469	0.0699043	2.10639	0.425118	-0.791617	0.315359	0.691913	0.0728324	0.371613	0.425833	-1.06401	0.458447	0.225182	0.0957082	0.000423716	0.428098	-0.746632	0.608394	-0.438294	0.0761523	-0.779837	0.425575	-1.13458	0.429529
ENSMUSG00000002332	Dhrs1	1.23293	1.00933	1.2876	2.39578	0.856615	1.98064	0.819758	-1.37908	0.0250582	0.38798	0.856774	0.0312491	0.820122	-1.18503	0.763584	0.329363	0.862155	-0.0417853	0.828629	-1.23293	0.756275	-0.443804	0.85729	-0.970252	0.820598	-1.74883	0.657322
ENSMUSG00000002341	Ncan	-0.753696	-0.302178	-0.179999	1.57997	0.363983	1.56204	0.0688248	-0.0595452	0.866015	0.419325	0.374441	0.409167	0.0987641	-0.0337444	0.979073	0.459709	0.391786	0.196974	0.142924	-0.872786	0.528697	-0.329174	0.36455	-0.455988	0.0838567	-0.421268	0.734601
ENSMUSG00000002342	Tmem161a	0.485346	0.475007	0.559792	3.02705	0.054997	2.8366	0.151644	-0.63263	0.098847	0.183148	0.0562354	-0.0447389	0.154709	-0.757024	0.166242	0.707151	0.081185	0.561047	0.166687	-0.485346	0.430687	0.184441	0.0602966	-0.0534485	0.156553	-0.790253	0.156188
ENSMUSG00000002343	Armc6	0.644844	0.196364	0.344143	2.94134	0.0376951	2.72506	0.251728	-0.718483	0.162784	0.340941	0.0464359	0.165889	0.258059	-0.581512	0.504376	0.735201	0.0504372	0.541084	0.252176	-0.644844	0.450357	-0.0366048	0.0427596	-0.0957163	0.253483	-0.196364	0.818132
ENSMUSG00000002345	Borcs8	0.226153	0.340313	0.413137	0.110363	0.167453	0.245655	0.220153	0.449429	1	-0.576975	0.185576	0.271792	0.258748	2.81954	0.00768536	-1.72488	0.191039	-1.52237	0.228919	0.672706	0.497024	-2.43827	0.167837	-2.27013	0.220958	0.558546	0.544538
ENSMUSG00000002346	Slc25a42	0.35289	-0.119277	0.0752952	3.01692	0.104156	2.88435	0.0247194	-0.440393	0.251627	0.282834	0.107664	0.188624	0.0487027	-0.312957	0.425303	0.686953	0.1104	0.580723	0.0362653	-0.35289	0.360626	0.580317	0.105173	0.279268	0.0374408	-1.00006	0.00700427
ENSMUSG00000002365	Snx9	1.94057	1.93257	1.92685	3.05051	0.156276	2.41566	0.357075	-2.10895	1.58065e-06	-0.0987522	0.161211	-0.590741	0.357259	-1.63435	0.209391	0.842006	0.171541	0.156462	0.363509	-2.27733	0.0880941	0.152816	0.158399	-0.428946	0.357206	-1.93257	0.136532
ENSMUSG00000002372	Ranbp3	0.0414059	0.198698	0.256486	3.97344	0.0166579	3.76367	0.0603175	-0.696812	0.00338155	0.373008	0.0369812	0.321471	0.0662932	-0.171203	0.497189	0.838963	0.0408286	0.826499	0.0846767	-0.0414059	0.894516	0.232112	0.020428	0.172298	0.0613515	-0.198698	0.354959
ENSMUSG00000002379	Ndufa11	-0.0495288	0.794005	0.546527	3.26292	0.0568559	3.01551	0.0786955	-0.821898	0.0192836	0.937328	0.0622354	0.769654	0.094966	-0.557001	0.139741	0.852502	0.140406	0.867412	0.124572	0.0495288	0.936689	-0.185927	0.0798116	-0.424947	0.107317	-0.794005	0.0739105
ENSMUSG00000002384	Bmp8b	0.44637	-0.0871604	0.12418	2.42972	0.0284439	2.22337	0.0740573	-0.685484	0.27748	0.42604	0.0436385	0.274463	0.075231	-0.503529	0.0813611	1.14368	0.0510053	1.00931	0.0886171	-0.44637	0.188788	0.603982	0.0639595	0.63022	0.0746749	0.0871604	0.789579
ENSMUSG00000002393	Nr2f6	1.54993	1.738	1.54773	2.73652	0.116305	1.99753	0.588614	-2.45487	0.000172447	0.359309	0.133648	-0.0969681	0.589981	-1.51572	0.45069	0.630074	0.143703	0.163498	0.591867	-1.54993	0.443643	0.0166476	0.119181	-0.506544	0.58863	-1.738	0.383671
ENSMUSG00000002395	Use1	0.416145	0.6185	0.768218	2.93059	0.094208	2.56703	0.0699271	-1.20771	0.00999209	0.752366	0.107703	0.554044	0.0766715	-0.658812	0.13359	0.361565	0.0952134	0.236293	0.072395	-0.416145	0.294945	-0.462405	0.119626	-0.648592	0.123126	-0.6185	0.278115
ENSMUSG00000002396	Ocel1	0.250317	0.230683	0.340101	2.09939	0.202528	1.85151	0.464151	-0.823429	0.36537	0.555544	0.214785	0.120545	0.475372	-1.44504	0.404336	0.2981	0.214809	-0.122301	0.464299	-1.39654	0.41121	-0.267613	0.203691	-0.693925	0.464309	-1.41618	0.400453
ENSMUSG00000002409	Dyrk1b	-0.074867	-0.157436	-0.104252	2.73852	0.0898071	2.77865	0.0800761	0.133318	0.689365	0.0148632	0.0947785	0.223816	0.084427	0.694127	0.0997174	0.490135	0.111712	0.592938	0.103045	0.341504	0.498771	0.264027	0.091354	0.216634	0.0850515	-0.157436	0.704169
ENSMUSG00000002413	Braf	-0.286764	0.023427	0.0906888	3.84557	0.0367616	3.81822	0.0753304	-0.090868	0.734351	0.115024	0.04536	0.170484	0.0756647	0.184233	0.529575	0.453906	0.0530177	0.312874	0.078013	-0.4685	0.134862	0.681276	0.0414137	0.674223	0.0817829	-0.023427	0.938679
ENSMUSG00000002416	Ndufb2	0.24705	0.119809	0.32477	2.67748	0.0521107	2.57443	0.0805513	-0.342332	0.525029	0.716952	0.052915	0.624152	0.104184	-0.308275	0.427097	0.212951	0.0568456	0.138581	0.0828542	-0.24705	0.459214	-0.314276	0.109512	-0.484314	0.113473	-0.564854	0.280926
ENSMUSG00000002428	Hltf	-0.448236	0.0897389	0.0774958	3.4462	0.0234457	3.39887	0.0713076	-0.157253	0.56118	0.149794	0.0310388	0.0969953	0.0723032	-0.175394	0.502204	0.67822	0.056382	0.448611	0.0888049	-0.762742	0.029053	0.293751	0.0287231	0.22609	0.0781951	-0.224768	0.416659
ENSMUSG00000002455	Prpf6	-0.0222327	0.00631501	-0.0276173	3.74457	0.0495395	3.76911	0.0625454	0.0815238	0.703405	0.278335	0.0530537	0.301949	0.0642233	0.0784438	0.776815	0.731388	0.137769	0.787163	0.110064	0.18528	0.751776	-0.0680534	0.0791704	-0.0661524	0.0698926	0.00631501	0.985638
ENSMUSG00000002458	Rgs19	0.947464	1.1175	1.22251	2.69638	0.126866	2.03871	0.135865	-2.18471	0.000629568	0.320707	0.129597	-0.0829554	0.149797	-1.34094	0.0415589	0.503106	0.126933	0.21789	0.140031	-0.947464	0.131278	-0.163623	0.126909	-0.500024	0.137247	-1.1175	0.0719212
ENSMUSG00000002459	Rgs20	0.531313	-0.306999	-0.19416	2.78124	0.0621509	2.35445	0.0323239	-1.41774	0.0128288	0.320045	0.140655	0.248095	0.0478804	-0.239012	0.628211	2.49551	0.0997896	1.80188	0.189661	-2.30417	0.00120997	1.9392	0.148569	2.03161	0.23995	0.306999	0.74332
ENSMUSG00000002475	Abhd3	0.155606	-0.142646	-0.585597	2.67355	0.0805627	3.11678	0.132296	1.47238	0.000297686	0.142096	0.0818417	0.278366	0.135031	0.452682	0.388117	1.30456	0.119291	1.3514	0.135161	0.155606	0.794989	0.896161	0.105396	0.853221	0.136229	-0.142646	0.803124
ENSMUSG00000002477	Snrpd1	-0.166857	0.0464858	0.0170365	3.83573	0.0252088	3.65532	0.0705047	-0.599309	0.00936146	0.397539	0.0578826	0.312028	0.0835231	-0.284062	0.400077	1.26278	0.0654361	1.31301	0.0889753	0.166857	0.649267	0.497872	0.0366311	0.483879	0.0836422	-0.0464858	0.878201
ENSMUSG00000002486	Tchp	0.0706623	0.111024	0.232394	2.75692	0.0947099	2.8311	0.0812886	0.246406	0.582423	0.186489	0.103897	0.305147	0.0936478	0.394177	0.396253	0.11425	0.101405	0.24133	0.0915564	0.422149	0.352291	0.331359	0.0962748	0.446288	0.101266	0.381787	0.410775
ENSMUSG00000002489	Tiam1	-0.0738622	0.00896622	0.0420279	3.99996	0.0742063	3.92533	0.0651259	-0.247941	0.236485	-0.0789815	0.0811652	-0.113505	0.0795844	-0.114685	0.761349	1.10006	0.0822437	0.928547	0.0907181	-0.569743	0.161315	0.695427	0.0826054	0.548851	0.0715417	-0.486915	0.179822
ENSMUSG00000002496	Tsc2	2.13493	2.34401	2.37703	3.29845	0.0345638	2.5793	0.443635	-2.38895	3.47786e-10	0.0461559	0.0644904	-0.560205	0.446186	-2.01429	0.178622	-0.0270408	0.0939706	-0.669718	0.448171	-2.13493	0.160474	-0.578682	0.0521794	-1.31135	0.445169	-2.43389	0.102125
ENSMUSG00000002500	Rpl3l	-1.31708	0.164377	0.289111	1.28865	0.493128	0.933752	0.3808	-1.17894	0.250769	-0.166294	0.49614	-0.26965	0.414119	-0.343342	0.872936	0.563409	0.50465	0.959889	0.404341	1.31708	0.539794	-0.275872	0.495377	-0.325354	0.384622	-0.164377	0.937113
ENSMUSG00000002504	Slc9a3r2	5.54389	5.54846	5.46648	2.68774	0.221255	0.967497	0.228746	-5.71452	8.73283e-13	0.537175	0.231619	-1.11925	0.230502	-5.50252	3.99742e-07	0.624657	0.259812	-1.04422	0.235607	-5.54389	1.95259e-06	-0.108819	0.222691	-1.77907	0.230659	-5.54846	1.8934e-07
ENSMUSG00000002524	Puf60	0.256847	0.423362	0.352072	3.67119	0.0298185	3.51999	0.0770416	-0.502295	0.0559155	0.698303	0.0513096	0.588734	0.0835798	-0.363982	0.263897	0.713454	0.0635037	0.636135	0.0925546	-0.256847	0.490927	-0.123501	0.0336924	-0.250946	0.0810605	-0.423362	0.146556
ENSMUSG00000002546	Golga2	-0.375675	-0.164632	-0.0976444	2.81586	0.041183	2.7807	0.0688185	-0.116804	0.808201	0.0161041	0.0531194	0.0476286	0.0832508	0.104722	0.749558	0.143958	0.0612021	0.257048	0.101062	0.375675	0.338478	-0.295691	0.0838348	-0.246132	0.0899724	0.164632	0.686951
ENSMUSG00000002550	Uck1	-0.149969	0.098408	0.0824547	2.54668	0.0470013	2.45948	0.0802224	-0.28966	0.638508	0.436551	0.0860482	0.477614	0.0851823	0.13641	0.734501	0.30849	0.0801192	0.353635	0.109594	0.149969	0.739479	-0.379367	0.0470108	-0.408991	0.0835813	-0.098408	0.757383
ENSMUSG00000002565	Scin	-1.11265	-0.0342169	-0.0980777	1.28182	0.115763	1.06013	0.285976	-0.736445	0.36737	0.468216	0.117285	0.0485636	0.333542	-1.39406	0.235256	1.52092	0.185841	0.742598	0.353459	-2.58554	0.0512904	0.433151	0.142475	-0.0205336	0.310086	-1.50711	0.183692
ENSMUSG00000002578	Ikzf4	-0.822579	-0.651903	-0.789398	2.25079	0.182946	2.12412	0.0332954	-0.420789	0.613687	0.114991	0.185274	0.292827	0.0401186	0.590756	0.348188	0.46375	0.196877	0.71137	0.0569033	0.822579	0.226937	0.392887	0.189988	0.589129	0.0475634	0.651903	0.316345
ENSMUSG00000002580	Mien1	1.09866	0.856467	1.18595	2.22832	0.249981	1.81643	0.270909	-1.36827	0.0217582	1.01771	0.261204	0.39329	0.289132	-2.07428	0.109039	0.19652	0.304005	-0.13421	0.289965	-1.09866	0.431147	-0.80373	0.250155	-1.36969	0.271971	-1.88007	0.125621
ENSMUSG00000002588	Pon1	NaN	NaN	-1.24202	0.0995922	0.157315	0.0758853	0.22006	-0.0787523	0.837511	-0.216831	0.266057	-0.536804	0.272135	-1.06293	0.400493	NaN	NaN	NaN	0.22006	NaN	NaN	NaN	NaN	NaN	0.22006	NaN	NaN
ENSMUSG00000002602	Axl	1.17638	0.514015	0.036485	2.26859	0.117561	1.7738	0.0240653	-1.64364	0.0230099	0.282043	0.124838	0.0373329	0.0318042	-0.812908	0.0574928	0.863924	0.177164	0.509798	0.145471	-1.17638	0.122392	0.396281	0.132991	0.241547	0.0428275	-0.514015	0.268085
ENSMUSG00000002603	Tgfb1	0.113958	-0.11262	0.166764	2.08312	0.0548864	2.13495	0.0586524	0.172163	0.850057	0.32832	0.0576283	0.355399	0.0647083	0.0899549	0.754651	0.39286	0.0755028	0.462207	0.073844	0.230367	0.511417	-0.222625	0.0912728	-0.256527	0.107998	-0.11262	0.810518
ENSMUSG00000002608	Ccdc97	-0.166563	0.176678	0.0857902	3.10454	0.0227526	3.04962	0.0809879	-0.182458	0.623609	0.322007	0.0354898	0.357158	0.0869823	0.11677	0.708276	0.334092	0.0537408	0.384233	0.0869447	0.166563	0.623744	-0.285319	0.0367509	-0.338504	0.085488	-0.176678	0.567619
ENSMUSG00000002617	Zfp40	0.29309	0.565184	0.41395	2.90983	0.0388421	2.73584	0.0496581	-0.577994	0.193954	0.602186	0.0505799	0.348429	0.0698033	-0.842962	0.00324273	0.911648	0.058118	0.651889	0.0499725	-0.862899	0.000701566	1.08344	0.108468	0.913299	0.106837	-0.565184	0.263779
ENSMUSG00000002625	Akap8l	5.83543	5.44802	5.91641	1.15633	0.34204	3.01225	0.171784	6.16523	9.25256e-27	-2.01516	0.344475	-0.031074	0.174572	6.591	2.78162e-07	-1.826	0.346257	0.129204	0.178669	6.49503	5.22095e-07	-1.87236	0.343059	0.19946	0.172381	6.88244	6.80254e-08
ENSMUSG00000002633	Shh	0.33706	-3.72681	-2.61869	1.08198	0.136243	1.23733	0.114994	0.516034	0.607902	0.467273	0.230676	-0.0508561	0.158463	-1.72119	0.064114	0.751123	0.194258	0.960341	0.161985	0.695008	0.408142	1.52637	0.172562	0.404488	0.149002	-3.72681	8.62091e-07
ENSMUSG00000002635	Pdcd2l	-0.625216	-0.115671	-0.343289	3.1395	0.0314405	3.11453	0.0784854	-0.0829295	0.863504	0.219424	0.0332796	0.26406	0.086529	0.148279	0.63018	0.958151	0.0829552	1.14636	0.0893334	0.625216	0.122628	0.101559	0.0337957	0.13638	0.0857363	0.115671	0.705549
ENSMUSG00000002658	Gtf2f1	1.2356	1.23834	1.23533	2.6673	0.025251	3.05626	0.203768	1.29208	0.00145939	-0.145577	0.026218	0.195136	0.20459	1.13182	0.0985679	0.0189807	0.134138	0.424939	0.222409	1.34856	0.11805	-0.776762	0.074773	-0.371629	0.21473	1.34582	0.0747862
ENSMUSG00000002660	Clpp	0.155204	0.179664	0.290829	3.17852	0.111467	2.7753	0.0330177	-1.33946	0.000475717	0.426744	0.116119	0.295056	0.0539413	-0.437459	0.303704	0.876376	0.13537	0.829655	0.0484441	-0.155204	0.745215	-0.167744	0.111773	-0.221829	0.036596	-0.179664	0.645619
ENSMUSG00000002661	Alkbh7	-0.170617	-0.192337	-0.253385	2.02277	0.606569	2.09145	0.404952	0.228171	0.864156	0.236031	0.608027	0.447893	0.416865	0.703791	0.773818	0.266824	0.610963	0.455558	0.408838	0.62696	0.797385	-0.842753	0.609433	-0.647481	0.413637	0.648679	0.790919
ENSMUSG00000002664	Pspn	NaN	NaN	NaN	NaN	NaN	0.230038	0.192071	NaN	0.346194	NaN	NaN	0.0185647	0.196204	NaN	NaN	NaN	NaN	NaN	0.192071	NaN	NaN	NaN	NaN	NaN	0.192071	NaN	NaN
ENSMUSG00000002668	Dennd1c	1.19929	0.346636	0.824407	1.14773	0.0521562	0.784586	0.428284	-1.20633	0.252917	-0.0610581	0.0648935	-0.665084	0.432019	-2.00653	0.166777	-0.139521	0.0630925	-0.500545	0.430189	-1.19929	0.406348	-0.300724	0.0678652	-0.922659	0.428349	-2.06602	0.151558
ENSMUSG00000002679	Med6	0.0339197	-0.149759	0.00231116	3.58822	0.0220416	3.53923	0.0904358	-0.162731	0.538917	0.342422	0.0365374	0.253624	0.0931298	-0.29498	0.374747	1.24809	0.0687241	1.16033	0.0966888	-0.291542	0.459397	0.48043	0.0382554	0.337374	0.0967788	-0.475221	0.169233
ENSMUSG00000002688	Prkd1	4.00624	4.77113	5.05331	1.2199	0.101615	2.78057	0.136379	5.18445	1.71219e-15	-1.75794	0.106801	-0.242812	0.137074	5.03315	0	-0.0783028	0.164963	1.1277	0.145306	4.00624	4.11188e-08	-0.64885	0.101919	0.787403	0.137825	4.77113	0
ENSMUSG00000002699	Lcp2	2.6878	1.57294	1.4928	0.933578	0.47575	0.00751289	0.202569	-3.07632	0.0106021	0.120926	0.511816	-1.09623	0.218031	-4.0433	0.0286797	0.938405	0.476025	-0.104617	0.306175	-3.46484	0.0653534	0.717142	0.483871	-0.661486	0.225108	-4.5797	0.00978628
ENSMUSG00000002718	Cse1l	0.267174	0.274847	0.180897	3.97815	0.0143794	3.84396	0.0788287	-0.445761	0.0524097	0.271905	0.0296649	0.244468	0.0811476	-0.0911438	0.75082	0.543378	0.103824	0.462951	0.111199	-0.267174	0.59704	-0.401008	0.0241719	-0.483745	0.0868323	-0.274847	0.358651
ENSMUSG00000002728	Naa20	-0.146086	0.0964125	0.0523886	3.38494	0.0477928	3.18958	0.074746	-0.64898	0.0417731	0.423143	0.0541184	0.398135	0.0779676	-0.0830732	0.792174	0.803705	0.0492642	0.847682	0.0768438	0.146086	0.629966	0.26277	0.0799933	0.233746	0.104451	-0.0964125	0.825403
ENSMUSG00000002731	Prkra	0.0833335	-0.336116	-0.100143	2.25769	0.0440806	2.28719	0.0389782	0.0979905	0.934534	0.0514131	0.0812773	0.110186	0.0834911	0.19524	0.613976	0.617387	0.095318	0.651297	0.0684244	0.112647	0.772578	-0.142487	0.046071	-0.243668	0.0446029	-0.336116	0.114592
ENSMUSG00000002732	Fkbp7	-1.45338	0.252061	-0.10013	2.07686	0.0974902	1.91756	0.119061	-0.529174	0.44559	0.180914	0.10555	0.168219	0.136522	-0.0421736	0.941353	0.934684	0.198297	1.37219	0.187877	1.45338	0.109237	0.654004	0.099154	0.411287	0.133761	-0.806288	0.144916
ENSMUSG00000002733	Plekha3	0.819552	0.758324	0.842656	3.30527	0.0324761	3.02833	0.0782176	-0.91997	0.00664803	0.187403	0.0516339	0.0802943	0.0810743	-0.355808	0.265141	0.831307	0.0387608	0.584597	0.107531	-0.819552	0.0308986	0.212781	0.056009	-0.0154973	0.0947527	-0.758324	0.0380825
ENSMUSG00000002741	Ykt6	0.178379	0.217549	0.0646721	3.01752	0.0180532	3.10723	0.0521996	0.29802	0.405381	0.348215	0.0223831	0.471705	0.0572418	0.410227	0.0445151	0.363389	0.0972151	0.489118	0.0937845	0.41766	0.351969	-0.46601	0.0190039	-0.400522	0.0529924	0.217549	0.244719
ENSMUSG00000002748	Baz1b	0.0506731	-0.115273	0.0675074	4.12002	0.0217155	4.01568	0.0650093	-0.346598	0.122731	0.230617	0.0444932	0.251956	0.0666185	0.0708871	0.789953	0.446846	0.0333555	0.431592	0.0731362	-0.0506731	0.849492	0.140802	0.0740617	0.175502	0.0989351	0.115273	0.778876
ENSMUSG00000002763	Pex6	1.96334	2.24188	1.974	3.09724	0.017019	2.41984	0.537227	-2.25026	2.27038e-07	0.539461	0.0174932	-0.193591	0.538878	-2.43515	0.173952	0.776186	0.0945729	0.185162	0.538339	-1.96334	0.27956	0.0128103	0.0306202	-0.662062	0.537314	-2.24188	0.209851
ENSMUSG00000002767	Mrpl2	-0.042054	0.381414	0.517357	2.96808	0.0723051	2.79788	0.103391	-0.565382	0.157542	0.6059	0.0772166	0.35896	0.106393	-0.820315	0.0603218	0.543568	0.15616	0.556227	0.162015	0.042054	0.955136	-0.458769	0.0748165	-0.573586	0.106593	-0.381414	0.377965
ENSMUSG00000002768	Mea1	-0.112159	0.221685	0.0233911	2.4114	0.237752	2.49872	0.110406	0.290081	0.533744	0.836092	0.243119	0.827554	0.11974	-0.0283632	0.974866	0.31863	0.268015	0.52704	0.128296	0.692321	0.483062	-0.717825	0.243377	-0.609913	0.131383	0.358477	0.696408
ENSMUSG00000002769	Gnmt	1.898	1.47818	1.53047	1.44111	0.0107146	0.773337	0.364488	-2.21829	0.0110296	0.298331	0.0428492	-0.270359	0.37551	-1.88915	0.132406	1.00092	0.238415	0.429569	0.426983	-1.898	0.242675	0.126775	0.065306	-0.318201	0.482093	-1.47818	0.360372
ENSMUSG00000002771	Grin2d	1.09672	0.347237	1.01544	2.26766	0.10407	1.90463	0.0224291	-1.20593	0.0887985	0.140206	0.105327	-0.00593572	0.0565057	-0.485473	0.221453	0.932569	0.136871	0.53667	0.0847527	-1.31515	0.0139244	0.422978	0.120162	0.318449	0.0632132	-0.347237	0.441378
ENSMUSG00000002778	Kdelr1	-0.247467	0.106479	0.190064	3.19022	0.0629279	3.1256	0.0725591	-0.214673	0.533682	0.703795	0.0668221	0.652044	0.0786394	-0.171915	0.616026	0.757702	0.147402	0.832197	0.127613	0.247467	0.702396	-0.244884	0.0635824	-0.342077	0.0730016	-0.322868	0.315395
ENSMUSG00000002781	Tmem143	0.520435	0.388576	0.446013	2.9855	0.0944778	2.69433	0.00309032	-0.967241	0.0326824	0.469371	0.10488	0.388319	0.0304376	-0.269249	0.457976	0.616153	0.100086	0.459486	0.0135776	-0.520435	0.120874	-0.0407672	0.096238	-0.15774	0.014122	-0.388576	0.22914
ENSMUSG00000002791	Pdxk-ps	-1.48539	-0.227986	-0.303048	1.67105	0.148695	1.6142	0.106021	-0.188847	0.73945	0.2817	0.176937	0.130758	0.108442	-0.501415	0.467018	1.39606	0.250847	0.83521	0.241438	-1.86309	0.107207	1.23934	0.189469	1.30797	0.150004	0.227986	0.776413
ENSMUSG00000002797	Ggct	0.25007	0.220771	0.148527	2.84254	0.0865545	2.74304	0.0295487	-0.330536	0.435361	0.633587	0.110722	0.569584	0.0553792	-0.212611	0.605166	0.393291	0.107115	0.318012	0.0416844	-0.25007	0.512507	0.625335	0.0943567	0.558876	0.0662145	-0.220771	0.56425
ENSMUSG00000002799	Jag2	-0.100892	0.459474	0.216986	2.44095	0.0652458	2.08841	0.120157	-1.17112	0.0656809	-0.00168787	0.0817284	-0.12408	0.128672	-0.406578	0.422019	0.318646	0.0826007	0.349017	0.146013	0.100892	0.856333	-0.0529119	0.101592	-0.191227	0.125294	-0.459474	0.391185
ENSMUSG00000002803	Btbd6	0.911526	0.901398	0.882912	2.50221	0.0640697	2.17667	0.107038	-1.08143	0.088791	1.51393	0.0997782	1.13413	0.136194	-1.26166	0.0244769	0.318287	0.0828007	0.0438904	0.117072	-0.911526	0.0556729	-0.344114	0.0660459	-0.615462	0.107349	-0.901398	0.0313271
ENSMUSG00000002804	Nudt14	0.277542	0.690433	0.740119	2.53617	0.0958248	2.23059	0.0486573	-1.0151	0.0938272	0.227559	0.100299	0.0522366	0.0773319	-0.582408	0.166264	0.730531	0.159305	0.646982	0.141498	-0.277542	0.694974	-0.0938281	0.100413	-0.301669	0.0563169	-0.690433	0.0710263
ENSMUSG00000002808	Epdr1	-0.152793	-0.026877	0.361584	2.76437	0.0428628	2.31672	0.0593463	-1.48706	0.00912778	0.0492363	0.0467934	0.0166261	0.072145	-0.108329	0.70452	1.18141	0.0843425	1.2274	0.0923503	0.152793	0.713053	0.567581	0.0817815	0.575672	0.0639166	0.026877	0.937868
ENSMUSG00000002812	Flii	1.36558	1.2572	1.40467	1.44733	0.230401	2.04216	0.436533	1.97598	0.0135593	-0.934472	0.230875	-0.128361	0.436897	2.67784	0.102824	-1.37872	0.233271	-0.600143	0.436749	2.58638	0.11585	-2.08974	0.234213	-1.27853	0.437329	2.69476	0.102014
ENSMUSG00000002814	Top3a	-0.367192	-0.275596	-0.293349	3.39061	0.0536598	3.42045	0.101293	0.0991169	0.640843	0.100062	0.0733047	0.260249	0.112646	0.532129	0.233307	0.743247	0.0574248	0.913457	0.105538	0.565426	0.156583	0.112717	0.0593247	0.255354	0.103666	0.47383	0.232395
ENSMUSG00000002820	Atg4d	0.685458	0.710215	0.686456	3.07939	0.0288912	2.83785	0.867922	-0.802379	0.0514555	0.473849	0.0360741	0.292432	0.868741	-0.602655	0.834723	0.348302	0.0352223	0.141959	0.868484	-0.685458	0.81235	-0.0563204	0.0392149	-0.270117	0.867944	-0.710215	0.805625
ENSMUSG00000002825	Qtrt1	0.3358	0.466912	0.349735	3.18838	0.031967	2.78605	0.0663299	-1.33651	0.000895124	0.220811	0.0549446	0.163865	0.0699253	-0.18917	0.521946	0.698788	0.0554055	0.597702	0.079179	-0.3358	0.295554	0.0238191	0.0346778	-0.116736	0.0664895	-0.466912	0.0608853
ENSMUSG00000002831	Plin4	1.19834	0.707107	1.18688	0.279427	0.198392	0.684274	0.0798072	1.34487	0.529159	-0.192867	0.19988	0.33872	0.122205	1.76589	0.0232655	-0.329356	0.351709	0.0313794	0.124473	1.19834	0.333596	-0.174526	0.337182	0.422307	0.231841	1.98263	0.14469
ENSMUSG00000002833	Hdgfl2	0.0457641	0.121658	0.213189	3.1039	0.0662416	3.2628	0.116026	0.527847	0.0676652	-0.206827	0.0720672	0.00981847	0.119546	0.719682	0.120654	-0.0169589	0.0849294	0.28706	0.137564	1.00993	0.0600394	-0.651263	0.074353	-0.370091	0.116403	0.934036	0.0417839
ENSMUSG00000002835	Chaf1a	0.288658	0.207441	0.25982	3.80837	0.00873558	3.58333	0.144998	-0.747578	0.00197222	0.316489	0.0284236	0.224744	0.14999	-0.304769	0.547855	0.503304	0.0382843	0.416409	0.154942	-0.288658	0.586134	0.1151	0.0555475	0.052654	0.151972	-0.207441	0.699547
ENSMUSG00000002844	Adprh	0.344232	0.192274	0.111505	3.25349	0.0220191	3.0216	0.0570606	-0.770308	0.0248515	0.734228	0.0238396	0.569849	0.0633956	-0.546057	0.0152247	0.525104	0.0518658	0.42148	0.072957	-0.344232	0.247015	-0.361626	0.0385356	-0.419506	0.0628316	-0.192274	0.432296
ENSMUSG00000002845	Tmem39a	0.359917	0.311555	0.204882	4.01832	0.0183477	4.22516	0.0722778	0.687106	0.000471477	0.0872034	0.0353445	0.144201	0.0738831	0.189344	0.486473	0.948379	0.055597	1.05673	0.0864026	0.359917	0.291647	0.370367	0.0196125	0.464155	0.0724581	0.311555	0.211516
ENSMUSG00000002846	Timmdc1	0.509135	0.481554	0.563916	3.51855	0.0366588	3.34761	0.0704669	-0.567865	0.0448896	0.131284	0.0449089	0.000981656	0.0750378	-0.432854	0.136219	1.44646	0.0530721	1.2932	0.0773203	-0.509135	0.102202	0.702962	0.0476147	0.558	0.0752657	-0.481554	0.103599
ENSMUSG00000002847	Pla1a	0.0226417	-0.129928	0.143177	3.01604	0.0496836	2.95827	0.110879	-0.191918	0.62975	0.34972	0.0538317	0.157923	0.114509	-0.637134	0.12957	1.2375	0.173303	1.23069	0.155841	-0.0226417	0.97667	0.384559	0.0659439	0.229901	0.116265	-0.513764	0.247245
ENSMUSG00000002870	Mcm2	0.103976	0.010442	0.133073	3.80776	0.0275846	3.50787	0.0713981	-0.996191	0.000130057	0.581213	0.045644	0.561594	0.074585	-0.0651738	0.822472	0.308636	0.0745464	0.277336	0.11429	-0.103976	0.818571	-0.693342	0.043567	-0.696486	0.0734221	-0.010442	0.97063
ENSMUSG00000002871	Tpra1	0.237781	0.279128	0.334031	2.68322	0.0848773	2.57746	0.0671683	-0.351322	0.467826	0.285406	0.0936835	0.155391	0.0795954	-0.431901	0.290226	0.569118	0.0942832	0.497539	0.0874775	-0.237781	0.57784	0.174158	0.085058	0.0901319	0.0676986	-0.279128	0.439562
ENSMUSG00000002881	Nab1	0.639249	0.407683	0.509939	2.76758	0.087908	2.54399	0.0760179	-0.742754	0.142677	0.238116	0.0943684	0.177032	0.087776	-0.202917	0.635527	0.457642	0.118606	0.202893	0.0920295	-0.846259	0.0897083	0.468984	0.106825	0.34626	0.0932218	-0.407683	0.386713
ENSMUSG00000002885	Adgre5	0.123857	-0.26989	-0.432044	3.28932	0.0321773	3.39473	0.0677323	0.350151	0.260345	0.133835	0.0408581	0.141336	0.0762112	0.0249201	0.930868	0.400385	0.102848	0.43767	0.110561	0.123857	0.804974	-0.210095	0.044355	-0.29134	0.068498	-0.26989	0.319449
ENSMUSG00000002897	Il17ra	0.0938435	-0.329075	-0.34645	2.55644	0.067348	2.43451	0.278468	-0.405036	0.320449	0.342458	0.0685258	0.0995484	0.279858	-0.806927	0.399191	0.506874	0.0998849	0.291268	0.27871	-0.716229	0.466471	0.0109202	0.0738126	-0.331998	0.279583	-1.13915	0.235662
ENSMUSG00000002900	Lamb1	0.23969	0.416055	0.435143	3.01281	0.111341	2.87181	0.0695422	-0.468384	0.272076	0.360472	0.116926	0.213252	0.0710053	-0.489053	0.281841	0.440747	0.146121	0.230905	0.117333	-0.697078	0.262817	-0.226989	0.117865	-0.383739	0.0851593	-0.520714	0.28104
ENSMUSG00000002908	Kcnn1	0.143522	-0.0874182	0.029255	0.664247	0.304143	0.460019	0.0527568	-0.678433	0.535955	-1.23848	0.305259	-1.23981	0.06308	-0.0043944	0.996614	-0.788936	0.306237	-0.832141	0.072	-0.143522	0.890764	-1.1963	0.304299	-1.16999	0.0589133	0.0874182	0.932339
ENSMUSG00000002910	Arrdc2	2.93716	2.83341	2.81954	0.795359	0.344123	1.75079	0.638045	3.17388	0.00101413	-1.04964	0.349308	-0.109604	0.638075	3.12274	0.196263	-1.18709	0.35108	-0.302915	0.640385	2.93716	0.226017	-1.25156	0.345274	-0.193637	0.63927	3.51435	0.145369
ENSMUSG00000002930	Ppp1r17	NaN	NaN	NaN	-0.145603	0.165894	-0.623085	0.0780506	-1.58616	0.638866	NaN	NaN	NaN	0.0780506	NaN	NaN	NaN	NaN	NaN	0.0780506	NaN	NaN	NaN	NaN	-0.404658	0.168902	NaN	NaN
ENSMUSG00000002944	Cd36	NaN	-0.347432	-1.00703	1.07039	0.0445873	0.975544	0.0693809	-0.315075	0.707249	0.222294	0.0850811	-0.173327	0.198741	-1.31422	0.0672503	NaN	NaN	NaN	0.0693809	NaN	NaN	1.27589	0.158962	0.981604	0.151338	-0.977582	0.179983
ENSMUSG00000002948	Map2k7	NaN	NaN	NaN	NaN	NaN	NaN	0	NaN	1	NaN	NaN	NaN	0.174953	NaN	NaN	NaN	NaN	NaN	0.0323151	NaN	NaN	NaN	NaN	NaN	0.024993	NaN	NaN
ENSMUSG00000002949	Timm44	-0.268157	-0.0814185	-0.151596	3.36857	0.0504947	3.38654	0.0787538	0.0597008	0.724919	0.282318	0.059473	0.34699	0.0854453	0.214836	0.534458	0.659399	0.062079	0.776066	0.0995845	0.387558	0.320134	0.209671	0.0505438	0.270124	0.0811523	0.20082	0.527179
ENSMUSG00000002957	Ap2a2	0.0586443	0.2717	0.0935982	3.8877	0.02327	3.80358	0.0653635	-0.279452	0.246478	0.229205	0.0393329	0.287847	0.070735	0.194803	0.468729	0.810928	0.0886783	0.793275	0.0985906	-0.0586443	0.89409	-0.00568146	0.0413584	-0.0874713	0.0752148	-0.2717	0.340659
ENSMUSG00000002963	Pnkp	0.0457063	0.0842832	0.128373	2.20655	0.148462	2.1045	0.197593	-0.338994	0.547603	0.0282201	0.155052	0.0332733	0.197908	0.0167863	0.983964	-0.181407	0.155277	-0.195166	0.204214	-0.0457063	0.957228	-0.866434	0.149648	-0.891806	0.201608	-0.0842832	0.91951
ENSMUSG00000002968	Med25	0.320386	0.558411	0.535717	3.30677	0.0422397	3.09996	0.114086	-0.686997	0.0391946	0.548479	0.0608117	0.4617	0.118008	-0.288275	0.513317	0.36454	0.0920025	0.268094	0.127166	-0.320386	0.538905	-0.399884	0.0465192	-0.567982	0.117483	-0.558411	0.183407
ENSMUSG00000002980	Bcam	-0.192332	0.2117	0.201754	3.16501	0.101379	3.02624	0.201551	-0.460982	0.311791	0.362113	0.104871	0.517424	0.203717	0.515929	0.497874	0.40166	0.148469	0.459558	0.228586	0.192332	0.831784	-0.606465	0.101453	-0.670193	0.201818	-0.2117	0.777845
ENSMUSG00000002981	Clptm1	0.310555	0.56494	0.525336	3.73358	0.0229745	3.51979	0.0865055	-0.710207	0.00502888	0.322303	0.035539	0.173861	0.0931168	-0.493112	0.136394	0.719914	0.0826549	0.626427	0.115303	-0.310555	0.509918	-0.127927	0.0265495	-0.297991	0.0875936	-0.56494	0.0631635
ENSMUSG00000002983	Relb	-0.213943	-0.278879	-0.32752	3.23553	0.0432801	3.20428	0.068437	-0.103781	0.76322	0.229229	0.0561328	0.239481	0.0802683	0.0340576	0.916637	0.945797	0.0545068	1.0102	0.0727127	0.213943	0.478507	0.278624	0.0613662	0.362575	0.0774689	0.278879	0.395629
ENSMUSG00000002984	Tomm40	0.176406	0.23826	0.117249	3.89598	0.0600477	3.67686	0.0526481	-0.727917	0.00291576	0.460678	0.0674521	0.368031	0.0670265	-0.307766	0.32991	0.610729	0.0639521	0.557625	0.0567749	-0.176406	0.534622	0.0224482	0.0638744	-0.0492751	0.0602612	-0.23826	0.414065
ENSMUSG00000002985	Apoe	-0.134978	-0.278507	-0.679733	3.58303	0.010291	3.62762	0.0638292	0.148132	0.541586	1.28934	0.0166272	1.36061	0.0790731	0.236751	0.377766	0.589129	0.184948	0.718946	0.130065	0.431242	0.565867	-0.264581	0.0418386	-0.348419	0.0941847	-0.278507	0.415931
ENSMUSG00000002992	Apoc2	NaN	NaN	NaN	NaN	NaN	NaN	0	NaN	1	NaN	NaN	NaN	0	NaN	NaN	NaN	NaN	NaN	0	NaN	NaN	NaN	NaN	NaN	0	NaN	NaN
ENSMUSG00000002996	Hbp1	-0.336484	-0.276502	-0.249753	3.3282	0.0686543	3.32409	0.0789521	-0.0136554	0.920212	0.502866	0.0795335	0.448274	0.0898339	-0.18135	0.64911	0.760255	0.101937	0.650742	0.0872574	-0.363795	0.414414	0.060843	0.0748448	-0.0306139	0.082643	-0.303813	0.412067
ENSMUSG00000002997	Prkar2b	-0.79674	-0.650242	-1.26852	2.47695	0.37866	2.56984	0.157473	0.308572	0.597075	0.264534	0.37869	0.0619094	0.15838	-0.673104	0.621565	1.10777	0.401648	0.867929	0.183886	-0.79674	0.587165	0.844836	0.391428	0.649093	0.176918	-0.650242	0.648614
ENSMUSG00000003031	Cdkn1b	0.70674	0.714285	0.244992	2.86902	0.0706149	2.62997	0.100134	-0.794085	0.0906162	1.57601	0.0986463	1.22037	0.147769	-1.1814	0.0453203	0.439136	0.0709921	0.226386	0.100271	-0.70674	0.0833321	-0.131722	0.0827705	-0.346743	0.114061	-0.714285	0.127073
ENSMUSG00000003032	Klf4	0.0666441	0.159408	0.190516	3.63688	0.0666919	3.78276	0.0715541	0.484617	0.0425939	0.83591	0.0699309	0.859584	0.0778978	0.0786441	0.821082	0.363431	0.0827684	0.383493	0.0819896	0.0666441	0.86328	-0.194594	0.0783284	-0.146607	0.0808636	0.159408	0.669931
ENSMUSG00000003033	Ap1m1	0.0072005	0.326992	0.30418	2.92101	0.0321137	2.81578	0.110897	-0.349568	0.415553	-0.15159	0.0382848	-0.199373	0.116393	-0.15873	0.696556	0.291121	0.102167	0.288953	0.135071	-0.0072005	0.989788	-0.639114	0.0364903	-0.737548	0.111766	-0.326992	0.402466
ENSMUSG00000003037	Rab8a	-0.0145557	0.208694	0.177127	3.38194	0.0175936	3.23386	0.0842324	-0.491896	0.120585	0.187753	0.0444704	0.0944523	0.0978166	-0.309939	0.385224	0.690041	0.0351431	0.694422	0.0908676	0.0145557	0.964128	-0.0745738	0.022257	-0.137397	0.0848615	-0.208694	0.47394
ENSMUSG00000003038	Hmgn2	0.142317	0.20568	0.342591	3.40567	0.0211936	3.2	0.068662	-0.683189	0.030544	1.10701	0.0522646	0.978598	0.0774906	-0.426563	0.1695	0.497109	0.0222638	0.454267	0.0726385	-0.142317	0.572821	0.0487171	0.032804	-0.0131989	0.0896731	-0.20568	0.516702
ENSMUSG00000003039	Fam32a	1.43938	1.48844	1.45427	2.92979	0.00436484	2.47106	0.260249	-1.52385	0.000803825	1.25369	0.0464278	0.932426	0.266753	-1.06722	0.235418	0.340039	0.0506402	-0.0932581	0.260841	-1.43938	0.102952	-0.208057	0.00972614	-0.656122	0.261707	-1.48844	0.0870985
ENSMUSG00000003051	Elf3	0.232249	0.290452	0.324723	3.04953	0.0629707	2.89047	0.0662347	-0.528368	0.18874	0.549436	0.0727891	0.356984	0.0803105	-0.639312	0.0758021	0.213632	0.117309	0.143718	0.106852	-0.232249	0.659502	-0.761848	0.0931607	-0.849283	0.0739045	-0.290452	0.462175
ENSMUSG00000003053	Cyp2c29	NaN	-0.104707	-0.722854	1.36477	0.0464636	1.24756	0.181411	-0.38937	0.672458	-0.0279203	0.0525491	0.107632	0.184424	0.450294	0.479649	1.60387	0.152626	NaN	0.181411	NaN	NaN	1.14833	0.0997624	1.17985	0.242257	0.104707	0.904239
ENSMUSG00000003062	Stard3nl	0.672102	0.81337	0.805349	3.68127	0.0602847	3.40103	0.0336096	-0.930921	0.000439366	0.377385	0.0628038	0.224006	0.0343332	-0.509514	0.032122	0.951699	0.065931	0.749376	0.0396302	-0.672102	0.00853512	0.416259	0.0698439	0.100637	0.0490553	-1.04847	0.000217328
ENSMUSG00000003068	Stk11	-0.491927	-0.181396	-0.261529	3.29239	0.0241833	3.21324	0.057287	-0.262923	0.425414	0.0948482	0.0567941	0.207826	0.0680174	0.375306	0.202313	0.420257	0.0644915	0.568342	0.0833835	0.491927	0.16008	-0.033264	0.0382648	0.0213416	0.06001	0.181396	0.44294
ENSMUSG00000003070	Efna2	0.552491	0.435512	0.28949	2.04333	0.0320287	1.76945	0.222173	-0.909817	0.25308	0.156651	0.0563325	0.164548	0.232997	0.0262342	0.973718	0.615192	0.106879	0.448876	0.238138	-0.552491	0.524014	-0.292682	0.042696	-0.423785	0.225466	-0.435512	0.567784
ENSMUSG00000003072	Atp5d	0.371988	0.862826	0.732338	3.39976	0.0513729	3.00102	0.191303	-1.32457	0.000198493	0.78055	0.0631181	0.666609	0.194964	-0.378505	0.578203	0.665825	0.138425	0.553846	0.245762	-0.371988	0.691368	-0.443876	0.0545292	-0.703613	0.1929	-0.862826	0.195076
ENSMUSG00000003099	Ppp5c	1.06363	1.17742	1.2679	3.44285	0.153421	2.85352	0.0687272	-1.9577	4.94549e-08	0.151683	0.156055	-0.155873	0.0854583	-1.02168	0.0838806	0.620603	0.16475	0.30042	0.0862876	-1.06363	0.0851396	-0.182498	0.160257	-0.536938	0.0761659	-1.17742	0.0457637
ENSMUSG00000003119	Cdk12	0.415661	0.24945	0.305333	4.13543	0.0130479	3.92032	0.0687141	-0.714586	0.00134926	0.299484	0.036797	0.311528	0.0693138	0.0400103	0.878021	0.461867	0.0320405	0.33674	0.0827402	-0.415661	0.15847	0.156653	0.0386421	0.0815615	0.0823961	-0.24945	0.409304
ENSMUSG00000003123	Lipe	0.488418	0.0450939	0.312809	2.86302	0.130767	2.70658	0.0889729	-0.519697	0.278212	0.28695	0.13152	0.153462	0.098164	-0.443438	0.416	0.627562	0.152982	0.461702	0.0927848	-0.550976	0.353924	-0.0501963	0.132225	-0.34951	0.0895607	-0.9943	0.0609013
ENSMUSG00000003131	Pafah1b2	0.33447	0.348388	0.281624	3.64674	0.0360052	3.40869	0.0586814	-0.790801	0.00373376	0.483024	0.054161	0.44868	0.0657995	-0.11409	0.686952	0.69111	0.0370635	0.590425	0.0637118	-0.33447	0.171938	0.243007	0.0387293	0.138132	0.0613513	-0.348388	0.148318
ENSMUSG00000003134	Tbc1d8	0.187922	0.195672	-0.184759	3.98249	0.0518266	3.88447	0.0601149	-0.325613	0.126812	0.183253	0.0565657	0.238553	0.0650291	0.183705	0.521116	1.19916	0.0689311	1.14259	0.0773798	-0.187922	0.585144	0.786116	0.071295	0.648981	0.0634024	-0.455555	0.150619
ENSMUSG00000003135	Cnot11	0.0578356	0.12077	0.0749183	3.45743	0.035886	3.40127	0.0614167	-0.186535	0.510746	0.503961	0.0541659	0.434838	0.0665878	-0.229622	0.420654	0.605318	0.0927167	0.510423	0.109552	-0.315235	0.508485	-0.285306	0.0410407	-0.321662	0.0695812	-0.12077	0.652682
ENSMUSG00000003153	Slc2a3	-0.232129	-0.00507085	0.0106998	4.2185	0.0209208	4.21016	0.0490489	-0.027685	0.896699	0.485722	0.0341481	0.420964	0.049785	-0.215122	0.283419	0.251401	0.0692979	0.321279	0.0944326	0.232129	0.550789	-0.542219	0.0305414	-0.540693	0.0525856	0.00507085	0.979974
ENSMUSG00000003154	Foxj2	0.243315	0.165503	0.149109	2.71128	0.0668649	2.59085	0.166393	-0.400079	0.39125	0.422287	0.0786144	0.315851	0.168867	-0.353573	0.567723	0.566595	0.0855156	0.493349	0.180646	-0.243315	0.714012	-0.0392224	0.0816845	-0.230273	0.176426	-0.634656	0.325767
ENSMUSG00000003161	Sri	0.61338	0.545506	0.289366	2.53576	0.20579	2.30596	0.0741029	-0.763374	0.178814	0.406095	0.211997	0.23588	0.080229	-0.565441	0.452692	0.42783	0.207713	0.243184	0.077992	-0.61338	0.405287	-0.230675	0.209534	-0.394889	0.0821126	-0.545506	0.465587
ENSMUSG00000003166	Dgcr2	0.185913	0.43506	0.461966	1.99437	0.038606	1.81263	0.0231957	-0.603707	0.363482	0.50635	0.106787	0.264838	0.0280626	-0.802288	0.0287157	-0.735185	0.0422873	-0.791151	0.0560551	-0.185913	0.42543	-1.35005	0.0442543	-1.48102	0.0326625	-0.43506	0.0172616
ENSMUSG00000003184	Irf3	-0.0568475	0.272198	0.277778	2.55312	0.066141	2.46224	0.141683	-0.301907	0.640969	0.549145	0.0839762	0.567109	0.148978	0.0596728	0.916345	0.0345232	0.0826089	0.051636	0.146677	0.0568475	0.91903	-0.381007	0.0735031	-0.480833	0.143372	-0.331616	0.535524
ENSMUSG00000003190	Bcl2l12	0.0106121	0.0848558	0.301202	2.59699	0.0210285	2.6881	0.04338	0.302662	0.566434	0.0168882	0.0323846	0.145197	0.0677617	0.426234	0.0875526	0.540081	0.057053	0.719107	0.0457027	0.594711	0.0143247	-0.112494	0.035373	0.0441821	0.0435308	0.520467	0.00521799
ENSMUSG00000003198	Zfp959	0.1188	-0.0367654	0.0941983	2.62938	0.149131	2.51081	0.510724	-0.393872	0.587388	0.436561	0.163466	0.281482	0.512066	-0.515159	0.772961	0.811434	0.156159	0.610062	0.51346	-0.668944	0.707499	0.676732	0.169794	0.428529	0.526769	-0.82451	0.653823
ENSMUSG00000003199	Mpnd	-0.304783	0.0770909	0.163372	2.76239	0.0314484	2.81313	0.104818	0.168549	0.716018	0.0973713	0.0334766	0.237393	0.104956	0.465143	0.203725	0.230435	0.0658344	0.423661	0.126612	0.641881	0.175731	-0.557756	0.0344429	-0.534549	0.104835	0.0770909	0.83343
ENSMUSG00000003200	Sh3gl1	0.455729	0.559409	0.507387	3.51694	0.0635339	3.24591	0.0384462	-0.900324	0.00374907	0.444514	0.0774123	0.329328	0.0588738	-0.382642	0.236269	0.688434	0.0783599	0.551246	0.0684998	-0.455729	0.187467	-0.033687	0.0684397	-0.202086	0.0385709	-0.559409	0.0320676
ENSMUSG00000003206	Ebi3	-0.974595	0.395363	-0.146483	1.20116	0.048861	0.916782	0.222367	-0.944696	0.233122	0.576431	0.185909	0.260782	0.230876	-1.04856	0.286938	1.68695	0.110318	0.824801	0.269318	-2.86399	0.00305321	0.437132	0.16357	-0.0126152	0.267376	-1.49403	0.151323
ENSMUSG00000003208	Yju2	0.0162942	0.0397936	-0.0467254	3.28014	0.0297991	3.20172	0.0953156	-0.260505	0.400836	0.780173	0.041987	0.603135	0.103101	-0.588109	0.111764	0.652012	0.0376253	0.500077	0.0964469	-0.504716	0.142213	0.432377	0.0557962	0.287517	0.0996683	-0.481217	0.204718
ENSMUSG00000003226	Ranbp2	0.154727	-0.000505695	0.0666669	3.97764	0.0199707	3.91297	0.0724643	-0.214857	0.349784	0.260052	0.0301554	0.241374	0.0740839	-0.062045	0.815367	-0.637224	0.0303197	-0.683801	0.0817741	-0.154727	0.5933	-0.155919	0.0264173	-0.155766	0.0726325	0.000505695	0.998428
ENSMUSG00000003227	Edar	-1.73505	-2.64405	-0.642842	1.26319	0.225388	1.52061	0.102073	0.855143	0.480634	0.272808	0.243083	0.00594373	0.113156	-0.886502	0.319601	1.69046	0.250314	1.16815	0.266647	-1.73505	0.15326	1.76971	0.244796	0.973777	0.115471	-2.64405	0.00327476
ENSMUSG00000003228	Grk5	0.844327	1.25531	1.76468	3.31906	0.0687132	2.75337	0.124212	-1.87918	2.07021e-06	0.0709283	0.0736135	-0.53151	0.125641	-2.00126	3.51692e-05	1.15207	0.0836992	0.274855	0.12469	-2.91403	5.18298e-09	0.882464	0.0739661	0.12897	0.144154	-2.50305	3.31055e-06
ENSMUSG00000003233	Dvl3	0.00651384	0.452966	0.451289	2.8601	0.0640579	2.69626	0.0386687	-0.544272	0.196176	0.0246449	0.0690516	-0.0375174	0.0453813	-0.206499	0.451868	0.0170169	0.0956292	0.0150561	0.0809315	-0.00651384	0.987512	-0.467161	0.0873626	-0.603517	0.059807	-0.452966	0.197773
ENSMUSG00000003234	Abcf3	-0.0918327	-0.0224818	-0.150048	2.79886	0.129624	2.79989	0.071639	0.00341462	0.992731	-0.0192786	0.132895	-0.0106864	0.0794296	0.0285428	0.955742	0.0306129	0.139412	0.0603131	0.0872064	0.0986619	0.856671	-0.650857	0.141869	-0.657625	0.0770049	-0.0224818	0.966558
ENSMUSG00000003235	Eif2b5	0.340595	-0.14717	-0.207031	3.61917	0.00926418	3.73028	0.074832	0.369083	0.112941	0.211339	0.0265105	0.233864	0.0809019	0.0748282	0.791328	0.0832791	0.143197	0.185808	0.105746	0.340595	0.564632	-0.84855	0.023465	-0.892853	0.0915407	-0.14717	0.639206
ENSMUSG00000003269	Cyth2	0.11112	0.428821	0.402016	3.26129	0.0454991	3.04914	0.0746533	-0.704746	0.0384575	0.407095	0.056707	0.372945	0.0765122	-0.113443	0.719907	0.508901	0.0533861	0.47545	0.0806316	-0.11112	0.729412	-0.141701	0.0470815	-0.270789	0.0834093	-0.428821	0.177737
ENSMUSG00000003271	Sult2b1	-0.259623	-0.194357	-0.0956145	2.29494	0.151771	2.28246	0.0783911	-0.0414385	0.787459	0.136267	0.158052	0.0999289	0.0802586	-0.120714	0.837573	0.809509	0.157722	0.887664	0.101254	0.259623	0.676687	0.758395	0.157589	0.816902	0.0809535	0.194357	0.741218
ENSMUSG00000003273	Car11	2.78101	3.36633	3.27372	1.85376	0.136826	0.825416	0.348338	-3.41608	0.000198166	0.251371	0.146484	-0.674882	0.354899	-3.07695	0.0158442	0.132871	0.16045	-0.704298	0.357835	-2.78101	0.0327805	-0.0438037	0.138741	-1.05717	0.348548	-3.36633	0.0069078
ENSMUSG00000003279	Dlgap1	-0.218076	-0.433627	0.000963457	3.30901	0.07532	3.20288	0.105001	-0.352544	0.174596	0.16778	0.0798231	-0.0984352	0.107066	-0.884346	0.0462158	1.37065	0.0987936	1.09275	0.108139	-0.923165	0.057791	0.931949	0.082612	0.589162	0.106802	-1.13872	0.0111261
ENSMUSG00000003282	Plag1	0.347046	0.416105	0.52378	2.97938	0.0193462	3.15763	0.11298	0.592154	0.100875	0.0431883	0.031383	0.262979	0.113326	0.730129	0.0616074	0.336754	0.0299065	0.441225	0.122123	0.347046	0.406028	0.470996	0.0346186	0.596256	0.122024	0.416105	0.323374
ENSMUSG00000003283	Hck	0.256443	-0.00894313	-0.298202	3.3245	0.0323758	3.46696	0.0608878	0.473239	0.0989453	0.0930859	0.0663877	0.138556	0.0709887	0.15105	0.639906	1.24457	0.133113	1.32176	0.100392	0.256443	0.643352	0.325478	0.0558422	0.322786	0.0649299	-0.00894313	0.974922
ENSMUSG00000003299	Mrpl4	-0.434377	-0.13009	0.0281511	2.91954	0.0933429	2.90966	0.0844488	-0.0328208	0.929945	0.498619	0.0995792	0.476387	0.0864594	-0.0738553	0.866121	0.196051	0.111278	0.326811	0.107782	0.434377	0.398637	-0.561623	0.094234	-0.620544	0.088944	-0.195731	0.649321
ENSMUSG00000003308	Keap1	1.31328	1.02094	1.62271	3.21576	0.0394934	2.56615	0.600972	-2.15794	2.00231e-07	0.379923	0.0420704	-0.00176229	0.602064	-1.26793	0.527113	0.477157	0.0421485	0.0818194	0.601853	-1.31328	0.512298	-0.0963982	0.0637094	-0.403732	0.601389	-1.02094	0.611315
ENSMUSG00000003309	Ap1m2	1.36422	1.97317	1.68611	2.12907	0.283618	1.38124	0.621445	-2.48425	0.00175868	0.154833	0.283788	-0.383089	0.623186	-1.78694	0.432124	0.499887	0.291446	0.0892144	0.631557	-1.36422	0.55491	-0.284474	0.285332	-0.878458	0.622701	-1.97317	0.385843
ENSMUSG00000003316	Glg1	0.0461309	0.237536	0.277771	3.80777	0.0459944	3.71828	0.0956436	-0.297281	0.224964	0.0274612	0.0544337	0.0320676	0.0967977	0.0153019	0.966914	0.61587	0.126404	0.450776	0.149829	-0.54843	0.399676	-0.0833253	0.0862578	-0.190801	0.119222	-0.357025	0.46517
ENSMUSG00000003341	Atp8b3	1.03307	0.296498	0.751211	1.91153	0.0831642	1.57104	0.29747	-1.1311	0.146312	0.177389	0.0881859	0.0849464	0.301059	-0.307087	0.768242	0.754456	0.100935	0.384453	0.355463	-1.22912	0.316673	0.340255	0.117222	0.251	0.299009	-0.296498	0.781082
ENSMUSG00000003344	Btbd2	-0.449387	-0.0513088	-0.238405	3.04114	0.0397109	3.0434	0.117708	0.00752525	0.904085	0.322915	0.0508512	0.463698	0.127229	0.467671	0.304184	0.469028	0.0819556	0.608838	0.125537	0.464437	0.351048	-0.400981	0.0400809	-0.381005	0.118013	0.0663593	0.872662
ENSMUSG00000003345	Csnk1g2	0.0255562	0.0517169	-0.0668027	3.48342	0.0334235	3.3509	0.0435168	-0.440231	0.134223	0.474076	0.0575239	0.446038	0.0671993	-0.0931412	0.751267	0.493423	0.0540478	0.48573	0.0662148	-0.0255562	0.928281	-0.0760295	0.037324	-0.0915978	0.0509423	-0.0517169	0.805279
ENSMUSG00000003346	Abhd17a	0.192222	0.596728	0.578486	3.0031	0.0324497	2.82074	0.183779	-0.605787	0.196916	0.695856	0.0654537	0.481387	0.18506	-0.712451	0.274573	0.566472	0.0992412	0.508608	0.20443	-0.192222	0.799005	-0.358515	0.0342388	-0.543603	0.184359	-0.614846	0.323607
ENSMUSG00000003348	Mob3a	-0.0890933	0.137788	0.128378	3.00869	0.0419422	2.71344	0.0536503	-0.980793	0.0245974	0.366311	0.0623192	0.337433	0.0606469	-0.0959273	0.739829	0.807289	0.0468686	0.834109	0.062281	0.0890933	0.730785	-0.012427	0.0426067	-0.0539053	0.0641819	-0.137788	0.590285
ENSMUSG00000003352	Cacnb3	-0.5528	0.0936915	-0.0103381	2.36714	0.741382	2.26355	0.0531989	-0.34414	0.725085	-0.026157	0.741976	0.0205469	0.0552479	0.155147	0.949948	0.110108	0.74258	0.276517	0.0995693	0.5528	0.82423	-0.306276	0.741386	-0.33448	0.0573445	-0.0936915	0.969744
ENSMUSG00000003354	Ccdc65	-0.232384	-0.61136	-0.392059	2.20343	0.0491618	2.21421	0.0121097	0.0358076	0.97749	0.295733	0.0678529	0.134165	0.0421689	-0.536718	0.0431338	1.01865	0.136424	1.11017	0.117432	0.304	0.611178	0.339733	0.0529309	0.155695	0.031711	-0.61136	0.00285781
ENSMUSG00000003355	Fkbp11	0.326825	0.518029	0.430423	2.20758	0.108006	1.64559	0.385657	-1.86687	0.0126682	0.49711	0.109274	0.354876	0.401532	-0.472493	0.732502	0.142771	0.109274	0.044387	0.385937	-0.326825	0.80624	-0.311986	0.123976	-0.467928	0.386884	-0.518029	0.701092
ENSMUSG00000003360	Ddx23	0.201473	0.378473	0.52354	3.50636	0.0399429	3.23585	0.110327	-0.898618	0.00355715	0.55802	0.0512764	0.42326	0.117552	-0.447665	0.293362	0.55171	0.0715962	0.49106	0.117046	-0.201473	0.658468	-0.130784	0.0791582	-0.244716	0.117141	-0.378473	0.420324
ENSMUSG00000003363	Pld3	-0.720543	-0.0336656	-0.165743	2.9683	0.0501214	2.97825	0.0991294	0.0330265	0.891703	0.125397	0.0540742	0.215633	0.10317	0.299755	0.438534	0.55498	0.131799	0.791769	0.145387	0.786597	0.227564	-0.397848	0.0539768	-0.407982	0.101127	-0.0336656	0.929552
ENSMUSG00000003378	Grik5	0.508376	0.971045	0.872406	2.78948	0.140501	2.33035	0.221095	-1.52518	0.00552041	-0.204056	0.149738	-0.324946	0.222147	-0.401589	0.651808	0.620945	0.14607	0.467908	0.227355	-0.508376	0.571184	0.762593	0.151482	0.470279	0.223064	-0.971045	0.278321
ENSMUSG00000003379	Cd79a	0.306916	0.726518	0.839095	0.922771	0.337421	1.2568	0.0784581	1.10962	0.455612	-0.608343	0.363705	0.0432788	0.0875783	2.16464	0.0815371	0.000443503	0.347388	0.576107	0.135707	1.91231	0.122704	-0.139938	0.379162	0.309413	0.142852	1.49271	0.267423
ENSMUSG00000003380	Rabac1	-0.215834	0.311173	0.169968	2.67119	0.0838451	2.56595	0.080334	-0.349612	0.574347	0.809715	0.0899085	0.76319	0.0910372	-0.154552	0.716145	0.669906	0.102447	0.734878	0.154984	0.215834	0.726547	-0.47628	0.101212	-0.569953	0.0981052	-0.311173	0.506337
ENSMUSG00000003382	Etv3	-0.778524	-0.507625	-0.23182	3.24114	0.0382551	3.25089	0.0728359	0.0324165	0.867023	0.797313	0.0499344	0.711996	0.0766214	-0.283419	0.350883	0.430724	0.0484798	0.196365	0.0760411	-0.778524	0.00935573	0.0841075	0.0456679	-0.0687028	0.079471	-0.507625	0.0954788
ENSMUSG00000003402	Prkcsh	-0.0253633	0.257666	0.329229	3.35706	0.05034	3.16903	0.059692	-0.62463	0.052012	0.431867	0.05194	0.419711	0.0655284	-0.0403826	0.884409	0.325361	0.104181	0.332996	0.124938	0.0253633	0.962565	-0.553592	0.0524632	-0.631157	0.0605636	-0.257666	0.333031
ENSMUSG00000003410	Elavl3	0.569826	-0.110264	-0.116782	2.08114	0.114163	2.6324	0.0866009	1.83125	0.00232349	0.136402	0.117071	0.297209	0.105189	0.53419	0.306905	0.264507	0.114919	0.436041	0.106205	0.569826	0.272987	0.276622	0.120567	0.243429	0.0978776	-0.110264	0.830749
ENSMUSG00000003411	Rab3b	0.0323947	-0.929416	-0.42164	2.72073	0.0780924	2.70384	0.0654645	-0.0560967	0.860929	0.278457	0.101193	0.13205	0.0823148	-0.486354	0.261706	1.27364	0.221122	1.24962	0.0966015	-0.0797988	0.920701	0.45765	0.0819819	0.144094	0.0662587	-1.04161	0.00293339
ENSMUSG00000003418	St8sia6	1.54372	1.26798	0.352305	3.02785	0.0731619	2.55904	0.0809312	-1.55735	0.000973884	0.299084	0.0958305	0.0541126	0.0824006	-0.813779	0.0525882	0.855285	0.113167	0.382374	0.101431	-1.57098	0.001859	0.985956	0.115727	0.604257	0.0822467	-1.26798	0.00717783
ENSMUSG00000003420	Fcgrt	1.48163	1.03334	1.42042	1.32792	0.163415	1.90229	0.210254	1.908	0.0307812	-0.512456	0.167059	-0.173201	0.212411	1.12698	0.209332	-0.141948	0.241535	0.304068	0.234182	1.48163	0.184919	-0.904107	0.182845	-0.59304	0.212539	1.03334	0.267213
ENSMUSG00000003421	Nosip	0.350427	0.527418	0.470822	3.09564	0.0702787	2.93679	0.0872242	-0.527677	0.117516	0.131934	0.0743254	-0.0550149	0.0980186	-0.621032	0.12857	0.669025	0.11601	0.563536	0.0984021	-0.350427	0.488028	-0.221408	0.0787503	-0.380176	0.0915097	-0.527418	0.188484
ENSMUSG00000003423	Pih1d1	0.973268	1.19549	1.12728	2.8128	0.056406	2.43541	0.0425881	-1.25364	0.0172329	0.367715	0.0639114	0.0268614	0.0596643	-1.13229	9.68045e-05	0.605164	0.104027	0.312181	0.097415	-0.973268	0.0398056	-0.371923	0.0722692	-0.766813	0.0641761	-1.31179	4.39388e-05
ENSMUSG00000003429	Rps11	0.879096	1.4918	1.32887	3.65452	0.024376	3.13234	0.0758927	-1.73465	1.69666e-08	0.563571	0.0310751	0.203344	0.0783483	-1.19665	1.92106e-05	0.460759	0.126094	0.196124	0.135881	-0.879096	0.153414	-0.670924	0.0753396	-1.12	0.118217	-1.4918	0.00135775
ENSMUSG00000003435	Supt5	-0.255472	-0.138321	-0.0644	3.39715	0.0397081	3.39081	0.103756	-0.0210684	0.966336	0.0287724	0.0465545	0.130764	0.108906	0.33881	0.389165	0.0603145	0.12249	0.137219	0.138951	0.255472	0.678011	-0.684836	0.0643609	-0.73916	0.108662	-0.180458	0.667095
ENSMUSG00000003436	Dll3	0.312165	0.224431	0.179551	1.67182	0.0293157	1.56189	0.183589	-0.365193	0.542443	0.0312219	0.100507	0.0414419	0.183607	0.0339504	0.961058	0.14702	0.069701	0.0530487	0.198741	-0.312165	0.655463	-0.32024	0.0503128	-0.472547	0.185099	-0.505954	0.427176
ENSMUSG00000003437	Paf1	-0.0487324	0.0476795	0.0889762	3.01519	0.0347753	2.96645	0.0904256	-0.161898	0.682304	0.612181	0.0448539	0.600734	0.0912601	-0.0380279	0.910367	0.286235	0.0894059	0.300905	0.117437	0.0487324	0.920827	-0.405308	0.0534532	-0.488427	0.0950662	-0.276117	0.445988
ENSMUSG00000003438	Timm50	0.0829491	0.43329	0.293993	3.09053	0.0442209	2.90649	0.124133	-0.611354	0.13887	0.448832	0.0579747	0.38799	0.125396	-0.202112	0.659643	0.535319	0.0798386	0.510349	0.149846	-0.0829491	0.88308	-0.352584	0.0442916	-0.483017	0.124609	-0.43329	0.323992
ENSMUSG00000003444	Med29	0.1251	0.257115	0.139377	3.18556	0.0472946	3.09278	0.0425426	-0.308229	0.37724	0.642462	0.0567467	0.460766	0.0533475	-0.603581	0.0196555	1.09051	0.0804579	1.05285	0.0601779	-0.1251	0.707797	0.327452	0.0584391	0.250053	0.0561408	-0.257115	0.339518
ENSMUSG00000003452	Bicd1	-0.0552825	0.0798815	0.0325144	2.92197	0.0640926	2.96044	0.0801562	0.127774	0.729758	-0.333534	0.0694415	-0.134715	0.0809836	0.660464	0.0623622	-0.0163504	0.0647091	0.0772192	0.0907929	0.310831	0.401332	0.551983	0.0830458	0.604864	0.0862369	0.175667	0.658707
ENSMUSG00000003458	Ncstn	-0.0747312	0.0526951	0.0773012	3.22516	0.0408138	3.13982	0.0708882	-0.283499	0.401622	0.296089	0.0431597	0.277776	0.0727229	-0.0608346	0.828556	0.480606	0.0794432	0.503103	0.0985467	0.0747312	0.85894	-0.2569	0.046026	-0.411721	0.0735694	-0.514303	0.0744154
ENSMUSG00000003464	Pex19	0.212485	0.493124	0.483141	2.92561	0.0464458	2.76658	0.110018	-0.528275	0.204632	0.0961604	0.0586679	0.00941494	0.11426	-0.288162	0.499441	0.12233	0.0601078	0.0583661	0.118863	-0.212485	0.631067	-0.483653	0.0504516	-0.653261	0.111497	-0.563426	0.165775
ENSMUSG00000003469	Phyhip	0.436989	0.103682	0.350907	2.09624	0.465252	2.2359	0.396971	0.46395	0.329326	0.287166	0.465862	0.444608	0.399849	0.523011	0.797603	0.227507	0.477132	0.359054	0.40349	0.436989	0.833262	-0.496898	0.466622	-0.465687	0.398569	0.103682	0.959437
ENSMUSG00000003476	Crhr2	0.604057	-0.249454	0.420839	1.89407	0.133361	1.64086	0.13732	-0.841134	0.329482	0.204305	0.163908	0.113874	0.156551	-0.300403	0.689914	0.455225	0.16294	0.273385	0.138938	-0.604057	0.395778	-0.104115	0.163751	-0.0290221	0.164226	0.249454	0.746093
ENSMUSG00000003477	Inmt	NaN	NaN	NaN	NaN	NaN	0.0758853	0.22006	NaN	0.341483	NaN	NaN	NaN	0.22006	NaN	NaN	NaN	NaN	NaN	0.22006	NaN	NaN	NaN	NaN	NaN	0.22006	NaN	NaN
ENSMUSG00000003484	Cyp4f18	NaN	-3.24309	0.263998	1.29236	0.0971116	1.15239	0.0674164	-0.465001	0.578475	1.09769	0.126963	0.525865	0.149972	-1.89956	0.0036132	1.77815	0.138612	NaN	0.0674164	NaN	NaN	1.74576	0.142549	0.489531	0.277488	-4.17309	5.65241e-05
ENSMUSG00000003500	Impdh1	0.218744	0.33721	0.224419	3.36824	0.0608418	3.25085	0.0459834	-0.389976	0.216579	0.451771	0.0614094	0.293486	0.0461328	-0.525811	0.0393215	0.737116	0.120796	0.671267	0.101783	-0.218744	0.676775	-0.0889257	0.0695737	-0.222204	0.0691695	-0.442742	0.174303
ENSMUSG00000003505	Psg18	NaN	NaN	NaN	NaN	NaN	NaN	0	NaN	1	NaN	NaN	NaN	0.197496	NaN	NaN	NaN	NaN	NaN	0	NaN	NaN	NaN	NaN	NaN	0	NaN	NaN
ENSMUSG00000003518	Dusp3	1.26211	0.902465	0.38481	2.91032	0.0110109	2.14009	0.0983047	-2.55867	4.96746e-06	0.565386	0.0145729	0.281966	0.111378	-0.9415	0.0116305	0.846363	0.0340268	0.46643	0.106214	-1.26211	0.000658	0.263224	0.0373941	-0.00844537	0.108613	-0.902465	0.0180294
ENSMUSG00000003526	Prodh	0.834973	0.543989	0.736633	3.16005	0.0738404	2.81584	0.100343	-1.14344	0.00413191	0.418685	0.0876873	0.229913	0.119157	-0.627088	0.201965	0.568659	0.0823931	0.317307	0.105246	-0.834973	0.0600383	0.358852	0.0789642	0.195095	0.101007	-0.543989	0.20151
ENSMUSG00000003527	Ess2	0.234955	0.184809	0.153201	3.21653	0.038531	3.10576	0.0893334	-0.367961	0.286383	0.698766	0.0447321	0.601727	0.0941747	-0.322359	0.351978	0.569885	0.0719306	0.499157	0.10321	-0.234955	0.573967	-0.152022	0.0395542	-0.317924	0.0899005	-0.551114	0.0911946
ENSMUSG00000003528	Slc25a1	-0.162896	0.230996	0.227059	3.2012	0.034577	3.11806	0.0851622	-0.276162	0.418403	0.907231	0.0482044	0.834968	0.10649	-0.240054	0.53644	0.418724	0.107555	0.467761	0.112561	0.162896	0.752783	-0.502511	0.0362289	-0.59924	0.0856929	-0.321328	0.298482
ENSMUSG00000003531	Dgcr6	0.17548	0.0725626	0.381887	2.8036	0.0839688	2.68509	0.112253	-0.393689	0.452347	0.397702	0.0852241	0.3545	0.118301	-0.143514	0.766997	0.881386	0.149946	0.697187	0.124753	-0.611898	0.344996	0.107773	0.0900598	-0.107408	0.113396	-0.714816	0.137286
ENSMUSG00000003534	Ddr1	-0.0656732	-0.315497	-0.244628	0.424126	0.239701	0.174298	0.177526	-0.829908	0.60044	-1.74524	0.240261	-1.70746	0.187549	0.125502	0.901354	-1.5352	0.25786	-1.51543	0.198335	0.0656732	0.951542	-2.4976	0.240122	-2.40263	0.181565	0.315497	0.752391
ENSMUSG00000003541	Ier3	2.9825	2.84486	2.28581	0.759375	0.152445	-0.168578	0.160715	-3.08259	0.0421583	0.241705	0.157538	-0.861637	0.287384	-3.66522	0.000760984	-0.521854	0.217265	-1.41968	0.17449	-2.9825	0.00127328	-1.3597	0.159441	-2.21609	0.173606	-2.84486	0.000279948
ENSMUSG00000003545	Fosb	0.0566561	0.185231	0.0884145	1.48685	0.104556	1.42891	0.0663891	-0.192478	0.722235	0.78195	0.147084	0.916406	0.0831722	0.446652	0.426187	0.114037	0.139864	0.0969819	0.211633	-0.0566561	0.946397	0.115521	0.107678	0.055398	0.0961317	-0.199724	0.677031
ENSMUSG00000003546	Klc4	-0.278388	0.143793	0.0545945	2.40876	0.0472634	2.35127	0.111555	-0.19095	0.772566	-0.0134226	0.0611542	-0.0627238	0.125413	-0.163775	0.723833	0.418551	0.0945529	0.502354	0.135914	0.278388	0.612749	-0.435873	0.0568878	-0.479159	0.114352	-0.143793	0.734678
ENSMUSG00000003549	Ercc1	-0.0770553	0.122928	0.260841	2.93583	0.0636831	2.85711	0.0893493	-0.261513	0.579268	0.402495	0.0671793	0.360192	0.092201	-0.140527	0.710772	0.693672	0.103444	0.716868	0.116372	0.0770553	0.881572	-0.138735	0.0643741	-0.259177	0.0977162	-0.400098	0.303346
ENSMUSG00000003555	Cyp17a1	NaN	NaN	NaN	-0.446633	0.105514	-0.623085	0.0780506	-0.58616	1	-0.207529	0.179636	NaN	0.0780506	NaN	NaN	NaN	NaN	NaN	0.0780506	NaN	NaN	NaN	NaN	-0.759025	0.180034	NaN	NaN
ENSMUSG00000003559	As3mt	-0.163719	-0.25591	-0.163051	2.95029	0.0464262	2.9238	0.0380652	-0.0880144	0.793462	0.198528	0.0537537	0.270767	0.0454411	0.239972	0.304748	0.870009	0.0591941	0.919293	0.0421622	0.163719	0.497676	0.196227	0.0539887	0.273263	0.0434973	0.25591	0.266507
ENSMUSG00000003573	Homer3	-0.0347633	-0.104088	0.528504	2.57424	0.0553117	2.27931	0.0658493	-0.979741	0.106523	-0.0950008	0.0624627	-0.0542722	0.0686391	0.135297	0.660765	0.374858	0.0602248	0.385323	0.0812922	0.0347633	0.917616	-0.128398	0.0581834	-0.0970647	0.0697366	0.104088	0.730092
ENSMUSG00000003575	Crtc1	2.10086	1.884	1.89572	3.3745	0.0520497	2.72436	0.125066	-2.15972	2.59901e-09	0.120796	0.0674132	-0.423874	0.137445	-1.80935	0.000373838	0.827467	0.0651358	0.195045	0.13245	-2.10086	1.82975e-05	0.522148	0.0644428	-0.210996	0.136374	-2.43545	1.17017e-06
ENSMUSG00000003581	Rnf215	-0.0949263	0.0766033	-0.0942226	2.47718	0.0993164	2.45192	0.0944843	-0.0839259	0.857976	0.273461	0.109878	0.221441	0.0967383	-0.172806	0.722336	0.588358	0.10553	0.616934	0.128179	0.0949263	0.863351	0.167253	0.100465	0.139785	0.0987076	-0.0912484	0.845369
ENSMUSG00000003585	Sec14l2	0.209396	0.252286	0.0269313	2.80238	0.106255	2.7084	0.143863	-0.312215	0.539	0.128252	0.106898	0.118115	0.149612	-0.0336753	0.956034	0.925498	0.137866	0.800561	0.14389	-0.415034	0.530689	0.251577	0.106323	0.175631	0.148118	-0.252286	0.677021
ENSMUSG00000003604	Aven	0.159652	0.156342	0.290797	3.97217	0.027908	3.88071	0.0602548	-0.30382	0.175781	0.0778309	0.0443601	0.0581869	0.0640764	-0.0652558	0.800994	1.44274	0.0576822	1.39468	0.0615265	-0.159652	0.568774	0.659382	0.0474549	0.612318	0.0713406	-0.156342	0.582812
ENSMUSG00000003617	Cp	NaN	NaN	NaN	0.706586	0.0824517	0.465819	0.247388	-0.79981	0.478029	NaN	NaN	0.611468	0.26916	NaN	NaN	1.19237	0.128767	NaN	0.247388	NaN	NaN	NaN	NaN	0.985276	0.264454	NaN	NaN
ENSMUSG00000003623	Crot	-0.72964	-0.321628	-0.101292	3.14542	0.0274949	3.1774	0.0649427	0.106216	0.741402	0.208402	0.0380453	0.201377	0.0699602	-0.0233365	0.929707	0.496143	0.0633798	0.2765	0.0800008	-0.72964	0.0313966	-0.146294	0.0606086	-0.243114	0.0987878	-0.321628	0.403501
ENSMUSG00000003644	Rps6ka1	0.211125	0.442855	0.627117	3.70736	0.0273565	3.5075	0.0651955	-0.663917	0.0120935	0.294018	0.0423293	0.284648	0.0793799	-0.0311264	0.917045	0.722214	0.113129	0.65866	0.104438	-0.211125	0.679764	-0.230371	0.0454465	-0.363683	0.0671107	-0.442855	0.10001
ENSMUSG00000003657	Calb2	0.068887	0.968313	0.14995	2.05336	0.742764	1.72421	0.634391	-1.0934	0.200656	0.495931	0.743007	0.170066	0.636984	-1.0825	0.73916	0.974735	0.742963	0.953998	0.6357	-0.068887	0.98308	0.10725	0.743868	-0.184242	0.636037	-0.968313	0.765832
ENSMUSG00000003660	Snrnp200	0.33664	0.353067	0.337303	3.77344	0.0190686	3.66359	0.0693822	-0.364907	0.125217	0.315377	0.0295376	0.273113	0.0724102	-0.140398	0.588894	0.0130328	0.131271	-0.105325	0.134063	-0.393175	0.52817	-0.708006	0.0693517	-0.81429	0.0900494	-0.353067	0.349734
ENSMUSG00000003662	Ciao1	-0.155983	-0.0716209	-0.0469849	2.79815	0.0402901	2.77577	0.107122	-0.0743325	0.792154	0.674837	0.0604445	0.561014	0.111608	-0.378111	0.369839	0.335155	0.107135	0.382111	0.134284	0.155983	0.784593	-0.614096	0.0431455	-0.592536	0.111498	0.0716209	0.856889
ENSMUSG00000003665	Has1	-0.910224	NaN	1.26505	1.39025	0.0392748	0.979912	0.376489	-1.36312	0.078228	0.599624	0.0450153	0.0531462	0.404439	-1.81536	0.179301	1.11326	0.0775503	1.38726	0.39292	0.910224	0.493876	1.83464	0.11295	NaN	0.376489	NaN	NaN
ENSMUSG00000003680	Taf6l	1.23435	1.33041	1.34947	2.30817	0.402937	2.75891	0.0591664	1.4973	0.0150951	-0.232045	0.403267	0.26235	0.0655994	1.64235	0.226252	-0.186689	0.408775	0.3432	0.0672279	1.76025	0.200861	-0.94421	0.402965	-0.443237	0.0609948	1.6642	0.218991
ENSMUSG00000003721	Insig2	-0.0247832	-0.129152	0.0267454	2.95482	0.0225772	2.97729	0.0817794	0.074651	0.850739	0.20012	0.0298984	0.217839	0.0837559	0.0588638	0.842067	0.756702	0.0419685	0.749242	0.0917739	-0.0247832	0.941067	0.280815	0.0339654	0.241936	0.0828118	-0.129152	0.664023
ENSMUSG00000003731	Kpna6	0.295017	0.311854	0.274203	3.55722	0.0401881	3.46315	0.0716676	-0.312486	0.256296	0.571811	0.0473673	0.534028	0.0793311	-0.125512	0.682597	0.508723	0.102554	0.409397	0.115076	-0.329955	0.519328	-0.285744	0.0496267	-0.380002	0.0811067	-0.313117	0.321538
ENSMUSG00000003746	Man1a	-0.354077	-0.55905	-0.292945	3.06572	0.0383768	3.2526	0.106923	0.620778	0.0473266	0.315353	0.0393832	0.229371	0.10816	-0.285624	0.455082	1.13164	0.0936081	1.02505	0.107564	-0.354077	0.45476	1.00036	0.0517881	0.832069	0.114513	-0.55905	0.180554
ENSMUSG00000003752	Itpkc	0.170551	0.226024	-0.0444286	3.26443	0.0750756	3.34022	0.0549823	0.251765	0.389568	0.417282	0.0864173	0.449804	0.0719675	0.108037	0.772435	0.673727	0.0778548	0.725068	0.0619226	0.170551	0.60578	0.0263814	0.0826633	0.109919	0.0571537	0.277505	0.40584
ENSMUSG00000003762	Coq8b	0.496808	-0.0333257	0.343125	2.57007	0.0978867	2.7474	0.121828	0.589086	0.227402	-0.15326	0.102463	0.0543722	0.130473	0.689741	0.210725	0.244385	0.105077	0.449496	0.123599	0.681364	0.206108	-0.186433	0.110193	-0.196465	0.124509	-0.0333257	0.951887
ENSMUSG00000003778	Brd8	0.0442894	-0.0471077	0.0374317	3.83103	0.0320592	3.74573	0.0648336	-0.283343	0.261312	0.284729	0.0517869	0.304304	0.0681259	0.0650291	0.819059	0.140209	0.039121	-0.0170479	0.0704679	-0.522396	0.0510444	-0.0319612	0.0389236	-0.0177804	0.0661586	0.0471077	0.85343
ENSMUSG00000003779	Kif20a	0.2758	0.332334	0.358887	3.53535	0.0257305	3.23566	0.107523	-0.995536	0.00154554	0.577016	0.0376399	0.465007	0.107779	-0.372086	0.326526	0.360026	0.103466	0.277002	0.138261	-0.2758	0.630677	-0.654334	0.0395675	-0.754377	0.110164	-0.332334	0.392734
ENSMUSG00000003808	Farsa	0.378355	0.415871	0.329018	3.49153	0.0357651	3.19199	0.0659519	-0.995068	0.00145187	0.649379	0.0606945	0.511864	0.0773922	-0.456816	0.16206	0.591953	0.0568701	0.478057	0.0850661	-0.378355	0.265674	-0.152331	0.0359503	-0.277521	0.0664757	-0.415871	0.0976172
ENSMUSG00000003809	Gcdh	-0.0126505	-0.267347	-0.120551	2.85471	0.0944816	2.81257	0.0503412	-0.139963	0.701681	0.351854	0.10697	0.34786	0.0619281	-0.0132699	0.974218	0.24168	0.137814	0.245488	0.0848208	0.0126505	0.981225	-0.510125	0.0945422	-0.674871	0.0545404	-0.547272	0.131196
ENSMUSG00000003810	Mast2	-0.0815113	0.278394	0.329243	4.00014	0.0318573	3.83826	0.0644325	-0.537751	0.0210197	0.148129	0.0419502	0.181502	0.0662087	0.110863	0.670264	1.05872	0.0660317	1.08326	0.0738225	0.0815113	0.804337	0.510001	0.0538843	0.426196	0.0815459	-0.278394	0.391212
ENSMUSG00000003812	Dnase2a	0.56344	0.686142	0.812054	2.83059	0.021848	2.42144	0.0292496	-1.35918	0.00905609	-0.281945	0.0430153	-0.302692	0.042733	-0.0689204	0.732221	0.254043	0.0221577	0.0844301	0.0352014	-0.56344	4.54714e-05	0.0269892	0.0237708	-0.17956	0.0384868	-0.686142	4.96992e-06
ENSMUSG00000003813	Rad23a	0.886531	0.87714	0.880608	3.07652	0.0337043	2.80821	0.0984121	-0.891295	0.0219748	0.241206	0.0422807	0.0308624	0.100595	-0.698746	0.0538996	0.354178	0.0817981	0.0873057	0.135421	-0.886531	0.0916329	-0.374703	0.0363677	-0.647271	0.102958	-0.905451	0.0125527
ENSMUSG00000003814	Calr	-0.474852	-0.0839743	-0.108471	3.78698	0.0400294	3.761	0.0614901	-0.086318	0.725595	0.683808	0.0408603	0.757605	0.0635808	0.245147	0.328853	0.202277	0.125307	0.345222	0.112765	0.474852	0.396464	-0.777698	0.0403347	-0.752419	0.0629074	0.0839743	0.735153
ENSMUSG00000003824	Syce2	-0.0456169	0.513641	0.247467	2.92906	0.036439	2.56209	0.198143	-1.21907	0.0131112	0.0909007	0.0667679	0.0357357	0.200936	-0.183254	0.794452	1.01215	0.0420312	1.02589	0.217297	0.0456169	0.950527	0.193737	0.0496917	0.0391159	0.201187	-0.513641	0.455593
ENSMUSG00000003847	Nfat5	-0.0633913	-0.150485	-0.0268955	3.72397	0.0197494	3.70465	0.0615823	-0.0641646	0.808613	0.180879	0.0408388	0.24489	0.0618627	0.21264	0.387845	0.270802	0.0649528	0.289884	0.0769435	0.0633913	0.849691	0.54275	0.0423574	0.588051	0.0964447	0.150485	0.667156
ENSMUSG00000003848	Nob1	-0.0760402	-0.0546788	-0.00423996	3.46397	0.041303	3.24213	0.0678103	-0.736929	0.0212194	0.499285	0.0581819	0.473675	0.0786632	-0.0850742	0.793516	0.728821	0.0438526	0.751711	0.0901948	0.0760402	0.819459	-0.0481077	0.0440153	-0.0316478	0.06821	0.0546788	0.839321
ENSMUSG00000003849	Nqo1	-0.206587	-0.908094	-1.14038	3.00277	0.153176	3.11534	0.103264	0.373939	0.283487	0.412082	0.155554	0.351984	0.105417	-0.199639	0.749104	0.746567	0.264576	0.684378	0.155207	-0.206587	0.839338	-0.0848831	0.155335	-0.358247	0.109072	-0.908094	0.149801
ENSMUSG00000003863	Ppfia3	0.743103	0.833735	0.858414	2.21551	0.493962	2.48745	0.271332	0.903363	0.209318	-0.371118	0.49429	-0.0328661	0.272927	1.12365	0.549131	-0.160247	0.498415	0.159936	0.274405	1.06362	0.573605	-0.558632	0.496391	-0.265733	0.27282	0.972991	0.605083
ENSMUSG00000003865	Gys1	1.38648	1.46058	1.10809	2.7815	0.231163	2.20647	0.39134	-1.9102	0.00240165	-0.0334098	0.235576	-0.431688	0.392987	-1.32305	0.384711	0.295083	0.236928	-0.12229	0.396308	-1.38648	0.366031	-0.490091	0.231188	-0.929768	0.392349	-1.46058	0.334302
ENSMUSG00000003868	Ruvbl2	0.110578	0.408201	0.236004	3.28623	0.0654338	2.92325	0.00561607	-1.20581	0.000831333	0.141487	0.0761836	0.132254	0.0431625	-0.0306713	0.916022	0.369675	0.133508	0.336387	0.108736	-0.110578	0.846706	-0.679807	0.0720527	-0.802687	0.0268219	-0.408201	0.10998
ENSMUSG00000003872	Lin7b	NaN	NaN	NaN	NaN	NaN	1.69052	0.624057	NaN	1.4619e-07	NaN	NaN	0.169864	0.632303	NaN	NaN	NaN	NaN	0.442361	0.636575	NaN	NaN	NaN	NaN	0.340667	0.624227	NaN	NaN
ENSMUSG00000003873	Bax	-0.0511637	-0.0467137	0.0392021	3.11725	0.0377365	2.92527	0.0669643	-0.637728	0.111616	0.321324	0.0569071	0.28628	0.0715073	-0.116414	0.701374	0.264232	0.0567116	0.279634	0.0989401	0.0511637	0.892568	-0.669295	0.0679455	-0.655232	0.0935031	0.0467137	0.903165
ENSMUSG00000003882	Il7r	NaN	NaN	NaN	NaN	NaN	-0.623085	0.0780506	NaN	1	NaN	NaN	NaN	0.0780506	NaN	NaN	NaN	NaN	NaN	0.0780506	NaN	NaN	NaN	NaN	NaN	0.0780506	NaN	NaN
ENSMUSG00000003923	Tfam	0.359953	0.227743	0.11016	3.42774	0.0324403	3.29536	0.0779015	-0.439763	0.149348	0.519587	0.0377687	0.505988	0.0818865	-0.045174	0.880133	0.783386	0.0476017	0.675029	0.0866729	-0.359953	0.27317	0.112536	0.059527	0.0439785	0.0849203	-0.227743	0.508564
ENSMUSG00000003929	Zfp81	0.141379	0.285728	0.198752	3.23854	0.0473872	3.12798	0.10976	-0.367274	0.291136	0.28351	0.0540966	0.280368	0.110754	-0.0104353	0.979668	0.628895	0.0490774	0.450334	0.120463	-0.593168	0.169834	0.648114	0.0939662	0.513006	0.125029	-0.448819	0.387672
ENSMUSG00000003934	Efnb3	0.569352	0.36228	0.697997	2.27495	0.0469517	1.9504	0.709111	-1.07814	0.144071	0.348424	0.115084	-0.00218968	0.710857	-1.16471	0.626338	0.41422	0.059589	0.242828	0.710134	-0.569352	0.809937	0.227292	0.0588996	-0.312753	0.709634	-1.79399	0.448204
ENSMUSG00000003948	Mmd	0.176328	0.0226104	0.635384	1.95039	0.0803566	2.21516	0.0792501	0.879537	0.239473	0.243895	0.123475	0.492856	0.129332	0.827032	0.163824	0.19748	0.131639	0.25056	0.0911559	0.176328	0.740265	-0.40059	0.0852988	-0.393784	0.0837031	0.0226104	0.954582
ENSMUSG00000003949	Hlf	-0.711875	-0.211873	-0.294587	2.64247	0.132356	3.02984	0.0990277	1.2868	0.00294644	-0.0291126	0.143612	-0.00335973	0.105032	0.0855492	0.884914	0.57711	0.153157	0.362815	0.104495	-0.711875	0.247762	0.529408	0.149928	0.465628	0.104893	-0.211873	0.727414
ENSMUSG00000003955	Fam162a	-0.510781	-0.385236	0.160471	3.3843	0.0305076	3.32474	0.0761876	-0.197841	0.494855	0.232604	0.0324434	0.153081	0.0842981	-0.264171	0.37864	1.50807	0.103973	1.66183	0.168045	0.510781	0.436508	0.601393	0.0712502	0.366313	0.105895	-0.780918	0.0655002
ENSMUSG00000003970	Rpl8	-0.108356	0.223282	5.73759e-05	4.1164	0.0376225	4.00232	0.0588683	-0.378966	0.0904391	1.14336	0.0393597	1.16103	0.0664361	0.0587063	0.81898	0.50512	0.121973	0.537738	0.103957	0.108356	0.838722	-0.51692	0.0468088	-0.584134	0.0663914	-0.223282	0.407996
ENSMUSG00000003974	Grm3	0.0437852	-1.56682	-0.757419	1.64054	0.162042	1.85199	0.0907889	0.702424	0.486692	0.172147	0.162758	0.171079	0.105204	-0.00354712	0.995604	1.85162	0.187768	1.8648	0.217365	0.0437852	0.963399	1.61379	0.216983	1.14213	0.163232	-1.56682	0.0823742
ENSMUSG00000003992	Ssbp2	-0.172388	-0.488358	0.0712735	3.50161	0.0738114	3.68113	0.0649377	0.596342	0.0118874	0.147358	0.0793205	0.17076	0.0658943	0.0777399	0.820471	1.58619	0.106919	1.53429	0.070262	-0.172388	0.685025	1.3122	0.0970713	1.16519	0.0725672	-0.488358	0.225136
ENSMUSG00000004018	Fancl	-0.184824	0.0213145	0.00494547	3.35345	0.0126643	3.32226	0.0905781	-0.103601	0.731667	-0.22913	0.0353971	-0.210232	0.0907591	0.0627774	0.846185	1.02219	0.0644421	1.07782	0.106032	0.184824	0.653861	0.317134	0.0640079	0.261176	0.100129	-0.185887	0.637736
ENSMUSG00000004031	Brinp2	-0.404638	-0.847808	0.257351	2.3246	0.0914347	2.24146	0.0166917	-0.276197	0.643519	0.30053	0.0940959	-0.1192	0.0495276	-1.39431	7.90517e-05	0.903093	0.11364	0.614998	0.0308365	-0.957033	0.0144177	0.852219	0.154363	0.430716	0.0503453	-1.4002	0.00943122
ENSMUSG00000004032	Gstm5	-0.77242	-0.172273	0.317467	1.05288	0.0892252	1.14873	0.0517498	0.318418	0.876424	0.620185	0.259578	0.831202	0.214077	0.700984	0.530557	0.0837076	0.109895	0.507936	0.173929	1.40926	0.039209	-0.649375	0.0979842	-0.701235	0.0560229	-0.172273	0.645902
ENSMUSG00000004035	Gstm7	0.34619	-0.17691	0.103997	1.45042	0.54475	1.65308	0.118353	0.673213	0.588884	0.516812	0.549532	0.547448	0.135205	0.101772	0.956827	0.393998	0.628398	0.498212	0.180384	0.34619	0.873352	-0.511819	0.549502	-0.565075	0.130571	-0.17691	0.924879
ENSMUSG00000004038	Gstm3	0.163869	-0.772898	-0.620671	1.63886	0.0449855	1.6997	0.146666	0.202108	0.929257	0.6519	0.112364	0.544665	0.147873	-0.356225	0.563671	0.58599	0.143249	0.63532	0.197767	0.163869	0.839911	-0.288584	0.128009	-0.521249	0.157769	-0.772898	0.252132
ENSMUSG00000004040	Stat3	0.144746	0.0896416	0.183374	3.75634	0.0211576	3.68576	0.0690059	-0.234441	0.359144	0.167664	0.0380301	0.25647	0.0813133	0.295009	0.322516	0.641445	0.0655007	0.597872	0.0895223	-0.144746	0.694459	-0.101373	0.0411473	-0.128358	0.0710869	-0.0896416	0.742507
ENSMUSG00000004043	Stat5a	0.332353	0.256201	0.218279	2.25832	0.0824129	2.03285	0.096034	-0.748988	0.272953	0.460574	0.0874818	0.21763	0.121898	-0.807044	0.105406	0.641182	0.151693	0.541133	0.106405	-0.332353	0.58923	-0.142452	0.0907028	-0.219576	0.100891	-0.256201	0.569714
ENSMUSG00000004044	Cavin1	1.89882	1.77001	1.10956	2.64188	0.00978848	2.03308	0.118932	-2.02241	0.00098431	1.05771	0.0521697	0.46891	0.120039	-1.95596	6.84073e-06	0.751867	0.144713	0.105857	0.155361	-2.146	0.002345	-0.136015	0.0293561	-0.668841	0.122473	-1.77001	2.32954e-05
ENSMUSG00000004054	Map3k11	2.01603	1.95875	1.87435	1.03698	0.415807	0.423432	0.251701	-2.03816	0.137464	-1.66373	0.416803	-2.25186	0.254295	-1.95374	0.22837	-1.35357	0.420803	-1.96046	0.255682	-2.01603	0.217751	-1.99892	0.418379	-2.63638	0.25576	-2.11758	0.193611
ENSMUSG00000004056	Akt2	0.305897	0.177316	0.350135	3.95277	0.0412837	3.83721	0.0613591	-0.383895	0.0993563	0.346738	0.0574724	0.319383	0.0817499	-0.0908718	0.784284	0.845626	0.0793387	0.753542	0.0801118	-0.305897	0.414093	0.0332003	0.0545025	-0.14455	0.0833215	-0.590474	0.0742146
ENSMUSG00000004069	Dnaja3	0.617032	0.465014	0.553793	3.50679	0.0542276	3.2805	0.100956	-0.751707	0.016166	0.360362	0.0596573	0.187103	0.104212	-0.575552	0.14906	0.744543	0.0899906	0.558798	0.121112	-0.617032	0.218309	-0.165045	0.0557168	-0.305028	0.104181	-0.465014	0.236075
ENSMUSG00000004070	Hmox2	-0.389395	0.0861591	-0.10864	3.24937	0.107161	3.22143	0.0587567	-0.0928308	0.871845	0.180975	0.109639	0.273108	0.0652677	0.306061	0.470248	1.03356	0.180431	1.15078	0.12891	0.389395	0.597075	0.0947832	0.107949	0.0688468	0.0609404	-0.0861591	0.83427
ENSMUSG00000004071	Cdip1	0.255033	0.374324	0.319078	3.3797	0.0419083	3.25122	0.0726107	-0.426794	0.160011	0.246562	0.0471472	0.23015	0.0755686	-0.0545182	0.853813	0.381112	0.0521156	0.30434	0.0757353	-0.255033	0.40367	-0.00541235	0.0427089	-0.118095	0.072649	-0.374324	0.181185
ENSMUSG00000004085	Map3k20	0.82892	0.499586	0.674232	3.82156	0.0155993	3.38328	0.0525637	-1.45595	6.46903e-08	0.232478	0.0184952	0.165261	0.0548579	-0.223288	0.245613	0.958711	0.0539775	0.709181	0.0784777	-0.82892	0.00879894	0.856761	0.0335229	0.70637	0.0678717	-0.499586	0.0469571
ENSMUSG00000004096	Cwc15	0.327577	0.467326	0.619667	3.09854	0.196709	3.28512	0.091797	0.619823	0.120391	0.331964	0.199733	0.447664	0.109153	0.38435	0.611227	0.751867	0.228866	1.02643	0.120176	0.912069	0.288176	0.00300987	0.201459	0.143689	0.108416	0.467326	0.538612
ENSMUSG00000004098	Col5a3	0.743645	0.882235	1.10028	1.89404	0.306165	2.43356	0.0322211	1.79226	0.0116179	-0.249595	0.306481	0.0124613	0.0586847	0.870532	0.401025	0.0617243	0.310664	0.285584	0.0534691	0.743645	0.477616	-0.156703	0.31552	0.108876	0.07979	0.882235	0.414483
ENSMUSG00000004099	Dnmt1	0.323899	0.128785	0.274413	3.89712	0.0184047	3.71816	0.0859973	-0.594478	0.011974	0.0880559	0.0485759	0.0975473	0.093676	0.0315298	0.928329	0.295345	0.107989	0.197842	0.140143	-0.323899	0.581561	-0.444793	0.0671348	-0.483561	0.0968241	-0.128785	0.742124
ENSMUSG00000004100	Ppan	-0.038976	-0.0384786	0.11889	3.50885	0.0514199	3.1861	0.0705934	-1.07215	0.000722434	2.11015	0.0519678	2.38129	0.0781063	0.900685	0.00385137	0.130868	0.0579811	0.142601	0.0826743	0.038976	0.907501	-0.417299	0.0515914	-0.405716	0.0713928	0.0384786	0.895377
ENSMUSG00000004105	Angptl2	0.927673	0.484807	0.867802	2.32757	0.0316344	1.94853	0.0425408	-1.25917	0.0610256	0.202542	0.0440385	-0.050994	0.0755525	-0.842228	0.00374119	1.33072	0.0552965	1.05146	0.0970243	-0.927673	0.0123979	1.04625	0.100003	0.434101	0.0831225	-2.03353	2.50784e-06
ENSMUSG00000004110	Cacna1e	-0.10163	0.44097	-0.502848	2.38316	0.032356	2.22091	0.028855	-0.538992	0.359258	0.0514224	0.0637563	0.0106823	0.0369654	-0.135336	0.580399	1.08458	0.036608	1.11517	0.135969	0.10163	0.828	1.45124	0.146542	1.3185	0.11127	-0.44097	0.470635
ENSMUSG00000004113	Cacna1b	-0.0600273	-0.463742	-0.0626059	2.37886	0.0914595	2.68485	0.0730535	1.01646	0.05494	-0.0100761	0.0936043	-0.0362752	0.0771399	-0.0870317	0.828991	0.798162	0.105666	0.780092	0.0784506	-0.0600273	0.89079	0.708189	0.148218	0.568589	0.0959682	-0.463742	0.429175
ENSMUSG00000004127	Trmt10a	0.154636	0.129563	-0.112405	2.96395	0.0320061	2.91015	0.0414641	-0.17874	0.650281	0.183737	0.0561779	0.228337	0.0597355	0.148157	0.586519	0.37018	0.0337935	0.309118	0.0731156	-0.202843	0.448401	-0.113184	0.0366	-0.152186	0.0486308	-0.129563	0.521649
ENSMUSG00000004151	Etv1	-0.523726	-0.0055126	-0.356968	3.68695	0.0268498	3.73463	0.0727686	0.158381	0.430859	0.170045	0.0360329	0.226873	0.0729626	0.188777	0.484965	0.681175	0.0619978	0.523517	0.0833584	-0.523726	0.129117	0.716767	0.0316392	0.715107	0.0734201	-0.0055126	0.98344
ENSMUSG00000004187	Kifc2	0.319587	-1.07389	0.0883975	1.92089	0.0445207	2.01967	0.0925483	0.328133	0.768602	-0.0932164	0.0588778	0.0169845	0.112772	0.36608	0.386356	-0.117272	0.0698869	-0.0210668	0.110286	0.319587	0.461221	0.481339	0.057448	0.158066	0.132838	-1.07389	0.0255051
ENSMUSG00000004207	Psap	0.290215	0.505496	0.46185	3.58124	0.0346069	3.4032	0.0723269	-0.591451	0.0288031	0.403875	0.0438652	0.344931	0.0791393	-0.195808	0.514763	0.529448	0.111015	0.442084	0.111739	-0.290215	0.579135	-0.409492	0.0480541	-0.561661	0.0827165	-0.505496	0.111677
ENSMUSG00000004221	Ikbkg	0.136498	-0.0664864	0.0223783	3.10674	0.0241157	3.04169	0.089605	-0.216091	0.567443	0.268223	0.0438208	0.214013	0.0982037	-0.180084	0.614183	0.711135	0.03651	0.622125	0.0917643	-0.295684	0.367446	0.351766	0.0584528	0.201652	0.109412	-0.498668	0.226226
ENSMUSG00000004231	Pax2	1.10066	0.713089	0.835031	1.934	0.0906673	2.29611	0.0629126	1.2029	0.0811098	-0.042453	0.0917274	0.0793415	0.0693916	0.404592	0.289637	0.631987	0.335932	0.963318	0.0982251	1.10066	0.343808	0.213911	0.103113	0.428573	0.0841407	0.713089	0.106755
ENSMUSG00000004233	Wars2	0.590806	0.487566	0.539888	3.29693	0.0667435	3.11174	0.0958169	-0.615168	0.0648092	-0.216392	0.0745139	-0.228917	0.0967692	-0.0416067	0.91832	0.920989	0.0670609	0.743138	0.097318	-0.590806	0.132367	0.579482	0.0725022	0.355886	0.0975109	-0.74277	0.0657493
ENSMUSG00000004263	Atn1	1.27823	1.76761	2.12136	0.346777	0.21612	-0.322055	0.128483	-2.22181	0.250581	-0.441622	0.25422	-0.990863	0.180033	-1.82454	0.0778755	-1.71668	0.219039	-2.10146	0.154308	-1.27823	0.150968	-2.29236	0.224177	-2.82447	0.13298	-1.76761	0.041207
ENSMUSG00000004264	Phb2	-0.103364	0.133316	0.0453722	3.48094	0.0313728	3.23222	0.0634703	-0.826241	0.00891193	0.99896	0.0435428	0.997045	0.0975723	-0.00636373	0.985695	0.159344	0.0717705	0.190459	0.09398	0.103364	0.792448	-0.764013	0.0325373	-0.804145	0.0645525	-0.133316	0.578783
ENSMUSG00000004266	Ptpn6	1.4572	1.81493	1.68505	2.56344	0.108327	1.90207	0.15751	-2.197	0.000838317	0.163099	0.115251	-0.385271	0.157519	-1.82165	0.00496077	0.613287	0.138561	0.174626	0.211746	-1.4572	0.083011	-0.268607	0.124382	-0.814956	0.163643	-1.81493	0.00786029
ENSMUSG00000004267	Eno2	3.95311	4.38808	3.91535	0.673283	0.342384	2.01579	0.0442024	4.4597	9.78964e-06	-1.25222	0.345164	0.277911	0.0513913	5.08298	1.16139e-05	-1.44549	0.343781	0.0495193	0.0504796	4.9663	1.68828e-05	-1.27988	0.344659	0.0841825	0.0485136	4.53132	8.88861e-05
ENSMUSG00000004268	Emg1	-0.266115	-0.262333	-0.252323	3.15757	0.0295946	3.04501	0.0336283	-0.373915	0.318925	0.22313	0.0578569	0.326959	0.0492855	0.344913	0.171902	0.168404	0.0428086	0.248513	0.0369141	0.266115	0.156427	-0.556682	0.0568436	-0.477712	0.0786922	0.262333	0.415936
ENSMUSG00000004270	Lpcat3	-0.221411	-0.00854691	0.196028	3.21502	0.0793145	3.14924	0.090729	-0.218514	0.512243	-0.131006	0.0881295	-0.0639707	0.0937665	0.222686	0.60241	0.604621	0.150446	0.671273	0.122754	0.221411	0.731403	-0.210631	0.080336	-0.344762	0.0975167	-0.445574	0.28841
ENSMUSG00000004285	Atp6v1f	0.0593019	0.684521	0.467674	3.22017	0.063932	3.00103	0.0777907	-0.727979	0.0469863	1.05501	0.0741708	0.913478	0.0904544	-0.470158	0.226308	0.959923	0.111705	0.942072	0.139335	-0.0593019	0.920374	-0.0465048	0.0743175	-0.252566	0.0839838	-0.684521	0.0661412
ENSMUSG00000004296	Il12b	NaN	1.49043	NaN	0.166921	0.18069	-0.623085	0.0780506	-2.62434	0.204386	NaN	NaN	-1.14718	0.195459	NaN	NaN	0.652704	0.205989	NaN	0.0780506	NaN	NaN	0.345036	0.206628	-0.103628	0.121764	-1.49043	0.0613854
ENSMUSG00000004317	Clcn5	-0.330114	-0.288227	0.0186977	3.23725	0.0891136	3.29964	0.11262	0.20725	0.560652	-0.091253	0.0997264	-0.0147119	0.113068	0.254264	0.611672	0.489343	0.113029	0.389969	0.127794	-0.330114	0.560248	-0.0746178	0.0995006	-0.161383	0.120935	-0.288227	0.579557
ENSMUSG00000004319	Clcn3	0.0298715	-0.193765	0.0266696	3.90818	0.0154205	3.94981	0.0723085	0.138305	0.534073	0.384291	0.0248874	0.454369	0.0733276	0.232793	0.365478	0.643987	0.0318665	0.652979	0.0828447	0.0298715	0.919307	0.378754	0.0269219	0.320425	0.0775021	-0.193765	0.47712
ENSMUSG00000004328	Hif3a	0.513114	0.986809	0.156831	2.00158	0.726615	1.29003	0.533545	-2.36372	0.00123304	-0.261035	0.727362	-0.63568	0.533937	-1.24454	0.677987	-0.0558602	0.728047	-0.210323	0.537968	-0.513114	0.864514	-0.448973	0.728414	-0.746032	0.534402	-0.986809	0.742295
ENSMUSG00000004341	Gpx6	0.523599	1.81828	2.37998	1.63988	0.383879	0.713503	0.333478	-3.07735	0.000798796	0.489302	0.394429	0.303753	0.348953	-0.61638	0.72459	1.40233	0.426583	1.24471	0.345832	-0.523599	0.774097	0.127774	0.388314	-0.419582	0.340887	-1.81828	0.289462
ENSMUSG00000004344	Gpx5	NaN	-1.04157	NaN	0.0304882	0.208375	0.228715	0.185045	0.658496	1	0.570622	0.227068	-0.015263	0.263253	-1.94627	0.0919384	NaN	NaN	0.157864	0.28652	NaN	NaN	0.038175	0.248511	0.748172	0.207307	2.35856	0.028244
ENSMUSG00000004347	Pde1c	-1.45073	-2.58866	-0.0632745	2.61766	0.0667326	2.65294	0.0468565	0.117204	0.857689	0.0256917	0.0681591	-0.145147	0.0507942	-0.567514	0.0444557	1.47471	0.0981204	1.038	0.0893512	-1.45073	0.000999049	2.38876	0.0873905	1.6095	0.0660803	-2.58866	1.13887e-12
ENSMUSG00000004356	Utp20	0.247695	0.109542	0.19454	4.17794	0.016626	4.0294	0.0621858	-0.493461	0.0237305	0.159365	0.026262	0.119493	0.0625185	-0.132452	0.556538	-0.0140877	0.0682386	-0.236617	0.0796409	-0.739227	0.0338534	-0.26176	0.0508777	-0.294735	0.0774591	-0.109542	0.721973
ENSMUSG00000004359	Spic	-0.667053	-0.628749	-1.09272	2.81331	0.0167066	2.91365	0.0896475	0.333319	0.470512	0.527175	0.0908648	0.393927	0.106552	-0.442639	0.341335	0.502206	0.0445685	0.301403	0.0897517	-0.667053	0.0450858	0.0431788	0.0840309	-0.146094	0.103507	-0.628749	0.155708
ENSMUSG00000004360	9330159F19Rik	-0.756257	-0.567578	-0.286039	1.76862	0.454385	1.93607	0.550425	0.556281	0.835157	0.0662698	0.464855	-0.0265434	0.550614	-0.308319	0.897516	-0.237168	0.493274	-0.464824	0.552567	-0.756257	0.758578	0.0942681	0.470315	-0.0765897	0.552203	-0.567578	0.813779
ENSMUSG00000004364	Cul3	0.0808914	0.228651	0.135369	4.18854	0.0125131	4.11338	0.0660838	-0.249698	0.234645	0.317859	0.0284265	0.343475	0.069878	0.0850931	0.734192	0.949118	0.0363487	0.823136	0.0737285	-0.418505	0.125373	0.634434	0.0497734	0.565603	0.0755562	-0.228651	0.446804
ENSMUSG00000004366	Sst	-2.16727	NaN	-0.619243	0.411393	0.238224	1.10307	0.0890625	2.29769	0.0832062	0.897177	0.25794	0.514373	0.159927	-1.27165	0.207196	0.897177	0.25794	0.244763	0.231881	-2.16727	0.059973	NaN	NaN	0.611676	0.137577	NaN	NaN
ENSMUSG00000004371	Il11	0.838229	2.11481	1.45233	1.16535	0.0514186	0.393599	0.226713	-2.56372	0.0317531	-0.265227	0.177466	-0.477256	0.23285	-0.704345	0.46893	1.22837	0.19223	-0.0628121	0.331248	-4.2892	0.000748	0.836068	0.214079	0.199446	0.229781	-2.11481	0.0426505
ENSMUSG00000004383	Large1	0.0251287	-0.308345	0.0779345	4.29782	0.0162449	4.32389	0.0675348	0.0865873	0.622528	-0.145441	0.0360051	-0.0650685	0.0765125	0.266992	0.341874	1.30861	0.0191418	1.35317	0.0687402	0.148046	0.532257	1.24083	0.026843	1.14801	0.0726899	-0.308345	0.230964
ENSMUSG00000004393	Ddx56	0.350032	0.393789	0.447955	3.42621	0.0388987	3.14534	0.122518	-0.933032	0.00398727	0.353122	0.0479271	0.242459	0.127687	-0.367616	0.417135	0.605816	0.0606771	0.500446	0.129583	-0.350032	0.461481	-0.298387	0.0409334	-0.416929	0.124246	-0.393789	0.36484
ENSMUSG00000004394	Tmed4	0.460982	0.410578	0.465162	2.62009	0.0356283	2.43469	0.0928948	-0.615873	0.217408	0.595425	0.0375397	0.428389	0.115932	-0.554881	0.170456	0.351897	0.0666597	0.213128	0.0964621	-0.460982	0.236613	-0.376533	0.0391485	-0.62373	0.0945867	-0.821167	0.015745
ENSMUSG00000004415	Col26a1	-0.307546	-0.791086	-0.945565	2.46421	0.111722	2.49437	0.043909	0.10021	0.90125	-0.0343362	0.112282	0.08878	0.045321	0.408983	0.309256	0.730695	0.115299	0.883608	0.0602575	0.507966	0.239839	0.188902	0.112074	0.487375	0.0619889	0.991506	0.0197819
ENSMUSG00000004446	Bid	0.303744	0.484341	0.420277	3.53741	0.0227883	3.38387	0.0843577	-0.510041	0.0742776	0.215951	0.0414442	0.202778	0.0931344	-0.0437608	0.897178	1.02387	0.0422891	0.932432	0.0936493	-0.303744	0.373549	0.204246	0.0687128	0.0584449	0.113338	-0.484341	0.271311
ENSMUSG00000004451	Ralb	0.547432	0.450204	0.520826	3.08074	0.0413068	2.90252	0.0475676	-0.59202	0.135608	0.270545	0.0488306	0.2006	0.0656998	-0.232353	0.39285	0.649291	0.111119	0.484498	0.101256	-0.547432	0.272997	-0.149554	0.04193	-0.37046	0.0507838	-0.733836	0.000795515
ENSMUSG00000004455	Ppp1cc	-0.0207046	-0.00168197	-0.153373	3.81651	0.0244685	3.81484	0.0618476	-0.00553132	0.961569	0.250192	0.0412924	0.241511	0.0683704	-0.0288395	0.913446	0.662348	0.0735983	0.668581	0.0815853	0.0207046	0.954765	-0.0850194	0.0277971	-0.0845131	0.0620905	0.00168197	0.994062
ENSMUSG00000004460	Dnajb11	-0.20482	0.10969	0.0267003	3.35101	0.0779516	3.39938	0.14778	0.160689	0.68938	0.251232	0.0882918	0.338989	0.149826	0.29152	0.613826	0.764849	0.131443	0.92325	0.170991	0.526198	0.462676	-0.0614922	0.0827842	0.00223192	0.148974	0.211687	0.708478
ENSMUSG00000004462	Tbccd1	0.137158	0.189888	0.247778	3.56898	0.0314729	3.48646	0.0691324	-0.27415	0.321392	0.364148	0.0405952	0.359095	0.0752602	-0.0167847	0.952882	1.03153	0.0377161	0.990246	0.0722363	-0.137158	0.612384	0.518683	0.0330559	0.41079	0.0723232	-0.358412	0.174842
ENSMUSG00000004473	Clec11a	-0.164769	0.524789	0.114429	2.94159	0.131155	2.74164	0.0300963	-0.664221	0.130411	2.29664	0.16283	1.62529	0.0986776	-2.23017	0.000421808	0.55611	0.139518	0.106608	0.0353665	-1.49321	0.00178999	0.804434	0.137279	0.646456	0.0324375	-0.524789	0.26274
ENSMUSG00000004500	Zfp324	0.70318	0.159999	0.867956	3.0165	0.0632063	2.69352	0.00829759	-1.0729	0.0167131	0.704158	0.0737329	0.506433	0.0227871	-0.656829	0.0104048	0.302052	0.0644525	0.0903737	0.0283753	-0.70318	0.00264842	0.307895	0.0667381	0.25973	0.0202771	-0.159999	0.489863
ENSMUSG00000004508	Gab2	-0.00590887	-0.798142	-0.392383	2.31929	0.0334188	2.45138	0.104789	0.438808	0.488348	-0.198775	0.0473243	-0.0962557	0.110442	0.340562	0.393532	1.23089	0.115008	1.22911	0.118131	-0.00590887	0.991392	1.0014	0.0797018	0.761132	0.131524	-0.798142	0.118216
ENSMUSG00000004530	Coro1c	-0.0624703	0.115946	0.0800182	4.00583	0.0250302	3.96587	0.0520868	-0.132768	0.534008	0.515557	0.0427371	0.587379	0.0754673	0.238587	0.407599	0.684593	0.106455	0.703399	0.089416	0.0624703	0.892401	-0.185583	0.0369657	-0.220486	0.0543403	-0.115946	0.595367
ENSMUSG00000004535	Tax1bp1	0.216883	0.162954	0.224184	3.88839	0.0307027	3.79997	0.0653898	-0.293742	0.196701	0.381082	0.0443861	0.392759	0.068032	0.0387897	0.885699	0.678754	0.0520376	0.613465	0.079853	-0.216883	0.493348	0.235497	0.0449736	0.186442	0.0731878	-0.162954	0.567966
ENSMUSG00000004540	Psg17	-1.16138	-1.03674	-1.67628	1.17689	0.0998249	1.32827	0.218142	0.502893	0.679377	0.471241	0.136388	0.0785565	0.220828	-1.30447	0.130295	0.612297	0.214882	0.262688	0.231794	-1.16138	0.268683	0.201187	0.121476	-0.110904	0.220021	-1.03674	0.214322
ENSMUSG00000004542	Psg19	NaN	NaN	NaN	0.0995922	0.157315	0.5166	0.179286	1.38527	0.581704	NaN	NaN	0.66225	0.208302	NaN	NaN	NaN	NaN	0.484322	0.23477	NaN	NaN	NaN	NaN	0.415774	0.185092	NaN	NaN
ENSMUSG00000004552	Ctse	NaN	-1.33582	0.878945	0.925693	0.00366945	0.501265	0.0926704	-1.40992	0.207903	0.161401	0.193557	-0.0764145	0.141069	-0.790007	0.320745	NaN	NaN	NaN	0.0926704	NaN	NaN	1.43222	0.0955962	0.181239	0.234695	-4.15566	7.95646e-07
ENSMUSG00000004558	Ndrg2	0.271702	0.656705	-0.167744	2.19644	0.047929	1.9951	0.121802	-0.668843	0.286845	0.854881	0.0892436	0.594378	0.159604	-0.865374	0.154272	0.653638	0.0637726	0.571848	0.145957	-0.271702	0.607603	-0.242209	0.0690764	-0.439897	0.12871	-0.656705	0.175949
ENSMUSG00000004561	Mettl17	0.452815	0.353803	0.426982	2.90307	0.0447616	2.7279	0.0669455	-0.58191	0.212572	0.408463	0.0543367	0.295675	0.0679204	-0.374671	0.194737	0.408758	0.0614536	0.272447	0.0709143	-0.452815	0.146325	0.191224	0.0450428	0.0847185	0.0705749	-0.353803	0.203336
ENSMUSG00000004562	Arhgef40	-0.15224	0.160118	0.138975	2.1802	0.105574	1.99978	0.097741	-0.599338	0.328904	0.227117	0.110798	0.178901	0.131373	-0.160171	0.779048	0.186587	0.106431	0.232415	0.131083	0.15224	0.786069	-0.10794	0.121958	-0.156141	0.114262	-0.160118	0.773029
ENSMUSG00000004565	Pnpla6	-0.248439	0.117409	0.0886954	3.18255	0.0280806	3.10198	0.0673423	-0.267659	0.447181	-0.00620669	0.0416461	0.0719115	0.0743276	0.259503	0.359204	0.00601126	0.0577197	0.0807989	0.09431	0.248439	0.498801	-0.520387	0.0487833	-0.555731	0.0772506	-0.117409	0.698874
ENSMUSG00000004567	Mcoln1	0.335527	0.448946	0.416064	3.00115	0.0667153	2.85208	0.0546103	-0.495205	0.241601	0.254722	0.0714631	0.169291	0.055992	-0.283796	0.346695	0.065319	0.0686859	-0.0356846	0.0586342	-0.335527	0.263387	0.0115896	0.0708952	-0.151408	0.057198	-0.541465	0.0735553
ENSMUSG00000004568	Arhgef18	-0.082759	-0.489254	-0.358832	4.15083	0.0361217	4.20628	0.065952	0.184184	0.365722	0.0833469	0.0537126	0.115011	0.0766199	0.105185	0.735069	0.806266	0.0563978	0.781353	0.0775419	-0.082759	0.794997	0.375882	0.0455835	0.228602	0.0697882	-0.489254	0.0772487
ENSMUSG00000004591	Pkn2	-0.590314	-0.052261	-0.0183423	4.15466	0.0245426	4.14769	0.0664113	-0.0231533	0.951167	0.335973	0.0353956	0.374608	0.0688638	0.128344	0.617789	0.427597	0.0379808	0.235955	0.0758416	-0.636621	0.0238593	0.472716	0.0508117	0.443045	0.0729287	-0.0985676	0.738512
ENSMUSG00000004609	Cd33	NaN	NaN	NaN	NaN	NaN	0.216585	0.0814474	NaN	0.432015	NaN	NaN	-0.416836	0.175452	NaN	NaN	NaN	NaN	0.706515	0.1276	NaN	NaN	NaN	NaN	NaN	0.0814474	NaN	NaN
ENSMUSG00000004610	Etfb	NaN	NaN	NaN	NaN	NaN	NaN	0	NaN	1	NaN	NaN	NaN	0.129891	NaN	NaN	NaN	NaN	NaN	0.121477	NaN	NaN	NaN	NaN	NaN	0.0337693	NaN	NaN
ENSMUSG00000004612	Nkg7	-0.451498	2.17181	1.26355	-0.331729	0.126594	0.325884	0.210715	2.18454	0.518857	-0.362942	0.194869	-0.139782	0.259367	0.741322	0.491526	0.208405	0.155454	0.0724902	0.244334	-0.451498	0.638836	-0.989479	0.186598	-0.335697	0.228167	2.17181	0.0265502
ENSMUSG00000004626	Stxbp2	2.96285	3.02521	2.98424	0.633698	0.153407	1.64167	0.385455	3.34843	0.0012866	-2.03291	0.157526	-0.935731	0.386071	3.64475	0.00850578	-1.86067	0.160318	-0.736627	0.388467	3.734	0.00747916	-2.61007	0.156045	-1.50479	0.387378	3.67165	0.00813136
ENSMUSG00000004630	Pcp2	NaN	NaN	NaN	NaN	NaN	-0.322055	0.128483	NaN	0.51902	NaN	NaN	0.167875	0.161727	NaN	NaN	NaN	NaN	-0.366007	0.198946	NaN	NaN	NaN	NaN	-0.519967	0.15775	NaN	NaN
ENSMUSG00000004631	Sgce	4.51901	4.71924	4.56837	2.54253	0.595482	1.07038	0.165391	-4.89037	1.72836e-09	-0.255002	0.599334	-1.91093	0.169016	-5.50086	0.00783215	0.59395	0.598829	-0.766407	0.169598	-4.51901	0.0288356	0.334711	0.595942	-1.08592	0.169646	-4.71924	0.0218621
ENSMUSG00000004633	Chn2	0.580826	0.221394	0.604198	3.9079	0.066204	3.71257	0.0742834	-0.648894	0.00646941	-0.037745	0.0779333	-0.084019	0.0775534	-0.153719	0.673843	1.82837	0.0756669	1.65353	0.102035	-0.580826	0.168693	1.55371	0.0773041	1.48706	0.0753402	-0.221394	0.536965
ENSMUSG00000004637	Wwox	0.108868	0.263828	-0.0732612	4.08896	0.0765987	3.97335	0.0597919	-0.384061	0.0830025	-0.616736	0.0821769	-0.663513	0.0742854	-0.15539	0.672831	1.23022	0.0845542	1.19745	0.076515	-0.108868	0.773814	1.37443	0.0817976	1.29501	0.0699668	-0.263828	0.460615
ENSMUSG00000004642	Slbp	-0.148068	-0.20139	-0.377533	3.5649	0.0169646	3.47906	0.0592075	-0.285145	0.299052	0.602097	0.0488384	0.602359	0.0721192	0.000869254	0.997603	0.637826	0.0261522	0.682399	0.0602804	0.148068	0.497556	0.041267	0.0641408	0.101891	0.0896212	0.20139	0.58226
ENSMUSG00000004651	Tyr	NaN	NaN	NaN	0.625884	0.291659	0.278827	0.0296564	-1.1529	0.43606	0.610491	0.326878	-0.0179067	0.132199	-2.08749	0.0747183	NaN	NaN	NaN	0.0296564	NaN	NaN	NaN	NaN	NaN	0.0296564	NaN	NaN
ENSMUSG00000004654	Ghrhr	NaN	NaN	NaN	-0.446633	0.105514	-0.294595	0.133938	0.50506	1	-0.0193684	0.151626	-0.148946	0.170838	-0.430446	0.570528	-0.0193684	0.151626	NaN	0.133938	NaN	NaN	NaN	NaN	-0.0561862	0.197782	NaN	NaN
ENSMUSG00000004655	Aqp1	NaN	NaN	NaN	0.738677	0.331022	0.737213	0.0963196	-0.00486538	0.826346	0.782807	0.355126	0.460899	0.240064	-1.06936	0.452668	NaN	NaN	0.946262	0.135349	NaN	NaN	NaN	NaN	NaN	0.0963196	NaN	NaN
ENSMUSG00000004661	Arid3b	-0.092244	-0.295045	-0.113548	3.62284	0.0423157	3.65141	0.0629133	0.0949175	0.689056	0.234462	0.0585423	0.281017	0.0682993	0.154653	0.604782	0.674232	0.062291	0.646464	0.081207	-0.092244	0.786148	0.135765	0.0441787	0.0469472	0.066691	-0.295045	0.266885
ENSMUSG00000004665	Cnn2	-0.833817	-1.09966	-0.798544	2.2091	0.112892	2.1179	0.162034	-0.302975	0.681537	0.279158	0.114411	0.592719	0.182285	1.04163	0.145127	0.178265	0.128689	0.429269	0.185676	0.833817	0.26654	-0.892318	0.116279	-0.561286	0.163203	1.09966	0.0985474
ENSMUSG00000004667	Polr2e	-0.540425	-0.191684	-0.248482	3.14955	0.0795263	3.12279	0.0630143	-0.0888676	0.796024	0.930544	0.0954581	0.950036	0.0781541	0.064752	0.874459	0.127137	0.122048	0.289821	0.0998887	0.540425	0.302298	-0.755114	0.0836476	-0.697411	0.0710656	0.191684	0.599085
ENSMUSG00000004668	Abca13	0.346502	0.317666	0.306521	2.45343	0.136956	2.79545	0.113605	1.13616	0.0222448	-0.274134	0.13769	-0.230581	0.11929	0.14468	0.811051	0.588101	0.146167	0.692409	0.113854	0.346502	0.573447	0.352311	0.150196	0.447938	0.118363	0.317666	0.61703
ENSMUSG00000004677	Myo9b	0.255266	0.487269	0.494639	3.904	0.0248652	3.74736	0.0773742	-0.520348	0.0244673	0.248872	0.0350834	0.203107	0.083922	-0.152028	0.614872	0.759906	0.06397	0.683063	0.0948669	-0.255266	0.501847	0.217779	0.064676	0.071096	0.0959638	-0.487269	0.204969
ENSMUSG00000004698	Hdac9	0.117685	0.194891	-0.0954728	2.62828	0.103263	2.5137	0.100752	-0.380632	0.534547	-0.426955	0.107082	-0.376442	0.102852	0.1678	0.733698	1.45787	0.201414	1.26413	0.140095	-0.643578	0.429734	1.43297	0.115017	1.26248	0.12054	-0.566373	0.306158
ENSMUSG00000004707	Ly9	NaN	NaN	NaN	NaN	NaN	-0.623085	0.0780506	NaN	1	NaN	NaN	-1.12645	0.150704	NaN	NaN	NaN	NaN	NaN	0.0780506	NaN	NaN	NaN	NaN	-0.0836461	0.119379	NaN	NaN
ENSMUSG00000004709	Cd244a	0.874588	0.900477	1.1344	1.8554	0.361174	2.54841	0.0965944	2.30213	0.00114549	-0.593928	0.373697	-0.359357	0.104239	0.779229	0.54543	0.944858	0.380255	1.20814	0.109833	0.874588	0.505937	0.898122	0.366657	1.16919	0.214874	0.900477	0.523576
ENSMUSG00000004730	Adgre1	-0.655741	NaN	NaN	1.35807	0.129851	1.50081	0.117665	0.474159	0.711186	0.576255	0.142636	0.486858	0.146957	-0.29697	0.662462	1.84386	0.163229	1.64646	0.158402	-0.655741	0.385471	NaN	NaN	2.02027	0.150265	NaN	NaN
ENSMUSG00000004748	Mtfp1	1.76324	1.2489	1.5412	2.27906	0.309695	1.48043	0.555282	-2.65299	0.000529395	0.678861	0.31154	-0.079139	0.559877	-2.51802	0.23679	0.652327	0.309731	0.121538	0.557655	-1.76324	0.405357	-0.201404	0.313199	-0.577359	0.55612	-1.2489	0.555834
ENSMUSG00000004768	Rab23	0.184114	0.495656	0.554932	3.28499	0.0501608	3.09383	0.0655284	-0.635041	0.0526522	0.171571	0.0507269	0.0963431	0.0695276	-0.2499	0.38208	0.408646	0.0575642	0.353222	0.0706732	-0.184114	0.543155	0.0610188	0.0569059	-0.0881884	0.0676028	-0.495656	0.0913098
ENSMUSG00000004771	Rab11a	0.0692631	-0.0243562	0.136848	3.32499	0.0381681	3.38353	0.0573191	0.194462	0.540413	0.338808	0.0401038	0.406714	0.060582	0.225578	0.349967	0.800755	0.0842185	0.821605	0.0838566	0.0692631	0.860736	-0.0228399	0.075081	-0.0301718	0.088164	-0.0243562	0.949516
ENSMUSG00000004788	Eif2b2	0.55205	0.994099	0.825976	3.14702	0.0619599	2.84582	0.276338	-1.00056	0.00509252	0.707974	0.0623371	0.417618	0.276447	-0.964542	0.305558	0.664604	0.146091	0.498421	0.29003	-0.55205	0.608837	-0.336618	0.0646603	-0.635871	0.276715	-0.994099	0.292303
ENSMUSG00000004789	Dlst	0.0405169	0.230074	0.245565	3.45818	0.0295257	3.34542	0.106982	-0.374583	0.240806	0.474187	0.0475279	0.46414	0.108422	-0.0333751	0.932366	0.404272	0.052132	0.392075	0.118206	-0.0405169	0.924784	-0.226992	0.0410171	-0.296251	0.108282	-0.230074	0.549744
ENSMUSG00000004791	Pgf	1.86751	1.14461	1.253	1.32201	0.183768	0.745357	0.357251	-1.91561	0.028209	0.446995	0.18452	-0.306841	0.371236	-2.50419	0.0690062	0.809442	0.184514	0.247264	0.442062	-1.86751	0.24056	-0.00599878	0.192425	-0.35056	0.357296	-1.14461	0.39585
ENSMUSG00000004798	Ulk2	-0.519559	-0.720379	-0.827471	2.92979	0.0505013	3.05538	0.0695787	0.4172	0.306641	0.310243	0.0586503	0.272725	0.0699398	-0.124635	0.681039	1.02124	0.0762901	0.864841	0.0932527	-0.519559	0.194243	0.947342	0.0577155	0.730486	0.0912951	-0.720379	0.0446686
ENSMUSG00000004814	Ccl24	NaN	NaN	NaN	NaN	NaN	NaN	0	NaN	1	NaN	NaN	NaN	0	NaN	NaN	NaN	NaN	NaN	0	NaN	NaN	NaN	NaN	NaN	0	NaN	NaN
ENSMUSG00000004815	Dgkq	0.781259	0.696545	0.688755	2.34022	0.102805	2.58075	0.20009	0.79901	0.214534	-0.33629	0.103293	-0.104874	0.201165	0.768746	0.30614	-0.40387	0.108634	-0.158001	0.203907	0.816761	0.287244	-0.433336	0.104663	-0.223655	0.20223	0.696545	0.357141
ENSMUSG00000004821	Tmed11	NaN	NaN	NaN	NaN	NaN	-0.623085	0.0780506	NaN	1	NaN	NaN	-0.215736	0.136874	NaN	NaN	NaN	NaN	NaN	0.0780506	NaN	NaN	NaN	NaN	NaN	0.0780506	NaN	NaN
ENSMUSG00000004837	Grap	0.560057	0.829354	1.14282	1.95412	0.102834	1.45677	0.0699198	-1.65215	0.0358116	0.654319	0.104085	0.0798531	0.1406	-1.90833	0.00102384	1.29927	0.316189	1.13068	0.225574	-0.560057	0.66424	1.04657	0.234347	0.301536	0.10883	-2.47494	0.00393382
ENSMUSG00000004842	Pou1f1	NaN	NaN	NaN	NaN	NaN	0.65268	0.0605103	NaN	0.0505518	NaN	NaN	0.861729	0.11271	NaN	NaN	NaN	NaN	1.06003	0.127687	NaN	NaN	NaN	NaN	0.708234	0.141328	NaN	NaN
ENSMUSG00000004843	Chmp2b	-0.206351	0.190149	0.3282	3.16406	0.0706962	3.05336	0.11754	-0.367727	0.281788	0.378959	0.0791306	0.225452	0.12405	-0.509939	0.296821	0.911321	0.132192	0.62781	0.140756	-0.941804	0.142043	0.248844	0.0820329	0.0846911	0.128664	-0.545304	0.282027
ENSMUSG00000004846	Plod3	-0.0393826	0.143458	0.467901	2.2631	0.690855	1.95899	0.712731	-1.01024	0.123891	-0.356623	0.693459	-0.260443	0.713645	0.319503	0.923	-0.439469	0.694636	-0.427614	0.717816	0.0393826	0.990531	-0.978172	0.691503	-1.02136	0.713461	-0.143458	0.965331
ENSMUSG00000004849	Ap1s1	-0.161153	0.139365	0.134175	2.62907	0.0404483	2.72529	0.172982	0.319647	0.458177	0.12823	0.0452219	0.289698	0.178974	0.536386	0.381737	0.174071	0.14123	0.41503	0.215905	0.800448	0.350319	-0.679873	0.0433219	-0.63792	0.173507	0.139365	0.814525
ENSMUSG00000004864	Mapk13	-0.169889	0.343429	-0.544001	1.94196	0.133727	1.6986	0.232329	-0.808422	0.261004	0.0726079	0.136591	0.10973	0.232872	0.123317	0.890634	0.452062	0.144408	0.503204	0.238347	0.169889	0.854395	-0.0490397	0.1342	-0.152422	0.237085	-0.343429	0.704331
ENSMUSG00000004865	Srpk1	0.266087	0.307449	0.356059	3.91796	0.0306401	3.70708	0.075131	-0.700557	0.00352105	0.369891	0.0565954	0.423453	0.0773379	0.177928	0.576231	0.368567	0.0467484	0.288467	0.085466	-0.266087	0.410935	-0.177284	0.039842	-0.269836	0.0767351	-0.307449	0.284425
ENSMUSG00000004872	Pax3	0.415244	-3.07586	-0.532059	1.50728	0.0416531	1.65696	0.0504034	0.497229	0.659241	0.585211	0.144893	0.19657	0.0887791	-1.29104	0.0221906	1.07181	0.104394	1.24617	0.19096	0.579215	0.423031	2.01381	0.104212	1.08788	0.311024	-3.07586	0.00476087
ENSMUSG00000004880	Lbr	0.400586	0.271174	0.246657	3.53758	0.036744	3.32754	0.0608584	-0.697737	0.016576	0.238747	0.0544654	0.182915	0.0640433	-0.185468	0.50663	0.565222	0.0620263	0.444633	0.10972	-0.400586	0.338689	-0.307268	0.0382135	-0.388899	0.0669936	-0.271174	0.289865
ENSMUSG00000004885	Crabp2	1.17032	0.428415	-0.616503	2.05076	0.0721479	1.63852	0.0855071	-1.36944	0.063177	0.493932	0.150169	0.310075	0.101365	-0.610758	0.31021	1.34976	0.118321	0.877573	0.366242	-1.56856	0.219887	0.41637	0.0825395	0.287405	0.119927	-0.428415	0.375704
ENSMUSG00000004891	Nes	-0.643641	-0.437161	-0.281118	2.51299	0.0388651	2.51274	0.0891818	-0.00082114	0.930814	0.654843	0.0730959	0.42411	0.135645	-0.766479	0.134282	-0.557507	0.0705019	-0.363752	0.0907426	0.643641	0.0917729	-0.374055	0.132277	-0.506148	0.133909	-0.438803	0.482816
ENSMUSG00000004892	Bcan	0.360499	0.311657	0.0443156	1.57881	0.0986818	1.44623	0.0715726	-0.440401	0.535933	0.125009	0.100028	0.0461162	0.112113	-0.262078	0.599526	0.250938	0.125208	0.142417	0.0800205	-0.360499	0.465197	-0.244857	0.098792	-0.416187	0.0866288	-0.569145	0.192255
ENSMUSG00000004894	Hapln2	NaN	NaN	0.608417	0.0861408	0.0184572	-0.322055	0.128483	-1.356	0.559229	0.0362842	0.214123	0.167875	0.161727	0.437137	0.623854	0.571924	0.100614	NaN	0.128483	NaN	NaN	NaN	NaN	-0.0836461	0.19413	NaN	NaN
ENSMUSG00000004895	Prcc	-0.141263	0.01538	0.0236983	3.64551	0.016659	3.56508	0.0681106	-0.267189	0.30365	0.260664	0.034927	0.28506	0.0729754	0.0810443	0.762991	0.901369	0.0849071	0.943894	0.0785823	0.141263	0.713194	-0.110733	0.017149	-0.115363	0.0690128	-0.01538	0.948089
ENSMUSG00000004896	Rrnad1	-0.0915904	-0.0314632	-0.182775	2.95099	0.069622	3.0028	0.082828	0.172106	0.703478	0.587755	0.07162	0.554751	0.0849944	-0.109639	0.766505	0.314208	0.088623	0.286636	0.0861543	-0.0915904	0.823479	0.423126	0.0742405	0.413655	0.0846403	-0.0314632	0.932957
ENSMUSG00000004897	Hdgf	0.551873	0.506669	0.496782	3.58209	0.0457331	3.18303	0.0459339	-1.32563	1.47383e-05	0.412228	0.0690971	0.250731	0.0484438	-0.536483	0.0556502	0.34045	0.0782613	0.17432	0.101061	-0.551873	0.1937	-0.619606	0.052224	-0.772129	0.0639144	-0.506669	0.0646133
ENSMUSG00000004902	Slc25a18	0.187438	-0.615243	0.389733	2.65719	0.0744461	2.52005	0.0276624	-0.455574	0.390089	0.0742233	0.0848013	0.125757	0.0457559	0.17119	0.592781	1.79088	0.22423	1.73445	0.232269	-0.187438	0.861258	2.15533	0.29671	2.34054	0.249261	0.615243	0.632697
ENSMUSG00000004929	Thop1	0.393396	0.531223	0.370475	3.27364	0.0679628	2.98076	0.0558715	-0.972929	0.00497591	0.489817	0.084955	0.358885	0.0728038	-0.434947	0.241896	0.346807	0.104217	0.228383	0.0881302	-0.393396	0.385575	-0.59594	0.0772204	-0.755854	0.0641135	-0.531223	0.111095
ENSMUSG00000004931	Apba3	0.0422558	0.162457	0.197524	2.21887	0.24713	2.31393	0.0906695	0.315767	0.876657	0.0488955	0.248122	0.213869	0.0913031	0.54803	0.532639	-0.0535752	0.254818	0.123815	0.126722	0.589277	0.533073	-0.838071	0.24753	-0.696865	0.0907259	0.469076	0.592224
ENSMUSG00000004933	Matk	0.509683	0.0540688	0.154818	1.17417	0.102013	1.43108	0.0214512	0.853447	0.451462	0.0904547	0.118593	0.329395	0.156633	0.793742	0.223908	0.698806	0.295733	1.0592	0.30293	1.19721	0.394603	0.694009	0.114531	0.710285	0.0751235	0.0540688	0.905409
ENSMUSG00000004934	Pias4	0.177007	0.29767	0.470234	3.00723	0.0974323	2.81274	0.0963662	-0.646083	0.11869	0.170881	0.10525	0.104737	0.100384	-0.219727	0.649275	0.405237	0.120142	0.351953	0.100755	-0.177007	0.733987	-0.430729	0.09818	-0.520336	0.0974136	-0.29767	0.517056
ENSMUSG00000004936	Map2k1	-0.0850601	-0.239069	-0.0755243	3.92627	0.0374519	3.93161	0.0699534	0.0177416	0.871958	0.050873	0.0531149	0.137173	0.0745384	0.286682	0.345736	1.2137	0.0942784	1.24999	0.109802	0.120543	0.802019	0.398043	0.0455152	0.326076	0.0742643	-0.239069	0.408672
ENSMUSG00000004937	Sgta	0.169674	0.361931	0.328842	3.33892	0.0249237	3.1176	0.137259	-0.735205	0.0259725	0.513816	0.052632	0.341447	0.141074	-0.572596	0.25231	0.572194	0.107296	0.521117	0.180867	-0.169674	0.808099	-0.388292	0.0306628	-0.497244	0.137541	-0.361931	0.439427
ENSMUSG00000004939	Nmrk2	NaN	NaN	NaN	-0.145603	0.165894	0.0988634	0.176962	0.8121	1	NaN	NaN	NaN	0.176962	NaN	NaN	NaN	NaN	0.588794	0.202394	NaN	NaN	NaN	NaN	NaN	0.176962	NaN	NaN
ENSMUSG00000004945	Tmem242	0.11867	-0.0916989	0.0595786	3.61442	0.0428552	3.52696	0.06846	-0.290527	0.258469	0.351536	0.0528653	0.232613	0.0743885	-0.395054	0.192532	1.40466	0.117326	1.36894	0.0909768	-0.11867	0.809853	0.630062	0.0659776	0.427543	0.0795166	-0.672754	0.0499921
ENSMUSG00000004947	Dtx2	0.0759834	0.444846	0.389104	3.43196	0.0374385	3.24519	0.0483052	-0.620438	0.0459404	0.349621	0.0456409	0.304133	0.0644102	-0.151109	0.56446	0.851224	0.050749	0.82835	0.0727509	-0.0759834	0.796511	0.16471	0.0425576	0.0307984	0.0515722	-0.444846	0.0452053
ENSMUSG00000004948	Zp3	0.0868068	0.155179	-0.306071	2.16041	0.171743	1.94692	0.0560751	-0.709197	0.302536	0.207378	0.177308	0.0351136	0.0682808	-0.572251	0.364592	0.62426	0.196826	0.598128	0.205882	-0.0868068	0.926901	-0.42999	0.173318	-0.476704	0.0596644	-0.155179	0.79884
ENSMUSG00000004951	Hspb1	-0.307967	0.215966	0.154347	3.60209	0.0402545	3.50225	0.0676029	-0.331663	0.213869	1.44977	0.0420176	1.34449	0.0682613	-0.349752	0.189014	0.356402	0.198109	0.449109	0.146609	0.307967	0.706797	-0.775219	0.0427204	-0.840232	0.0678093	-0.215966	0.417257
ENSMUSG00000004952	Rasa4	-0.32552	0.00169129	0.0774678	2.92042	0.0453263	2.88793	0.0346951	-0.107928	0.767042	-0.079001	0.0473809	0.044418	0.0476323	0.409989	0.0662085	0.294496	0.0539305	0.392487	0.0563103	0.32552	0.208834	-0.0551497	0.0536403	-0.0556589	0.0642798	-0.00169129	0.995148
ENSMUSG00000004961	Syt5	-0.0866871	0.234813	-0.279133	0.93666	0.183132	0.70317	0.171002	-0.775637	0.520369	0.345599	0.219725	0.0632793	0.242064	-0.937847	0.387816	0.510176	0.233248	0.536271	0.255635	0.0866871	0.93989	-0.379882	0.200532	-0.450568	0.198984	-0.234813	0.802423
ENSMUSG00000004980	Hnrnpa2b1	0.0327081	-0.0257989	0.00249419	4.07284	0.0193474	3.99767	0.0685221	-0.249704	0.277721	0.4458	0.0448217	0.449486	0.0717063	0.0122452	0.96523	0.0735085	0.0233685	0.0636624	0.0725724	-0.0327081	0.897244	-0.066943	0.0284264	-0.0591767	0.0753515	0.0257989	0.923177
ENSMUSG00000004988	Fxyd4	-0.206592	-0.828936	-1.03797	1.43546	0.158927	1.41017	0.0789878	-0.0840291	0.786099	0.433509	0.160449	0.341754	0.280521	-0.304803	0.776468	0.544441	0.200529	0.431661	0.103952	-0.37465	0.617558	0.0490439	0.165215	-0.251081	0.083421	-0.996994	0.104892
ENSMUSG00000004994	Ccdc130	0.0842707	-0.0768871	0.0920631	2.97099	0.0461658	2.89861	0.0760581	-0.240437	0.569212	0.574616	0.0490984	0.462032	0.0789726	-0.373994	0.226013	0.96307	0.0994788	0.937702	0.10918	-0.0842707	0.863634	0.353191	0.0479432	0.185288	0.0760753	-0.557762	0.0618732
ENSMUSG00000004996	Mri1	0.267006	0.267661	0.298611	3.29428	0.0686744	2.89432	0.0642803	-1.32864	0.000320012	0.550132	0.0751067	0.485012	0.0735802	-0.216323	0.535689	0.684533	0.0715855	0.604157	0.0651773	-0.267006	0.406405	0.163095	0.0691022	0.0825206	0.0683351	-0.267661	0.407056
ENSMUSG00000005034	Prkacb	-0.120232	-0.0707402	0.0211437	3.4708	0.0518248	3.43675	0.0896345	-0.11311	0.679188	0.0654961	0.0623858	0.132997	0.0916645	0.224232	0.542675	0.632311	0.0574587	0.528019	0.103834	-0.346452	0.379492	0.24188	0.05281	0.152486	0.0928937	-0.29696	0.402826
ENSMUSG00000005043	Sgsh	0.0341704	-0.0555753	0.666085	2.17203	0.120502	1.96275	0.0907728	-0.695226	0.33653	0.188668	0.137609	0.144114	0.0913906	-0.148004	0.787385	0.174838	0.123615	0.164552	0.105267	-0.0341704	0.949485	-0.134065	0.123261	-0.117335	0.127451	0.0555753	0.924826
ENSMUSG00000005045	Chd5	0.12729	0.0366231	-0.29538	2.77262	0.0641277	2.69193	0.0635702	-0.268067	0.553652	0.149434	0.0729646	0.081323	0.0753538	-0.22626	0.516111	0.324469	0.107514	0.286151	0.0799324	-0.12729	0.774866	0.142917	0.111404	-0.007451	0.1218	-0.499512	0.362311
ENSMUSG00000005054	Cstb	-0.0201392	0.666107	0.589152	2.89551	0.0268351	2.68839	0.0877475	-0.688038	0.138363	1.02544	0.0374019	0.778915	0.090305	-0.818948	0.011663	0.762792	0.228093	0.768855	0.180516	0.0201392	0.983372	-0.206601	0.032699	-0.407119	0.0911493	-0.666107	0.038389
ENSMUSG00000005057	Sh2b2	-0.348431	0.0386971	0.162671	2.67577	0.120943	2.60822	0.0702267	-0.224385	0.671969	0.391679	0.125846	0.358157	0.0705484	-0.111358	0.816263	1.01406	0.175051	0.774076	0.0819096	-0.797201	0.214343	0.503929	0.124949	0.380485	0.0709253	-0.410073	0.390238
ENSMUSG00000005069	Pex5	0.289107	0.358626	0.280038	3.1755	0.050219	2.98106	0.0742179	-0.645905	0.0778783	0.253655	0.0599158	0.236466	0.0814563	-0.0571001	0.865021	0.645284	0.0713858	0.558254	0.10125	-0.289107	0.482363	-0.186122	0.052973	-0.294079	0.0773432	-0.358626	0.249482
ENSMUSG00000005078	Jkamp	-0.41615	-0.63544	-0.477165	3.04972	0.0394109	3.07045	0.0862511	0.0688607	0.861789	0.304506	0.0505505	0.213522	0.0868263	-0.302243	0.365154	0.875082	0.137355	0.749808	0.0934368	-0.41615	0.450787	0.139839	0.0802018	-0.0514474	0.09149	-0.63544	0.1159
ENSMUSG00000005087	Cd44	1.21388	0.618887	0.423976	2.23743	0.0778974	1.8697	0.135613	-1.22159	0.106607	0.0409836	0.083002	-0.13421	0.140389	-0.581979	0.282728	1.1641	0.147402	0.79404	0.185412	-1.22931	0.118212	0.387123	0.0936298	0.200819	0.168159	-0.618887	0.33306
ENSMUSG00000005089	Slc1a2	0.932932	1.9002	1.74244	0.536617	0.167503	1.25324	0.139182	2.38057	0.0350079	-0.502736	0.171714	0.0776749	0.153129	1.92808	0.0116454	0.562651	0.216122	0.843492	0.173008	0.932932	0.310369	0.234405	0.185234	0.80642	0.203095	1.9002	0.0374372
ENSMUSG00000005102	Eif2ak4	0.110663	0.3437	0.246262	3.39167	0.0646897	3.2875	0.0713604	-0.346057	0.253973	0.0262949	0.0780345	0.0346875	0.0765854	0.0278797	0.938815	0.801756	0.0761027	0.768443	0.0810417	-0.110663	0.764444	0.260731	0.0864716	0.155849	0.0851231	-0.348413	0.387383
ENSMUSG00000005103	Wdr1	0.533237	0.683873	0.648847	3.97923	0.0371598	3.68996	0.0626749	-0.960931	3.89987e-05	0.489846	0.0488445	0.351521	0.0725125	-0.459505	0.113619	0.640346	0.0645565	0.479825	0.0782774	-0.533237	0.113639	-0.0782464	0.0434616	-0.284113	0.0681128	-0.683873	0.0108366
ENSMUSG00000005107	Slc2a9	-0.311319	0.00660984	-0.523483	2.74133	0.211979	2.71555	0.0476584	-0.0856177	0.659766	-0.0480714	0.213342	-0.0888853	0.0689356	-0.135581	0.855551	1.29258	0.215777	1.38629	0.107228	0.311319	0.697318	1.32169	0.226783	1.3197	0.169858	-0.00660984	0.994397
ENSMUSG00000005124	Ccn4	1.46057	0.611061	0.171622	2.20908	0.111788	1.62617	0.0475592	-1.93639	0.0123772	0.786831	0.126744	0.539897	0.173947	-0.820298	0.251244	1.41295	0.157002	0.973277	0.106706	-1.46057	0.0205507	1.10027	0.166467	0.916319	0.170538	-0.611061	0.440196
ENSMUSG00000005125	Ndrg1	-0.235383	-0.694376	0.353204	2.89948	0.098049	3.03099	0.00779622	0.436899	0.268354	0.349137	0.109279	0.241033	0.0471637	-0.359115	0.363737	0.838946	0.180539	0.768089	0.032661	-0.235383	0.699344	0.207936	0.102728	-0.00109198	0.0142815	-0.694376	0.0438638
ENSMUSG00000005131	4930550C14Rik	0.468341	0.333608	0.502766	2.2686	0.0796885	2.10152	0.0558555	-0.555008	0.373943	0.270313	0.0923165	0.106444	0.0924258	-0.544362	0.209686	1.64151	0.20691	1.44835	0.110999	-0.641675	0.410701	1.07519	0.136372	0.97476	0.0898389	-0.333608	0.538581
ENSMUSG00000005142	Man2b1	-0.0273661	0.151247	0.1216	2.70238	0.157923	2.78831	0.185518	0.285451	0.401885	0.112573	0.15961	0.312561	0.18654	0.664347	0.415301	-0.146078	0.174855	0.0340191	0.19008	0.598268	0.485607	-0.665093	0.163448	-0.619563	0.187901	0.151247	0.85494
ENSMUSG00000005148	Klf5	-0.0570593	-0.0457214	-0.0305803	4.14914	0.0231694	4.05592	0.0611488	-0.309669	0.138828	0.633819	0.0288929	0.646393	0.0655158	0.0417684	0.860609	0.613092	0.0763094	0.630268	0.07542	0.0570593	0.872807	-0.0305334	0.0372061	-0.0167699	0.0634806	0.0457214	0.851618
ENSMUSG00000005150	Wdr83	0.484252	0.370291	0.383451	2.5764	0.100365	2.42601	0.14837	-0.499583	0.377322	0.351826	0.103846	0.230487	0.148652	-0.40308	0.503398	0.37841	0.105395	0.232635	0.159697	-0.484252	0.446144	-0.0973689	0.100566	-0.286679	0.151667	-0.628875	0.298205
ENSMUSG00000005161	Prdx2	-0.38418	0.140345	-0.259859	3.07819	0.0284865	2.9831	0.111862	-0.315892	0.461764	0.725253	0.0300447	0.847875	0.118197	0.407341	0.314675	0.369616	0.0923515	0.485265	0.130383	0.38418	0.469174	-0.665445	0.0418512	-0.707693	0.122512	-0.140345	0.744173
ENSMUSG00000005198	Polr2a	-0.0852069	-0.203253	-0.223541	4.02421	0.0377166	3.99846	0.0745035	-0.0855438	0.665006	0.346553	0.0534705	0.277263	0.0813892	-0.230175	0.47676	-0.188328	0.156583	-0.162678	0.168339	0.0852069	0.911166	-0.664431	0.0785056	-0.777119	0.085155	-0.374341	0.330579
ENSMUSG00000005202	Shbg	NaN	NaN	NaN	0.326244	0.207711	NaN	0	NaN	0.0681344	-0.0689908	0.27417	NaN	0	NaN	NaN	NaN	NaN	NaN	0	NaN	NaN	0.770629	0.233151	NaN	0.187487	NaN	NaN
ENSMUSG00000005204	Senp3	0.445857	0.450409	0.620909	3.43568	0.00669564	3.19611	0.120026	-0.795816	0.00713797	0.0346164	0.0379162	-0.15156	0.121996	-0.618464	0.145027	0.140613	0.0677733	0.00639631	0.13616	-0.445857	0.377531	-0.669644	0.0146004	-0.805231	0.120813	-0.450409	0.265203
ENSMUSG00000005220	Corin	-1.26697	-1.15058	-1.03876	1.78341	0.072761	1.83406	0.0760464	0.168252	0.953387	0.339825	0.108923	0.107206	0.101633	-0.772745	0.118413	1.57585	0.192524	1.19446	0.0838297	-1.26697	0.0693217	1.25019	0.115127	0.903831	0.093002	-1.15058	0.0192697
ENSMUSG00000005225	Plekha8	-0.466105	0.0452896	0.080468	3.39225	0.0224449	3.43502	0.0851612	0.142086	0.554964	0.097568	0.0487336	0.148565	0.0885031	0.169407	0.613736	0.266076	0.0600952	0.125764	0.0916764	-0.466105	0.200542	-0.0876553	0.0408443	-0.0740218	0.0990877	0.0452896	0.898776
ENSMUSG00000005232	G6pc2	NaN	-0.54197	-1.05678	1.07803	0.212551	1.1614	0.0223438	0.276937	0.815613	0.290117	0.213881	-0.000128826	0.0804485	-0.964174	0.204028	1.31714	0.257514	NaN	0.0223438	NaN	NaN	0.920357	0.321928	0.757208	0.0275071	-0.54197	0.613595
ENSMUSG00000005233	Spc25	0.30418	0.245545	0.207251	3.37299	0.0385617	3.26462	0.0732839	-0.359998	0.243101	0.360363	0.0509832	0.293024	0.0827213	-0.223695	0.488312	0.663992	0.046997	0.538819	0.0781613	-0.415815	0.169917	0.2145	0.0483893	0.140584	0.0767293	-0.245545	0.415167
ENSMUSG00000005237	Dnah2	0.323814	0.869614	0.877613	3.04511	0.0743086	2.67193	0.045596	-1.2397	0.00288059	0.525347	0.0759406	0.286061	0.0478056	-0.794891	0.00766254	1.54023	0.0822304	1.44275	0.142069	-0.323814	0.552625	1.15614	0.0858764	0.894358	0.066495	-0.869614	0.0159414
ENSMUSG00000005251	Ripk4	0.602887	0.556231	0.379083	2.61923	0.068568	2.39816	0.0731157	-0.734381	0.208903	0.489329	0.0719031	0.296345	0.0783337	-0.641079	0.069533	0.979025	0.18665	0.797538	0.0917787	-0.602887	0.382905	0.134251	0.0914458	-0.0331913	0.0891482	-0.556231	0.189818
ENSMUSG00000005262	Ufd1	0.0888096	0.0111612	0.0709993	3.6205	0.0339321	3.58106	0.0804945	-0.131028	0.630324	0.359339	0.0533337	0.32585	0.0830811	-0.111247	0.734455	0.877697	0.0345707	0.825544	0.087318	-0.173246	0.578671	0.356103	0.0340725	0.280576	0.0824642	-0.250894	0.397293
ENSMUSG00000005267	Zfp287	-0.292783	-0.102118	-0.683082	2.17791	0.293879	2.16983	0.0961854	-0.0268341	0.749323	0.10043	0.297309	0.07728	0.102521	-0.0769037	0.941319	0.316056	0.299678	0.211764	0.0971658	-0.346451	0.740609	0.359868	0.295603	0.312972	0.0966891	-0.155786	0.880145
ENSMUSG00000005268	Prlr	-2.62342	-2.78195	-1.57279	1.93789	0.00672482	2.12784	0.171051	0.63101	0.432207	0.264395	0.0913666	-0.0327888	0.181678	-0.987223	0.143913	1.06877	0.180698	0.279039	0.187962	-2.62342	0.00245461	1.61313	0.288584	0.775679	0.198187	-2.78195	0.0167503
ENSMUSG00000005299	Letm1	0.0523364	0.338808	0.274868	3.50917	0.0410463	3.40083	0.0561061	-0.359919	0.211273	0.384807	0.0470659	0.360074	0.0617837	-0.0821591	0.750156	0.70687	0.0491156	0.691115	0.0821107	-0.0523364	0.869209	0.125563	0.0551256	0.010862	0.0617896	-0.381029	0.165996
ENSMUSG00000005312	Ubqln1	0.417984	0.114354	0.0280024	3.60335	0.0451986	3.45203	0.0576491	-0.502649	0.0522173	0.238045	0.0499949	0.22343	0.0587405	-0.0485499	0.849724	0.441414	0.113948	0.315588	0.103415	-0.417984	0.413532	-0.43341	0.0494714	-0.467834	0.0640815	-0.114354	0.670676
ENSMUSG00000005320	Fgfr4	0.349399	1.17946	0.71781	2.23255	0.04424	1.84059	0.435781	-1.30205	0.0902088	0.34976	0.0757274	-0.0186577	0.436484	-1.22386	0.405615	0.872778	0.0838286	0.767599	0.440224	-0.349399	0.814438	0.378905	0.0719257	0.0238532	0.437201	-1.17946	0.422941
ENSMUSG00000005338	Cadm3	0.609307	1.08017	1.00808	1.83052	0.072802	1.4428	0.129236	-1.28797	0.1357	0.507598	0.0968867	0.176497	0.132531	-1.09989	0.0437136	0.664697	0.146599	0.481277	0.13958	-0.609307	0.364865	0.306249	0.114277	-0.144023	0.156583	-1.49577	0.0201902
ENSMUSG00000005339	Fcer1a	NaN	NaN	NaN	NaN	NaN	NaN	0	NaN	1	NaN	NaN	NaN	0	NaN	NaN	NaN	NaN	NaN	0	NaN	NaN	NaN	NaN	NaN	0	NaN	NaN
ENSMUSG00000005354	Txn2	0.0447595	0.352749	0.198952	3.45894	0.059561	3.30535	0.0760997	-0.510214	0.111667	0.664016	0.0671327	0.588784	0.0873194	-0.249916	0.494581	0.708137	0.0931853	0.694663	0.0820563	-0.0447595	0.913585	-0.0866253	0.0599229	-0.192813	0.0772936	-0.352749	0.277587
ENSMUSG00000005355	Casp14	1.53503	0.866747	0.790658	1.55455	0.145608	1.01531	0.129154	-1.79132	0.048592	0.211442	0.185602	-0.131597	0.135985	-1.13955	0.135985	0.372864	0.16712	-0.089227	0.140303	-1.53503	0.0342025	-0.205398	0.196074	-0.466315	0.143213	-0.866747	0.28256
ENSMUSG00000005357	Slc1a6	0.739751	0.0977516	0.186812	1.70499	0.0294668	1.42669	0.434426	-0.924472	0.300509	0.294254	0.150802	-0.180982	0.44536	-1.5787	0.312154	1.5441	0.187242	1.32141	0.464124	-0.739751	0.656351	0.709997	0.0494632	0.182835	0.437051	-1.75119	0.230712
ENSMUSG00000005360	Slc1a3	1.22108	1.65143	1.09011	2.35098	0.0542736	2.85245	0.0293855	1.66583	0.000894295	-0.637389	0.0636131	-0.0750649	0.0304969	1.868	1.55431e-15	0.222784	0.055715	0.858131	0.0596001	2.11058	6.88338e-15	0.154729	0.0599706	0.651858	0.0506643	1.65143	2.41539e-10
ENSMUSG00000005362	Crbn	-0.87657	-0.180129	-0.223385	3.32126	0.019847	3.33932	0.0892188	0.0599755	0.818054	0.428509	0.0486205	0.381035	0.0896505	-0.157705	0.641578	0.51221	0.0473449	0.248336	0.0946297	-0.87657	0.012639	0.0956766	0.0726993	0.0414524	0.11571	-0.180129	0.691513
ENSMUSG00000005364	Il5ra	NaN	NaN	NaN	0.412533	0.229688	0.748588	0.153855	1.11635	0.473193	-0.0610327	0.26645	0.135899	0.222042	0.654193	0.570179	NaN	NaN	0.978767	0.212981	NaN	NaN	NaN	NaN	NaN	0.153855	NaN	NaN
ENSMUSG00000005370	Msh6	0.116247	-0.0812529	-0.135739	4.22041	0.0244836	4.2841	0.0528612	0.211566	0.256632	0.346871	0.0370831	0.268144	0.0539817	-0.261527	0.229326	0.204248	0.120647	0.239242	0.101399	0.116247	0.824281	-0.58001	0.0582827	-0.60447	0.0607901	-0.0812529	0.771481
ENSMUSG00000005371	Fbxo11	-0.279071	0.0280495	-0.0410493	3.97992	0.034428	3.99215	0.0961439	0.0406323	0.855097	0.123198	0.0476942	0.174717	0.098097	0.171142	0.636701	1.09391	0.0538562	1.0099	0.107171	-0.279071	0.483671	0.67781	0.0361122	0.693829	0.0989194	0.0532151	0.87909
ENSMUSG00000005373	Mlxipl	-0.141056	-0.711572	-0.269594	2.89671	0.147521	2.83302	0.0938441	-0.211577	0.641069	0.063142	0.148798	0.0105863	0.100824	-0.174586	0.769981	0.363738	0.151688	0.193894	0.0967487	-0.564209	0.345159	0.309893	0.161947	-0.0316933	0.108394	-1.13473	0.0796268
ENSMUSG00000005374	Tbl2	-0.259866	-0.162786	-0.366492	3.19466	0.0459003	3.08646	0.0828817	-0.359439	0.309763	0.309891	0.0527998	0.376483	0.0894729	0.221214	0.521534	0.408799	0.0718778	0.487026	0.094471	0.259866	0.509897	-0.151523	0.0472715	-0.10252	0.0862561	0.162786	0.61834
ENSMUSG00000005378	Bud23	0.196358	0.392734	0.358441	3.19071	0.0863552	3.0556	0.0855042	-0.448823	0.214159	0.297033	0.0933804	0.259171	0.0908862	-0.125777	0.771386	0.560401	0.10805	0.501291	0.0937716	-0.196358	0.679487	-0.260432	0.0880691	-0.412426	0.0863975	-0.504913	0.217951
ENSMUSG00000005397	Nid1	-0.271593	-0.324393	-0.486636	3.96396	0.023406	4.00846	0.0808037	0.147807	0.555988	0.198071	0.0532663	0.233467	0.0861613	0.117583	0.726768	0.394875	0.0965864	0.313118	0.142848	-0.271593	0.635406	-0.265412	0.0519464	-0.363065	0.0894102	-0.324393	0.344983
ENSMUSG00000005410	Mcm5	0.322828	0.440346	0.466986	3.9895	0.0121563	3.72502	0.0599048	-0.878607	0.000241566	0.279775	0.0419765	0.193676	0.0610021	-0.286014	0.244942	0.498838	0.0748553	0.401657	0.093677	-0.322828	0.417686	-0.512931	0.0150939	-0.645489	0.0608532	-0.440346	0.0344943
ENSMUSG00000005413	Hmox1	1.13167	0.977945	1.06753	3.17916	0.0100187	2.74532	0.0509366	-1.44118	0.000366187	0.569767	0.0333922	0.222541	0.0674357	-1.15346	3.94478e-06	0.927862	0.0917475	0.587196	0.0672578	-1.13167	0.00274791	-0.0420415	0.0281203	-0.336432	0.0525673	-0.977945	7.88807e-07
ENSMUSG00000005417	Mprip	-0.00977693	0.082797	-0.0406273	4.03429	0.0308219	3.98315	0.0593068	-0.169872	0.440747	0.253594	0.0401639	0.288742	0.0639909	0.116759	0.641772	0.561316	0.0696461	0.4561	0.0661831	-0.349521	0.273462	0.196765	0.0543658	0.119416	0.0742118	-0.256947	0.400463
ENSMUSG00000005442	Cic	0.259888	0.0868752	0.268786	3.49075	0.0683043	3.38604	0.0604839	-0.347841	0.212269	0.230011	0.0891715	0.296304	0.082958	0.22022	0.586231	-0.0686662	0.100591	-0.1469	0.0921454	-0.259888	0.566309	-0.493488	0.078109	-0.51964	0.0687399	-0.0868752	0.801548
ENSMUSG00000005447	Pafah1b3	0.130231	0.346379	0.177378	2.79505	0.0465287	2.5776	0.0839961	-0.72234	0.155455	1.29119	0.0573579	1.19667	0.0908259	-0.313988	0.378913	0.704876	0.0754752	0.665672	0.0853775	-0.130231	0.730828	-0.159541	0.054977	-0.263812	0.0850937	-0.346379	0.303368
ENSMUSG00000005465	Il27ra	-0.780506	-0.292481	-0.8962	0.950654	0.0933887	0.943718	0.045355	-0.0230401	0.875635	-0.507583	0.104091	0.0808633	0.0469888	1.95477	2.5702e-07	0.016762	0.144971	0.251718	0.0665083	0.780506	0.140728	-0.441935	0.155137	-0.353889	0.119527	0.292481	0.653018
ENSMUSG00000005469	Prkaca	0.116313	-0.171067	-0.0176777	3.15801	0.0324087	3.20305	0.0843768	0.149641	0.644604	0.344549	0.0546062	0.39318	0.0872834	0.161546	0.636688	0.577655	0.147801	0.612669	0.153631	0.116313	0.869541	-0.324119	0.033232	-0.375616	0.0854931	-0.171067	0.574509
ENSMUSG00000005470	Asf1b	-0.218985	-0.0715574	-0.289268	3.24685	0.0440687	3.17217	0.075457	-0.248064	0.48494	0.332333	0.0480121	0.375501	0.0886434	0.143399	0.668503	0.927235	0.0949878	0.993156	0.0930538	0.218985	0.620072	0.0074175	0.0495395	0.0289584	0.0755553	0.0715574	0.811554
ENSMUSG00000005474	Myl10	NaN	-0.461413	-0.0688796	0.310234	0.0702163	0.116421	0.0759772	-0.643831	0.715022	0.336268	0.153564	-0.234847	0.110676	-1.8972	0.00255181	0.796017	0.121297	NaN	0.0759772	NaN	NaN	0.816758	0.118556	0.290234	0.127085	-1.74907	0.00244956
ENSMUSG00000005481	Ddx39	0.0682614	-0.093385	-0.211683	3.66191	0.0345646	3.56517	0.067964	-0.321366	0.214713	0.456117	0.0424677	0.431242	0.0698699	-0.082633	0.760952	0.542083	0.0548518	0.521534	0.0871968	-0.0682614	0.841892	-0.341538	0.0367882	-0.313427	0.0702187	0.093385	0.722872
ENSMUSG00000005483	Dnajb1	0.0617463	-0.102765	-0.0513168	3.28775	0.0309222	3.18537	0.0832849	-0.340095	0.305368	1.01199	0.0440879	0.94881	0.0874326	-0.209876	0.518789	0.630318	0.0663319	0.611731	0.0976058	-0.0617463	0.874847	-0.307856	0.0423959	-0.276921	0.0923963	0.102765	0.760894
ENSMUSG00000005493	Msh4	0.707537	0.53275	0.43345	2.88215	0.0896063	2.66844	0.143905	-0.709936	0.076723	0.0267423	0.097572	-0.17651	0.145861	-0.675189	0.246774	0.994125	0.0961512	0.781135	0.149375	-0.707537	0.230543	1.28662	0.0995436	1.01957	0.146387	-0.887123	0.131416
ENSMUSG00000005501	Usp40	0.365483	0.234609	0.191541	3.40891	0.0784904	3.29734	0.0553218	-0.370621	0.235002	0.212496	0.0838486	0.164931	0.0567894	-0.158008	0.638579	0.572257	0.0794494	0.459143	0.0556453	-0.375758	0.243552	0.424779	0.0924388	0.272268	0.0603556	-0.506632	0.167135
ENSMUSG00000005503	Evx1	-0.684302	-0.816657	0.0898477	1.73992	0.00877415	1.63117	0.29352	-0.361257	0.667551	0.873172	0.0874971	0.301478	0.294404	-1.89913	0.0626875	0.549677	0.174153	0.126183	0.295418	-1.40682	0.216858	-0.129626	0.0501764	-0.592962	0.296893	-1.53917	0.123854
ENSMUSG00000005505	Kbtbd4	0.100953	0.257829	0.220391	2.89363	0.0358993	2.81014	0.0609675	-0.27735	0.541784	0.717786	0.0403735	0.561002	0.0640969	-0.520824	0.0384821	0.599412	0.0986577	0.462821	0.0773552	-0.453746	0.275924	-0.282421	0.0415623	-0.371788	0.0662062	-0.29687	0.252946
ENSMUSG00000005506	Celf1	0.338513	0.155088	0.135166	4.18721	0.0155315	4.07019	0.0696548	-0.38874	0.0724354	0.0532179	0.0353776	0.11086	0.0701326	0.191484	0.463053	0.60766	0.0531642	0.475518	0.0995632	-0.438967	0.241693	0.0960645	0.0293368	0.0493785	0.0767388	-0.155088	0.569855
ENSMUSG00000005510	Ndufs3	-0.180712	0.166195	0.128195	3.24249	0.0382264	3.17393	0.0761934	-0.227725	0.474953	0.293758	0.0566722	0.254874	0.0777759	-0.12917	0.686167	0.781821	0.0755052	0.836221	0.0813953	0.180712	0.624145	-0.0270611	0.0415791	-0.0770907	0.0792822	-0.166195	0.57627
ENSMUSG00000005514	Por	0.0582032	-0.0899282	-0.00991053	3.48824	0.0524094	3.54445	0.063371	0.186754	0.469422	0.0980252	0.0576007	0.154705	0.0775821	0.188287	0.557483	0.7165	0.137535	0.811417	0.142857	0.315305	0.632193	-0.0350178	0.0722901	-0.0620889	0.0741047	-0.0899282	0.793712
ENSMUSG00000005533	Igf1r	-0.064954	-0.193256	-0.155198	3.61914	0.0671039	3.58848	0.0520331	-0.101851	0.730969	-0.0719403	0.0878504	-0.0582348	0.0640748	0.0455286	0.899696	0.996741	0.101246	0.915868	0.0882095	-0.268655	0.546999	0.664542	0.0808031	0.545046	0.0865489	-0.396958	0.312873
ENSMUSG00000005534	Insr	-0.248037	-0.302851	-0.288807	3.44163	0.0672465	3.43164	0.0650825	-0.0331867	0.888702	0.267531	0.0710725	0.272095	0.0742685	0.015161	0.964587	0.743288	0.0795858	0.648641	0.0890607	-0.31441	0.428111	0.425525	0.0728877	0.314378	0.077618	-0.369224	0.296545
ENSMUSG00000005540	Fcer2a	NaN	NaN	NaN	NaN	NaN	-0.0378745	0.139202	NaN	0.34303	NaN	NaN	-0.108726	0.259286	NaN	NaN	NaN	NaN	0.452056	0.170368	NaN	NaN	NaN	NaN	NaN	0.139202	NaN	NaN
ENSMUSG00000005547	Cyp2a5	NaN	-0.804673	-1.61916	-0.331729	0.126594	-0.294595	0.133938	0.123358	1	0.0955355	0.166983	-0.268458	0.190846	-1.20916	0.151177	NaN	NaN	0.112753	0.174876	NaN	NaN	-0.48717	0.22084	-0.729401	0.192873	-0.804673	0.408723
ENSMUSG00000005553	Atp4a	-1.94642	0.241048	-0.3933	0.904369	0.257433	1.00386	0.0699352	0.330507	0.87368	-0.222676	0.276341	0.0740457	0.10301	0.985689	0.314356	0.382795	0.315256	1.16771	0.125001	2.60743	0.0206419	-0.04874	0.270888	0.0776828	0.107053	0.419967	0.664264
ENSMUSG00000005566	Trim28	0.163955	-0.233258	0.0286221	3.9355	0.0215303	3.98601	0.0591354	0.167806	0.401378	0.50794	0.0300492	0.442842	0.0673052	-0.216251	0.377138	-0.251627	0.128711	-0.199953	0.104581	0.171657	0.755357	-1.13292	0.0256071	-1.20314	0.0627925	-0.233258	0.300455
ENSMUSG00000005575	Ube2m	0.293594	0.438053	0.891483	2.83734	0.0873376	2.43886	0.103541	-1.32372	0.00783885	0.629337	0.0951563	0.482198	0.108423	-0.488784	0.307743	0.216988	0.129244	0.128607	0.129518	-0.293594	0.629078	-0.705895	0.0879879	-0.837762	0.10597	-0.438053	0.338375
ENSMUSG00000005580	Adcy9	0.10158	-0.15678	-0.253332	3.21096	0.176473	3.16157	0.0581964	-0.164089	0.641455	-0.129458	0.181542	-0.111933	0.0638798	0.0582172	0.927444	1.06114	0.178322	0.992924	0.0879493	-0.226598	0.731547	0.804919	0.18232	0.658933	0.0719804	-0.484957	0.456408
ENSMUSG00000005583	Mef2c	0.661957	-2.92281	-0.356528	1.2219	0.0678561	1.62821	0.467694	1.34972	0.170059	0.20576	0.116296	0.0366628	0.479475	-0.561727	0.731799	0.540071	0.316606	0.73934	0.472705	0.661957	0.726153	1.72843	0.117173	0.848573	0.478942	-2.92281	0.0743509
ENSMUSG00000005609	Ctr9	4.75374	4.49159	4.55151	0.741622	0.132527	2.26169	0.608135	5.04955	2.77956e-08	-2.2265	0.133604	-0.811192	0.608224	4.70156	0.02304	-2.31663	0.178531	-0.885609	0.610844	4.75374	0.0245368	-3.03478	0.140921	-1.68268	0.608567	4.49159	0.0304254
ENSMUSG00000005610	Eif4g2	-0.307273	-0.0123897	0.0602177	4.1858	0.026871	4.16053	0.0709034	-0.0839588	0.753563	0.57559	0.0293034	0.577804	0.0718905	0.00735607	0.977244	-0.00786365	0.101574	-0.15091	0.101793	-0.475191	0.31986	-0.735039	0.0286346	-0.789316	0.0712099	-0.180307	0.479448
ENSMUSG00000005611	Mrvi1	NaN	NaN	NaN	-0.331729	0.126594	NaN	0	NaN	0.40248	-1.79667	0.12762	NaN	0.0592936	NaN	NaN	-0.983519	0.135208	NaN	0.161402	NaN	NaN	-0.903736	0.129308	NaN	0.0926684	NaN	NaN
ENSMUSG00000005615	Pcyt1a	-0.104876	-0.016197	-0.0191227	3.30105	0.0443007	3.34635	0.0873094	0.15048	0.631401	0.383781	0.0552407	0.451184	0.0980054	0.223908	0.549087	0.650441	0.0720629	0.61887	0.090542	-0.104876	0.784989	0.0984942	0.0518796	0.0936184	0.0912104	-0.016197	0.962939
ENSMUSG00000005621	Zfp592	-0.0464964	0.146044	0.546436	3.62025	0.048365	3.40703	0.0568669	-0.70831	0.0113909	0.337498	0.0637474	0.345609	0.062732	0.026943	0.927743	0.820602	0.0610464	0.834599	0.0764104	0.0464964	0.8862	0.221477	0.0632884	0.177513	0.0749236	-0.146044	0.653967
ENSMUSG00000005625	Psmd4	-0.0792406	0.138218	0.127859	3.56867	0.048529	3.43331	0.0749336	-0.449679	0.110484	0.625969	0.0494457	0.563428	0.0818459	-0.207755	0.513088	0.63678	0.0820572	0.660634	0.0839541	0.0792406	0.838985	-0.201987	0.0681688	-0.243594	0.0795225	-0.138218	0.691189
ENSMUSG00000005628	Tmod4	-1.46461	-0.0227912	-0.0692723	1.0402	0.211971	1.21748	0.0666276	0.588892	0.769261	-0.156068	0.221468	0.122371	0.0881184	0.924954	0.242738	0.448173	0.216128	1.24361	0.151401	2.64239	0.00257511	0.597371	0.257478	0.958781	0.277798	1.20058	0.34
ENSMUSG00000005640	Insrr	0.152504	-1.04288	-0.124467	0.674942	0.0634403	0.986112	0.397403	1.03369	0.477911	-0.188174	0.0774381	-0.0128597	0.408366	0.58238	0.673179	0.37038	0.116171	0.416288	0.400229	0.152504	0.912284	0.704345	0.203538	0.390408	0.428492	-1.04288	0.508107
ENSMUSG00000005649	Cabp5	2.02845	1.06638	0.296344	1.63605	0.103241	1.00107	0.23156	-2.10934	0.0267445	0.238965	0.119474	0.106629	0.238227	-0.439609	0.619503	0.939895	0.216367	0.329271	0.273704	-2.02845	0.0800908	1.84154	0.184227	1.52053	0.24971	-1.06638	0.300914
ENSMUSG00000005656	Snx6	0.283991	0.29171	-0.0592371	3.43844	0.0442295	3.34669	0.0570367	-0.304785	0.329019	0.212428	0.0558611	0.233146	0.0653464	0.0688266	0.809551	1.05984	0.106324	0.961832	0.0792279	-0.32558	0.459813	0.218324	0.0533665	0.122639	0.057713	-0.317861	0.223492
ENSMUSG00000005667	Mthfd2	0.353678	0.0873018	-0.00460429	3.03773	0.0548958	2.80133	0.106006	-0.785302	0.0598236	0.305715	0.0696127	0.108191	0.108841	-0.65616	0.126304	0.27859	0.0847931	0.172122	0.125901	-0.353678	0.483052	-0.624256	0.055222	-0.650536	0.107845	-0.0873018	0.828282
ENSMUSG00000005672	Kit	-0.189735	-0.626018	-0.03757	4.41579	0.0321682	4.41341	0.067372	-0.00788912	0.978812	0.348532	0.0727284	0.344088	0.0774988	-0.0147643	0.966643	0.954525	0.0632978	0.89266	0.0965313	-0.205513	0.591999	0.324064	0.0432187	0.130864	0.0732308	-0.641796	0.0230831
ENSMUSG00000005674	Tomm40l	0.916186	0.852453	0.722968	2.4596	0.151991	2.09015	0.0165905	-1.22729	0.0557818	0.477356	0.170223	0.278752	0.0826475	-0.659747	0.293921	0.0370382	0.15248	-0.238761	0.020042	-0.916186	0.0729196	-0.439331	0.161338	-0.695945	0.0245358	-0.852453	0.115845
ENSMUSG00000005677	Nr1i3	0.424044	0.169173	0.339159	1.30701	0.120661	1.11453	0.0877716	-0.639389	0.410205	1.17256	0.142674	1.01236	0.192376	-0.532191	0.503564	0.19372	0.134754	-0.0635801	0.122441	-0.854733	0.157605	0.292462	0.148206	0.241535	0.105375	-0.169173	0.779441
ENSMUSG00000005681	Apoa2	1.12303	-0.666372	0.553636	0.657616	0.201507	0.29737	0.203614	-1.19671	0.355666	0.783851	0.26385	0.121033	0.278338	-2.20183	0.0839452	0.868695	0.22272	0.48627	0.256631	-1.27039	0.260401	0.428718	0.209258	-0.492372	0.267663	-3.05979	0.00670697
ENSMUSG00000005682	Pan2	0.141629	-0.352688	-0.261625	3.15927	0.0195762	3.23558	0.0733446	0.253492	0.477945	0.350452	0.032235	0.343138	0.0836728	-0.024297	0.934989	0.0231734	0.0565367	0.0658079	0.0941549	0.141629	0.697865	-0.431012	0.0332647	-0.537181	0.0808887	-0.352688	0.224785
ENSMUSG00000005683	Cs	0.0321385	0.0382111	0.0544633	3.86925	0.0152019	3.81599	0.0576623	-0.176946	0.464832	0.397137	0.0325551	0.48932	0.0661042	0.306226	0.210924	0.523509	0.0769778	0.513835	0.0789696	-0.0321385	0.930093	-0.299239	0.0310571	-0.310741	0.0623645	-0.0382111	0.868863
ENSMUSG00000005686	Ampd3	0.386525	0.28486	0.383549	2.56876	0.0852169	2.13603	0.432913	-1.43751	0.0160015	-0.00273583	0.0860666	-0.0597995	0.434496	-0.189561	0.897492	0.607434	0.10011	0.491078	0.437902	-0.386525	0.795613	-0.0632244	0.0948068	-0.148976	0.43408	-0.28486	0.846961
ENSMUSG00000005687	Bcas2	0.278173	0.222442	0.20721	3.33064	0.0302863	3.16503	0.0843706	-0.550116	0.0861953	0.784605	0.0416214	0.608137	0.101131	-0.586214	0.106607	0.410758	0.0318631	0.327019	0.0931767	-0.278173	0.395125	-0.183669	0.0427169	-0.250631	0.0884849	-0.222442	0.495556
ENSMUSG00000005696	Sh2d1a	NaN	NaN	NaN	-0.0645884	0.120513	-0.469608	0.101601	-1.34545	0.675814	NaN	NaN	0.0203218	0.141318	NaN	NaN	0.362676	0.162421	NaN	0.101601	NaN	NaN	NaN	NaN	NaN	0.101601	NaN	NaN
ENSMUSG00000005698	Ctcf	0.356374	0.251817	0.226746	4.05203	0.014086	3.91901	0.0671687	-0.441909	0.047027	0.287566	0.0410764	0.261469	0.0676721	-0.0866905	0.741661	0.9152	0.0738301	0.807921	0.0901617	-0.356374	0.357265	0.290749	0.0251625	0.214945	0.0713433	-0.251817	0.316327
ENSMUSG00000005699	Pard6a	0.211389	0.094144	0.35428	2.19976	0.069659	2.07883	0.0334614	-0.401734	0.528414	0.858307	0.0726721	0.840988	0.0548466	-0.0575317	0.849137	0.676445	0.189637	0.61281	0.047373	-0.211389	0.744761	-0.234314	0.0753266	-0.262654	0.0388389	-0.094144	0.73808
ENSMUSG00000005705	Agrp	-1.2432	-1.35148	-0.501532	2.62893	0.0653261	2.51807	0.0221883	-0.368274	0.464928	0.21467	0.0737604	0.064633	0.0268146	-0.498414	0.0559131	2.63376	0.0673003	3.008	0.100699	1.2432	0.00200234	1.84668	0.0907054	2.25351	0.117724	1.35148	0.00619042
ENSMUSG00000005716	Pvalb	NaN	NaN	NaN	0.61804	0.297425	0.301309	0.0715151	-1.05216	0.315918	1.10382	0.31344	0.465157	0.125892	-2.12161	0.0586515	NaN	NaN	NaN	0.0715151	NaN	NaN	0.611309	0.330001	NaN	0.0715151	NaN	NaN
ENSMUSG00000005718	Tfap4	0.0305277	0.0984151	0.442517	3.44954	0.0967565	2.77786	0.0750734	-2.23126	1.72652e-09	0.290244	0.106533	0.125294	0.0760543	-0.547952	0.207609	1.1376	0.103212	1.12841	0.143969	-0.0305277	0.958626	0.289062	0.0998939	0.259436	0.0822807	-0.0984151	0.818933
ENSMUSG00000005732	Ranbp1	0.00751211	0.226621	0.203092	3.67642	0.0280154	3.368	0.0659821	-1.02452	0.0002427	0.418637	0.0545008	0.342482	0.0711826	-0.252984	0.39562	0.696897	0.0787039	0.694636	0.10658	-0.00751211	0.986382	-0.272094	0.035802	-0.340314	0.0734107	-0.226621	0.403575
ENSMUSG00000005763	Cd247	1.09537	2.3044	2.71245	0.59177	0.190072	-0.322055	0.128483	-3.03566	0.124463	-0.58965	0.212018	-1.66424	0.183618	-3.56971	0.000127469	1.1319	0.210398	-0.366007	0.198946	-4.97595	2.30372e-07	0.270812	0.214296	-0.422881	0.136468	-2.3044	0.00632507
ENSMUSG00000005774	Rfx5	0.0138003	-0.112437	0.0736133	2.48251	0.113384	2.28302	0.132579	-0.662679	0.28807	0.424612	0.122019	0.428959	0.134389	0.0144409	0.980893	0.0117303	0.115115	0.00757601	0.138679	-0.0138003	0.981611	-0.104211	0.11528	-0.0703643	0.156706	0.112437	0.861878
ENSMUSG00000005779	Psmb4	-0.180625	0.0450885	-0.107929	2.90924	0.0129966	2.82275	0.261437	-0.287307	0.594486	0.893868	0.0414974	0.887105	0.270072	-0.0224674	0.980253	0.238799	0.124401	0.293173	0.278443	0.180625	0.858494	-0.919204	0.0201994	-0.932777	0.262685	-0.0450885	0.958913
ENSMUSG00000005800	Mmp8	NaN	NaN	NaN	NaN	NaN	NaN	0	NaN	1	NaN	NaN	NaN	0	NaN	NaN	NaN	NaN	NaN	0	NaN	NaN	NaN	NaN	NaN	0	NaN	NaN
ENSMUSG00000005802	Slc30a4	-0.753567	0.0947299	-0.475482	2.10877	0.059764	2.33418	0.181885	0.748792	0.243269	0.0385059	0.0913144	0.0829793	0.205871	0.147737	0.843458	-0.199957	0.0758095	-0.426803	0.184003	-0.753567	0.254335	-0.0528667	0.0612258	-0.0243502	0.185153	0.0947299	0.883741
ENSMUSG00000005803	Sqor	0.636236	0.16877	-1.10669	0.0747436	0.219763	0.450552	0.25193	1.24841	0.665238	-0.471868	0.295583	-0.255765	0.268171	0.717878	0.588185	-0.00142092	0.272152	0.190105	0.318547	0.636236	0.647576	-0.350406	0.246293	-0.299601	0.283844	0.16877	0.892462
ENSMUSG00000005804	Bloc1s6	-0.215717	-0.220867	-0.131997	2.33073	0.117567	2.51145	0.0188676	0.600343	0.417999	0.028154	0.124859	-0.000910789	0.0492467	-0.096551	0.828563	0.200988	0.133892	0.136051	0.0802069	-0.215717	0.677367	-0.481811	0.122667	-0.548299	0.0241124	-0.220867	0.594837
ENSMUSG00000005813	Metap1	0.193628	0.0762452	0.0453171	3.61204	0.0333946	3.49876	0.0727773	-0.376315	0.168748	0.334939	0.0492884	0.336165	0.0774158	0.00407361	0.989339	0.624981	0.03662	0.566694	0.087824	-0.193628	0.540161	0.0777534	0.0529859	0.0548013	0.0811778	-0.0762452	0.812838
ENSMUSG00000005823	Gpr108	0.266132	0.142868	0.0990284	2.46065	0.361457	2.58587	0.0909083	0.415993	0.577409	-0.0973364	0.362234	0.0121687	0.0924632	0.363768	0.769589	0.118644	0.371336	0.288983	0.100644	0.565853	0.65795	-0.512085	0.361495	-0.469078	0.0912455	0.142868	0.908165
ENSMUSG00000005824	Tnfsf14	NaN	NaN	NaN	NaN	NaN	NaN	0	NaN	1	NaN	NaN	NaN	0	NaN	NaN	NaN	NaN	NaN	0.112439	NaN	NaN	NaN	NaN	NaN	0	NaN	NaN
ENSMUSG00000005836	Gata6	0.763759	0.637441	0.366538	2.30015	0.110358	1.80673	0.448641	-1.6391	0.00978022	0.579118	0.133355	-0.214952	0.457015	-2.63784	0.095325	1.09132	0.134712	0.334395	0.459208	-2.51444	0.113726	0.683837	0.137269	-0.11111	0.449102	-2.64076	0.0904984
ENSMUSG00000005846	Rsl1d1	0.726501	0.482541	0.376027	3.86104	0.0404895	3.47518	0.0673875	-1.2818	1.19168e-06	0.538037	0.0564455	0.417574	0.0686197	-0.40017	0.175173	0.691305	0.0793397	0.472606	0.095062	-0.726501	0.0773534	-0.228081	0.0815989	-0.37334	0.0985529	-0.482541	0.256255
ENSMUSG00000005864	Cnga2	NaN	NaN	NaN	-0.101348	0.176117	NaN	0	NaN	0.22931	-0.096521	0.176859	NaN	0.0950895	NaN	NaN	NaN	NaN	NaN	0	NaN	NaN	NaN	NaN	NaN	0	NaN	NaN
ENSMUSG00000005871	Apc	-0.3375	-0.113496	-0.102028	4.01733	0.0216795	4.01682	0.0577227	-0.00171311	0.961071	0.0033759	0.038454	0.0722988	0.0593578	0.228957	0.3298	0.206541	0.0570249	0.103912	0.0745973	-0.340926	0.274395	0.491153	0.049425	0.525319	0.104109	0.113496	0.766878
ENSMUSG00000005873	Reep5	-0.0256437	0.226036	0.429626	2.81058	0.0791271	2.61804	0.166089	-0.639584	0.150762	0.25476	0.0890759	0.296899	0.168602	0.139985	0.8251	0.924347	0.0867594	0.932066	0.179925	0.0256437	0.969173	0.0646945	0.0798079	-0.00334917	0.167826	-0.226036	0.714253
ENSMUSG00000005881	Ergic3	-0.718157	-0.0638572	-0.154675	2.81081	0.0664604	2.81207	0.0576625	0.00418965	0.990364	0.0530405	0.0771155	0.172558	0.0771615	0.39703	0.27326	0.260114	0.129563	0.478824	0.112326	0.726537	0.202147	-0.783961	0.0797392	-0.762215	0.073592	0.0722365	0.841166
ENSMUSG00000005882	Uqcc1	0.175069	0.350868	0.330622	3.88485	0.030554	3.74583	0.0669935	-0.461798	0.0545852	0.194664	0.0492613	0.234911	0.074915	0.133698	0.653513	1.20175	0.0316328	1.14905	0.0711659	-0.175069	0.498596	0.736828	0.0305541	0.631206	0.069562	-0.350868	0.164472
ENSMUSG00000005883	Spo11	NaN	NaN	-1.04406	2.37498	0.0919846	2.17024	0.0482316	-0.680142	0.246388	0.451856	0.152097	0.211147	0.1174	-0.799617	0.210277	NaN	NaN	1.69037	0.168799	NaN	NaN	2.88151	0.132613	NaN	0.0482316	NaN	NaN
ENSMUSG00000005886	Ncoa2	0.0156737	0.155622	0.112814	4.14534	0.0744391	4.09037	0.0647584	-0.182598	0.385223	0.185073	0.084877	0.277055	0.0718036	0.305556	0.408034	1.13191	0.0827431	1.0267	0.0761698	-0.349523	0.349501	0.753393	0.0785411	0.706546	0.0779732	-0.155622	0.672084
ENSMUSG00000005891	Prl4a1	NaN	NaN	NaN	NaN	NaN	NaN	0	NaN	1	NaN	NaN	NaN	0	NaN	NaN	NaN	NaN	NaN	0	NaN	NaN	NaN	NaN	NaN	0	NaN	NaN
ENSMUSG00000005892	Trh	0.503327	0.853116	0.63283	3.60662	0.0297859	3.22508	0.0948754	-1.26745	4.10616e-05	1.47636	0.0848388	1.07838	0.0969466	-1.32205	0.00200673	0.714352	0.209721	0.562836	0.15476	-0.503327	0.561024	-0.438292	0.0830723	-0.695106	0.0964983	-0.853116	0.0437044
ENSMUSG00000005893	Nr2c2	-0.10954	-0.213111	0.0846938	4.02467	0.0258253	3.97713	0.0604729	-0.157901	0.457743	0.0906163	0.0436124	0.128958	0.0618367	0.127367	0.612368	0.645918	0.0298474	0.517877	0.0617817	-0.425342	0.0620259	0.500439	0.0263174	0.34122	0.062776	-0.528913	0.0193318
ENSMUSG00000005897	Nr2c1	0.314773	0.300547	0.0704648	3.02249	0.0247913	3.12997	0.0760211	0.357046	0.328765	0.0309836	0.0510344	0.237843	0.0831474	0.687171	0.0339789	0.918666	0.0532078	1.01342	0.095319	0.314773	0.385385	0.362591	0.0407839	0.48708	0.0766062	0.413544	0.151448
ENSMUSG00000005899	Smpd4	0.0141401	0.162146	0.127476	3.71194	0.0406766	3.59407	0.0557433	-0.391562	0.129142	0.448579	0.051226	0.43179	0.0626064	-0.0557717	0.835584	0.372269	0.0696399	0.368013	0.0736219	-0.0141401	0.966496	-0.283717	0.047337	-0.332528	0.0571112	-0.162146	0.510528
ENSMUSG00000005907	Pex1	-0.167342	-0.109481	0.0485678	3.29108	0.0194715	3.26068	0.0744393	-0.101007	0.73626	0.156242	0.0358964	0.219567	0.0748689	0.210362	0.445653	0.484651	0.0373867	0.535026	0.0797429	0.167342	0.56734	0.0750751	0.0344215	0.108032	0.0777127	0.109481	0.698199
ENSMUSG00000005917	Otx1	-0.259149	-0.397678	-0.621857	1.75175	0.0508496	1.79211	0.0769196	0.134065	0.917112	0.874515	0.0533161	0.595826	0.100762	-0.925785	0.0144978	0.454123	0.109027	0.376112	0.0848026	-0.259149	0.572215	0.350975	0.0708357	0.231262	0.109853	-0.397678	0.359739
ENSMUSG00000005936	Kctd20	0.668608	0.622952	0.585231	3.26138	0.0423628	3.01061	0.0411749	-0.83305	0.0173442	0.370039	0.0525191	0.247152	0.0445165	-0.408222	0.0742746	0.304415	0.0546166	0.103143	0.0581109	-0.668608	0.0116088	-0.396675	0.0445676	-0.584202	0.0446307	-0.622952	0.00294722
ENSMUSG00000005947	Itgae	0.384453	0.0560024	0.599414	2.44372	0.0917912	2.23634	0.0993779	-0.688918	0.227343	0.222911	0.100949	-0.0516236	0.106693	-0.911984	0.061611	1.25412	0.128089	1.13838	0.142424	-0.384453	0.545718	0.483342	0.177598	0.0854308	0.208161	-1.32183	0.145889
ENSMUSG00000005949	Ctns	0.249116	0.114286	0.152461	2.82102	0.105301	2.91945	0.130911	0.326961	0.428433	0.0658666	0.109554	0.146283	0.136389	0.267139	0.645744	0.555815	0.121538	0.677674	0.14535	0.404806	0.520119	-0.0571138	0.107986	-0.0227104	0.131274	0.114286	0.839608
ENSMUSG00000005950	P2rx5	0.220891	0.304175	0.517452	2.38823	0.106475	2.22928	0.0930987	-0.528036	0.351125	0.282774	0.110285	0.154404	0.0983125	-0.426434	0.384919	0.781492	0.111622	0.714997	0.108061	-0.220891	0.668647	0.429099	0.121722	0.337534	0.0988962	-0.304175	0.559327
ENSMUSG00000005951	Shpk	0.419409	-0.292337	-0.381357	2.27102	0.0995063	2.42097	0.193204	0.498122	0.460354	0.159626	0.0997965	0.189474	0.197727	0.0991519	0.8928	0.765238	0.113103	0.891493	0.217723	0.419409	0.606836	0.272123	0.112888	0.184121	0.19446	-0.292337	0.695518
ENSMUSG00000005952	Trpv1	-0.195864	-0.323712	0.243986	1.12899	0.266485	1.73719	0.0385693	2.02039	0.0473561	0.102664	0.333179	0.169189	0.0750416	0.220989	0.84556	0.788676	0.342639	0.729715	0.108597	-0.195864	0.869702	0.682138	0.297072	0.584691	0.0463948	-0.323712	0.745865
ENSMUSG00000005958	Ephb3	0.0292451	-0.410796	-0.51424	3.34408	0.0215213	3.4407	0.0696163	0.320972	0.268069	0.581752	0.0283574	0.568393	0.0756872	-0.044376	0.868726	0.733975	0.0846956	0.742779	0.109166	0.0292451	0.949196	0.128148	0.0298895	0.0044863	0.0741406	-0.410796	0.121873
ENSMUSG00000005968	Tuft1	0.0395306	-0.467799	-0.296808	3.02037	0.06261	3.06315	0.076202	0.142098	0.753112	0.14558	0.0647967	0.121092	0.0817342	-0.0813489	0.814378	1.15691	0.067493	1.16881	0.0786041	0.0395306	0.908557	0.785194	0.0882474	0.644373	0.0932924	-0.467799	0.27282
ENSMUSG00000005973	Rcn1	0.0944854	0.0551846	0.0564506	3.64974	0.0356278	3.60048	0.0683116	-0.163635	0.499187	0.341359	0.0699255	0.269183	0.0742774	-0.239761	0.47925	0.774491	0.0562051	0.704416	0.0776113	-0.232784	0.464611	0.0810793	0.0435404	-0.000826325	0.0722439	-0.272085	0.331538
ENSMUSG00000005980	Dnase1	NaN	NaN	NaN	NaN	NaN	0.0227196	0.144809	NaN	0.441927	NaN	NaN	NaN	0.144809	NaN	NaN	NaN	NaN	0.553929	0.171354	NaN	NaN	NaN	NaN	-0.0500077	0.206848	NaN	NaN
ENSMUSG00000005981	Trap1	-0.378915	-0.0879059	-0.0367234	3.84222	0.0323344	3.84042	0.0727731	-0.00596785	0.951112	0.112124	0.0427968	0.167509	0.0742402	0.183984	0.518072	0.674567	0.0848335	0.788631	0.101428	0.378915	0.388338	-0.0677723	0.0401127	-0.0978276	0.073039	-0.0998416	0.718337
ENSMUSG00000005982	Naa60	1.08684	1.00587	1.08405	2.52713	0.0703881	2.12934	0.138494	-1.32144	0.0336457	0.434501	0.0896371	-0.100981	0.169962	-1.77883	0.00532341	0.0876814	0.0942108	-0.380734	0.140943	-1.55604	0.00572712	-0.507052	0.0710955	-0.999843	0.140116	-1.63702	0.00171051
ENSMUSG00000005983	1700037C18Rik	-0.19102	0.334826	0.19078	1.60681	0.135502	1.49423	0.456655	-0.373961	0.760012	0.221307	0.139681	0.0283401	0.461997	-0.641022	0.689299	0.482439	0.14681	0.19979	0.456931	-0.938942	0.555907	0.576748	0.147823	0.452394	0.458424	-0.413096	0.796272
ENSMUSG00000005986	Ankrd13d	0.00187847	0.166809	-0.611537	2.27195	0.0604798	2.14422	0.0480165	-0.424313	0.444965	-0.0802949	0.0847277	0.0474727	0.0540066	0.424435	0.203509	0.808624	0.0723417	0.808059	0.0838936	-0.00187847	0.995927	0.40116	0.0636121	0.350946	0.0640247	-0.166809	0.577955
ENSMUSG00000005994	Tyrp1	NaN	-0.44728	-0.384679	0.55021	0.0417356	0.521696	0.0365984	-0.0947221	0.828852	-0.151545	0.153943	0.409566	0.232483	1.86397	0.0441812	0.761289	0.103638	NaN	0.0365984	NaN	NaN	0.755705	0.158186	0.564032	0.193722	-0.636724	0.443451
ENSMUSG00000006005	Tpr	-0.127228	-0.0874015	0.0365018	4.14931	0.0142251	4.11324	0.0708267	-0.119811	0.580847	0.405845	0.0305049	0.406758	0.0742748	0.00303319	0.990927	0.31278	0.031505	0.351079	0.074767	0.127228	0.636889	0.248791	0.0881798	0.275101	0.133482	0.0874015	0.869367
ENSMUSG00000006007	Pdc	-0.438113	-0.947002	-0.983404	1.12002	0.137439	1.65293	0.109048	1.77031	0.0707851	1.05809	0.256388	0.590571	0.155185	-1.55307	0.118763	0.80686	0.268717	0.674974	0.123478	-0.438113	0.655622	0.634066	0.151559	0.34899	0.119007	-0.947002	0.139038
ENSMUSG00000006010	Odr4	-0.558629	-0.195935	-0.256821	3.36819	0.0378972	3.39155	0.0681349	0.0776106	0.777453	0.395722	0.0407997	0.318861	0.0708965	-0.255324	0.347405	0.751809	0.0450329	0.583645	0.0738267	-0.558629	0.051823	0.683377	0.0640423	0.624395	0.0722154	-0.195935	0.541149
ENSMUSG00000006014	Prg4	-0.480921	-0.491886	-0.42481	0.967662	0.0788581	1.15961	0.109366	0.637645	0.599259	0.228649	0.0992218	0.0635862	0.117865	-0.548326	0.284008	0.710762	0.209151	0.56599	0.332515	-0.480921	0.712469	0.0558732	0.116445	-0.0921993	0.163488	-0.491886	0.460689
ENSMUSG00000006019	Dhx34	1.58706	1.61998	1.76626	2.23112	0.518489	2.77012	0.0527257	1.79051	0.00219136	-0.300439	0.519627	0.263689	0.0548041	1.87399	0.280297	-0.0606046	0.521405	0.539636	0.0578765	1.99396	0.252552	-0.593956	0.518729	-0.106294	0.0587718	1.61998	0.350236
ENSMUSG00000006021	Kptn	0.114078	0.0907833	0.0700259	2.41066	0.170781	2.31293	0.12154	-0.324671	0.588271	0.0769066	0.17662	0.0439128	0.129543	-0.109603	0.880265	0.123472	0.178133	0.0891314	0.126068	-0.114078	0.874961	-0.41372	0.172579	-0.581863	0.123866	-0.558559	0.428638
ENSMUSG00000006024	Napa	0.248849	0.519909	0.51226	3.50915	0.0320968	3.26354	0.0537809	-0.815896	0.00579731	0.198471	0.0412346	0.0847208	0.066234	-0.377871	0.144853	0.609962	0.0485579	0.535051	0.0875987	-0.248849	0.454498	-0.121965	0.0329559	-0.278473	0.053868	-0.519909	0.0131982
ENSMUSG00000006050	Sra1	0.307728	0.332423	0.407111	1.99616	0.2017	2.20305	0.455143	0.687278	0.281191	-0.0905111	0.204225	0.0852593	0.456941	0.583897	0.725447	-0.401064	0.206177	-0.0799165	0.455317	1.06683	0.520534	-1.20614	0.20187	-0.892425	0.455506	1.04213	0.528924
ENSMUSG00000006056	Calcoco2	-0.161352	-0.359275	-0.788385	3.79117	0.0493398	3.88103	0.0730793	0.298511	0.187782	0.491734	0.0671709	0.253792	0.0811743	-0.790426	0.0239254	0.521502	0.13303	0.472931	0.0838661	-0.161352	0.757425	-0.152286	0.150024	-0.260438	0.124573	-0.359275	0.579151
ENSMUSG00000006057	Atp5g1	0.922732	1.05692	1.04151	3.47354	0.042764	2.98333	0.235421	-1.62843	2.89722e-06	0.863715	0.0494803	0.502601	0.235694	-1.1996	0.133758	0.676225	0.0832497	0.398455	0.243662	-0.922732	0.280696	-0.300504	0.0511122	-0.618667	0.236182	-1.05692	0.187962
ENSMUSG00000006058	Snf8	0.348755	0.113046	0.143114	3.25437	0.128534	3.36174	0.0685283	0.356661	0.356513	0.382923	0.143168	0.368115	0.0703268	-0.0491913	0.926034	0.861061	0.170149	0.970807	0.082971	0.364568	0.562089	0.0524425	0.129551	0.0864727	0.0756925	0.113046	0.820577
ENSMUSG00000006095	Tbcb	-0.268617	0.224283	0.158645	3.0991	0.0742713	2.96263	0.0518294	-0.453337	0.242106	0.588146	0.0914796	0.523255	0.0657601	-0.215563	0.564633	0.809283	0.16176	0.890145	0.134877	0.268617	0.701027	-0.261101	0.0772796	-0.328617	0.0593493	-0.224283	0.488372
ENSMUSG00000006127	Inpp5k	-0.0114415	-0.477612	-0.371833	2.90273	0.01716	2.91723	0.095092	0.0481879	0.949257	-0.0449862	0.0341826	-0.0847766	0.0954292	-0.132181	0.694659	0.259481	0.0276967	0.256036	0.0987632	-0.0114415	0.973213	-0.0365143	0.0317304	-0.18029	0.0978224	-0.477612	0.162097
ENSMUSG00000006134	Crkl	0.380738	0.415531	0.390026	3.83757	0.0229952	3.67948	0.0741411	-0.525187	0.0288788	0.381964	0.0357682	0.360269	0.0775909	-0.0720695	0.799552	0.819999	0.0662565	0.705386	0.0884191	-0.380738	0.299583	0.0888483	0.0287485	-0.0362389	0.0769601	-0.415531	0.127862
ENSMUSG00000006143	Upk3bl	NaN	-2.82627	-0.800197	1.24973	0.162618	0.872224	0.112474	-1.25406	0.208669	0.228488	0.249601	0.25336	0.207937	0.0826245	0.938972	1.46081	0.188265	NaN	0.112474	NaN	NaN	0.54089	0.163419	1.39168	0.146237	2.82627	0.00010461
ENSMUSG00000006154	Eps8l1	0.324005	0.0155256	0.372386	1.34348	0.159731	1.1875	0.463404	-0.518161	0.613339	0.215373	0.187398	-0.0507266	0.490403	-0.883964	0.612248	0.117461	0.182086	-0.0969677	0.465839	-0.712317	0.668128	0.168454	0.169342	-0.138836	0.490728	-1.0208	0.553891
ENSMUSG00000006169	Clint1	-0.0268266	0.0887986	-0.0158429	3.80262	0.0475395	3.74731	0.0778073	-0.183714	0.485802	0.105488	0.0542642	0.192345	0.0784165	0.288533	0.362389	0.866999	0.0747326	0.748317	0.105771	-0.394254	0.359455	0.34282	0.0513224	0.316089	0.0793544	-0.0887986	0.777288
ENSMUSG00000006179	Prss16	2.73222	3.03757	2.91448	0.375774	0.303307	1.39026	0.533864	3.37004	0.00396667	-1.08803	0.316098	-0.31914	0.535961	2.55421	0.216569	-1.29936	0.324552	-0.476876	0.535317	2.73222	0.188904	-1.71107	0.305054	-0.796673	0.534259	3.03757	0.137198
ENSMUSG00000006191	Cdkal1	0.0742509	-0.193048	0.089671	4.41322	0.0129752	4.44029	0.0742537	0.0899247	0.586207	0.0629749	0.0340105	0.155102	0.0758721	0.306038	0.267858	1.4485	0.0321071	1.47085	0.078675	0.0742509	0.792519	1.17077	0.0264319	1.11266	0.0839782	-0.193048	0.509202
ENSMUSG00000006200	Rhox6	-0.18293	0.0754806	0.103395	1.34228	0.169173	1.22864	0.0539019	-0.377504	0.58621	1.23897	0.241373	1.05315	0.197037	-0.617274	0.550931	0.674229	0.176624	0.729296	0.136386	0.18293	0.805086	-0.0885759	0.19234	-0.293134	0.0978147	-0.679527	0.343139
ENSMUSG00000006204	Cdcp3	-1.67312	-2.47872	-1.27731	1.22037	0.471183	1.31077	0.500188	0.300292	0.765992	0.0236197	0.473093	-0.131031	0.501403	-0.51374	0.822494	1.22903	0.511299	0.725372	0.530695	-1.67312	0.494317	1.67376	0.4826	0.927593	0.526017	-2.47872	0.295904
ENSMUSG00000006205	Htra1	-0.0486114	-0.541209	-0.979684	3.77859	0.0250865	3.77004	0.0366095	-0.0283939	0.893361	0.290281	0.0316123	0.189841	0.0445246	-0.333657	0.0658589	1.07994	0.162485	1.04821	0.129953	-0.105399	0.878796	0.254017	0.0603921	0.0740023	0.0562553	-0.597997	0.0291759
ENSMUSG00000006215	Zbtb17	0.0669713	0.307346	0.353703	2.99163	0.15485	2.87106	0.12993	-0.400508	0.426064	-0.00446229	0.159437	-0.0589837	0.132078	-0.181116	0.792289	0.485092	0.165864	0.464932	0.145439	-0.0669713	0.927183	-0.143274	0.163153	-0.291883	0.132456	-0.49367	0.479471
ENSMUSG00000006216	Clcnkb	1.81986	1.89094	1.50808	2.00789	0.110565	1.2497	0.405532	-2.51866	0.000635489	0.0685695	0.116531	-0.309458	0.408875	-1.25578	0.373924	0.525328	0.145473	-0.0225053	0.414709	-1.81986	0.212568	-0.188243	0.112285	-0.757474	0.407684	-1.89094	0.17826
ENSMUSG00000006218	Fam131c	-0.0865543	0.526408	0.348741	2.16649	0.0904048	1.97044	0.0819269	-0.651244	0.320762	0.351557	0.0937114	0.186236	0.0972169	-0.549184	0.220827	0.963079	0.143568	0.989135	0.128617	0.0865543	0.892474	0.015726	0.0931711	-0.217897	0.0840115	-0.77608	0.0625723
ENSMUSG00000006219	Fblim1	1.36194	1.07816	0.984271	3.69012	0.0407672	3.15631	0.0298297	-1.77328	6.60699e-09	0.24071	0.0518438	0.0394445	0.0349016	-0.668588	0.00128019	0.470642	0.100071	0.060656	0.146135	-1.36194	0.0206241	-0.309541	0.0471024	-0.6341	0.0397782	-1.07816	1.40653e-07
ENSMUSG00000006221	Hspb7	0.128643	0.298531	-0.294169	1.84106	0.287285	1.63465	0.38203	-0.685677	0.232407	0.35948	0.291628	0.0484163	0.386458	-1.03333	0.520548	0.293825	0.292867	-0.0802685	0.385913	-1.24271	0.440002	-0.157999	0.290156	-0.480951	0.385539	-1.07282	0.503307
ENSMUSG00000006235	Epor	0.257701	-0.270264	-0.818468	0.812436	0.0342276	0.898572	0.0614048	0.286136	0.950874	0.306198	0.0644782	0.129613	0.346484	-0.586604	0.616338	0.696159	0.23321	0.773735	0.0838562	0.257701	0.754264	-0.397432	0.0718153	-0.143803	0.0709145	0.842537	0.0119714
ENSMUSG00000006241	Ccdc159	1.06524	1.16906	0.51042	1.77925	0.0483686	1.41951	0.400066	-1.19505	0.146379	-0.15238	0.0563657	-0.307531	0.402493	-0.515403	0.702646	0.399502	0.094384	0.0788322	0.408844	-1.06524	0.444729	0.187212	0.060356	-0.164711	0.406445	-1.16906	0.391741
ENSMUSG00000006262	Mob1b	-0.210629	-0.0710209	-0.0688755	3.59975	0.0248586	3.58575	0.0617945	-0.0465041	0.865913	0.298435	0.0342141	0.287172	0.0627075	-0.0374163	0.874712	0.351666	0.0271658	0.260262	0.073069	-0.303637	0.240991	0.338933	0.08009	0.289555	0.0882482	-0.164029	0.678628
ENSMUSG00000006269	Atp6v1b1	-1.43785	-1.54037	-0.461918	0.801742	0.433711	0.80125	0.395084	-0.00163714	0.947181	0.034081	0.438886	-0.285453	0.398587	-1.06147	0.589913	0.514062	0.441013	0.946899	0.409069	1.43785	0.471791	1.30827	0.444107	0.843585	0.438498	-1.54364	0.456542
ENSMUSG00000006270	Vax1	NaN	NaN	NaN	0.236442	0.185182	-0.623085	0.0780506	-2.85528	0.201296	0.280571	0.225459	-0.8926	0.234212	-3.89719	0.000307735	NaN	NaN	-0.0918758	0.12035	NaN	NaN	NaN	NaN	-0.0836461	0.119379	NaN	NaN
ENSMUSG00000006273	Atp6v1b2	0.0923034	0.00956957	0.0978227	3.58804	0.0146746	3.62076	0.0702738	0.108725	0.644651	0.319651	0.0397736	0.354463	0.076148	0.115643	0.685319	0.493496	0.0881121	0.521282	0.0948847	0.0923034	0.83009	-0.419429	0.0297449	-0.416549	0.0713451	0.00956957	0.970271
ENSMUSG00000006276	Eps15l1	0.0998147	0.195955	0.22161	3.9335	0.0142314	3.84206	0.077843	-0.303756	0.179239	-0.0142515	0.0401054	-0.0170325	0.0852193	-0.00923847	0.976444	0.721762	0.0420289	0.691715	0.0918812	-0.0998147	0.766171	0.258459	0.0238418	0.134568	0.0812147	-0.411557	0.143274
ENSMUSG00000006281	Tep1	0.53309	0.509734	0.367303	2.5096	0.174899	2.7139	0.106917	0.678659	0.230403	-0.299784	0.176772	0.0176021	0.107185	1.05433	0.124717	-0.122938	0.192453	0.125179	0.129334	0.824228	0.284595	-0.559535	0.18681	-0.304387	0.120599	0.847584	0.251184
ENSMUSG00000006288	Ttc5	3.39704	3.97132	3.93016	3.43241	0.0605975	2.21366	0.126899	-4.04859	2.84341e-21	0.316898	0.0752196	-0.678749	0.127017	-3.30747	1.53308e-11	0.774259	0.0631459	-0.248351	0.134852	-3.39704	6.53144e-12	0.410172	0.066182	-0.831836	0.129489	-4.12586	0
ENSMUSG00000006289	Osgep	0.0270658	-0.127485	0.0439805	2.83154	0.105134	2.86296	0.164337	0.104385	0.934241	0.0241926	0.108732	0.0485865	0.164456	0.0810348	0.901527	0.415628	0.111278	0.470326	0.168385	0.181703	0.786385	-0.00996244	0.105534	-0.0483393	0.164385	-0.127485	0.844253
ENSMUSG00000006299	Aamp	-0.0853404	0.181447	0.0800767	3.11122	0.0651008	2.94871	0.0736463	-0.539837	0.175158	0.692956	0.0689865	0.678108	0.096302	-0.0493263	0.90025	0.173256	0.0909523	0.198946	0.103833	0.0853404	0.852357	-0.66449	0.0680164	-0.719111	0.0776745	-0.181447	0.596776
ENSMUSG00000006301	Tmbim1	-0.0812965	0.108184	0.484516	3.06573	0.064509	2.91634	0.054844	-0.496255	0.205661	0.655404	0.0786629	0.647894	0.0790912	-0.0249481	0.946323	0.04453	0.0647156	0.0690027	0.066654	0.0812965	0.792224	-0.237211	0.0683269	-0.269778	0.057695	-0.108184	0.715734
ENSMUSG00000006304	Arpc2	-0.0585605	0.0460499	0.03732	3.92178	0.0342147	3.77964	0.0560516	-0.472182	0.0393037	0.350405	0.0548503	0.361213	0.0617093	0.0359061	0.895841	1.01976	0.0830504	1.03739	0.120782	0.0585605	0.904273	0.122569	0.0350934	0.108707	0.0561031	-0.0460499	0.834072
ENSMUSG00000006307	Kmt2b	0.288879	0.177234	0.468564	3.1935	0.108247	2.92208	0.0962032	-0.901632	0.0158621	-0.137017	0.119117	-0.188301	0.109864	-0.170362	0.751639	-1.03902	0.128189	-1.12598	0.128619	-0.288879	0.632021	-0.616272	0.128128	-0.669625	0.11268	-0.177234	0.754519
ENSMUSG00000006310	Zbtb32	1.69914	1.79672	1.54618	1.23447	0.358059	2.02549	0.088482	2.62771	0.00357188	-1.1786	0.366875	-0.134538	0.0976174	3.46829	0.00595722	-0.662384	0.362423	0.408161	0.0937821	3.55628	0.00424084	-1.14786	0.358226	-0.106692	0.0896788	3.4587	0.00481048
ENSMUSG00000006311	Etv2	0.10235	-0.759478	-0.849055	1.06533	0.423958	1.20109	0.0410362	0.450997	0.646071	0.270313	0.451157	0.383658	0.0944329	0.376522	0.805758	0.342676	0.427722	0.583393	0.194335	0.799645	0.608384	-0.530669	0.435506	-0.0305156	0.0764428	1.66147	0.257993
ENSMUSG00000006313	Upk1a	-0.655589	0.421061	-0.417666	2.01759	0.565155	1.79649	0.238922	-0.734453	0.383514	0.0697974	0.575145	-0.0856595	0.239758	-0.516417	0.802988	0.769051	0.574466	0.966403	0.262954	0.655589	0.754759	0.051222	0.566246	-0.0755301	0.249857	-0.421061	0.837732
ENSMUSG00000006315	Tmem147	0.1268	0.479967	0.356721	2.77132	0.0682478	2.53916	0.0611224	-0.771196	0.135907	0.541919	0.070822	0.510832	0.0682914	-0.103269	0.752022	0.637369	0.10242	0.599199	0.0639946	-0.1268	0.751956	-0.425779	0.0931317	-0.570263	0.085496	-0.479967	0.253099
ENSMUSG00000006333	Rps9	0.171354	0.603733	0.380666	3.89068	0.0265046	3.67888	0.0579953	-0.703562	0.00391842	0.838377	0.0386319	0.762886	0.0588343	-0.250774	0.283472	0.232556	0.0483472	0.180973	0.0631155	-0.171354	0.516468	-0.419552	0.0394543	-0.601294	0.0702071	-0.603733	0.0240258
ENSMUSG00000006335	Tfpt	0.6545	0.826634	0.876465	3.04409	0.0244296	2.76156	0.156695	-0.938518	0.0158093	0.335947	0.027248	0.0303514	0.161263	-1.01517	0.0616891	1.04549	0.0531391	0.848468	0.184765	-0.6545	0.305454	0.261471	0.0368781	0.012629	0.159716	-0.826634	0.128994
ENSMUSG00000006342	Susd2	0.355858	0.275013	0.0207457	2.50862	0.0453733	2.38753	0.0332778	-0.402252	0.457004	0.397358	0.0578545	0.31931	0.0470749	-0.259271	0.295373	0.416181	0.105563	0.281125	0.117749	-0.448646	0.39309	-0.331982	0.0548397	-0.491375	0.0376848	-0.529491	0.0166
ENSMUSG00000006344	Ggt5	-1.06363	-1.04877	-0.305185	1.84015	0.13957	1.6308	0.0531266	-0.695433	0.326695	0.362852	0.241518	0.319697	0.0899602	-0.143361	0.867018	0.907417	0.145305	1.2276	0.246725	1.06363	0.263474	0.567032	0.150661	0.882744	0.126249	1.04877	0.108242
ENSMUSG00000006345	Ggt1	0.276549	0.687013	0.611265	2.2788	0.0792869	1.81862	0.0746677	-1.52871	0.029943	0.0712777	0.0914324	-0.18037	0.10539	-0.835957	0.0712913	0.938148	0.103019	0.854899	0.220093	-0.276549	0.731917	0.233242	0.0847278	0.0264308	0.0858619	-0.687013	0.0864441
ENSMUSG00000006356	Crip2	-0.532847	-0.299899	-0.11579	2.38484	0.0538718	2.00936	0.226911	-1.24731	0.0597444	0.302458	0.0624952	0.448691	0.235434	0.485775	0.548286	0.354658	0.0893419	0.515061	0.231	0.532847	0.517221	-0.588814	0.0755487	-0.498536	0.227577	0.299899	0.706552
ENSMUSG00000006360	Crip1	-0.377181	-0.440045	-0.0221886	1.50744	0.560591	1.50156	0.562202	-0.0195477	0.817519	0.128072	0.563789	0.233053	0.564727	0.348737	0.895334	0.137712	0.568731	0.0124008	0.569234	-0.416276	0.876244	-0.472804	0.560773	-0.61704	0.573449	-0.479141	0.857286
ENSMUSG00000006362	Cbfa2t3	1.78589	1.71098	1.36129	2.33304	0.0982413	1.74392	0.640946	-1.95703	0.00969466	0.208572	0.098409	-0.193117	0.641204	-1.33438	0.535778	1.47159	0.274476	0.830943	0.648022	-2.12818	0.362651	1.11958	0.144494	0.604524	0.643408	-1.71098	0.434767
ENSMUSG00000006369	Fbln1	0.0583812	0.0960926	0.148631	3.80221	0.0680084	3.65138	0.0509067	-0.501041	0.0400448	0.229036	0.0767668	0.194123	0.0661825	-0.115979	0.730504	1.11032	0.106791	1.09274	0.0846082	-0.0583812	0.897364	0.198317	0.0689221	0.16939	0.0543343	-0.0960926	0.741704
ENSMUSG00000006373	Pgrmc1	0.180253	0.337855	0.023279	2.98448	0.0329841	2.81251	0.0212524	-0.571279	0.181064	0.391215	0.0650477	0.357164	0.0346837	-0.113115	0.644141	0.598427	0.0904524	0.544166	0.0617127	-0.180253	0.620218	-0.297814	0.0467524	-0.399518	0.0223112	-0.337855	0.0496133
ENSMUSG00000006378	Gcat	-0.645738	-0.0589015	-0.233802	-0.446633	0.105514	-0.322055	0.128483	0.41384	1	-0.718338	0.293019	0.209154	0.157797	3.08106	0.00532173	-2.40233	0.128438	-1.95878	0.135999	1.47342	0.0177349	-3.26042	0.111732	-2.99353	0.133341	0.886582	0.124993
ENSMUSG00000006386	Tek	0.412799	0.719353	0.526769	2.64701	0.0411843	2.41202	0.0719935	-0.780629	0.146087	-0.07181	0.0486898	-0.224779	0.076642	-0.508151	0.0920515	0.784753	0.0827973	0.439033	0.0908979	-1.14846	0.0049269	0.24054	0.0903475	-0.0128983	0.0885493	-0.841904	0.0451367
ENSMUSG00000006389	Mpl	0.541455	-0.583646	-0.293153	1.47479	0.0474761	1.09338	0.325391	-1.26701	0.199545	0.435092	0.0592763	-0.295449	0.352942	-2.42681	0.0412234	1.11183	0.303305	0.512014	0.340723	-1.99256	0.188537	0.890103	0.159712	-0.0484061	0.341144	-3.11766	0.0127193
ENSMUSG00000006390	Elovl1	0.771661	1.14952	1.04518	1.92909	0.0766346	1.3999	0.141761	-1.75793	0.0175387	0.45467	0.108689	0.0926715	0.142123	-1.20253	0.043048	0.0279516	0.102682	-0.204341	0.156174	-0.771661	0.21393	-0.807851	0.0884222	-1.15389	0.146173	-1.14952	0.0428085
ENSMUSG00000006392	Med8	0.647863	0.94829	0.93397	2.89516	0.049098	2.53954	0.0717077	-1.18133	0.0203244	0.63986	0.061873	0.286555	0.0783576	-1.17366	0.000402118	0.579705	0.0830184	0.384678	0.119061	-0.647863	0.179061	-0.233244	0.0522093	-0.518707	0.0728833	-0.94829	0.00145219
ENSMUSG00000006395	Hyi	-1.15479	0.161645	0.208883	1.01402	0.174009	0.820525	0.0467213	-0.642788	0.599388	0.508964	0.228294	0.368593	0.148702	-0.466304	0.606403	0.000224154	0.21423	0.347851	0.143014	1.15479	0.177148	-0.479291	0.18016	-0.527951	0.168441	-0.161645	0.843597
ENSMUSG00000006398	Cdc20	0.28187	0.408947	0.407211	3.36784	0.0416007	3.03219	0.0700751	-1.11503	0.00119961	0.517162	0.0498986	0.385371	0.070419	-0.4378	0.126755	0.356785	0.0941709	0.271933	0.113375	-0.28187	0.564808	-0.674537	0.0453051	-0.797642	0.0726085	-0.408947	0.150314
ENSMUSG00000006403	Adamts4	0.89518	0.88993	1.44167	1.89698	0.0778234	1.40026	0.0189697	-1.65007	0.0391069	0.0608401	0.0785277	-0.146983	0.0294238	-0.690374	0.0132031	0.0971001	0.107353	-0.172376	0.0669469	-0.89518	0.0331753	-0.130075	0.100476	-0.39797	0.0262253	-0.88993	0.00988468
ENSMUSG00000006411	Nectin4	-0.827124	-0.631274	-1.27559	1.48419	0.305911	1.1058	0.0839227	-1.25697	0.136924	0.464971	0.347192	0.152875	0.213077	-1.03676	0.443594	0.517631	0.311668	0.76662	0.178087	0.827124	0.487907	-0.176247	0.306176	0.0137858	0.20492	0.631274	0.605995
ENSMUSG00000006412	Pfdn2	0.150156	0.104924	0.0927516	3.53961	0.0287185	3.34073	0.0723503	-0.660665	0.0229279	0.41659	0.0634082	0.420974	0.0772188	0.0145655	0.964998	1.34524	0.0563061	1.30004	0.0803762	-0.150156	0.645086	0.709258	0.0604904	0.677673	0.0928997	-0.104924	0.775708
ENSMUSG00000006418	Rnf114	0.0990676	0.516487	0.523968	3.63627	0.0337203	3.45557	0.0734524	-0.600281	0.0271213	0.413265	0.0407201	0.329555	0.081265	-0.278079	0.357082	0.926826	0.0820758	0.897004	0.0938997	-0.0990676	0.811008	0.18671	0.0390229	-0.0192174	0.0775829	-0.684074	0.0177292
ENSMUSG00000006423	C330007P06Rik	0.257504	0.333605	0.327338	3.24047	0.100337	3.11854	0.0985388	-0.405062	0.361524	0.0638654	0.113338	0.0287506	0.101154	-0.116649	0.817197	0.189217	0.103791	0.0228613	0.113164	-0.55262	0.278644	0.0468365	0.107193	-0.0966101	0.102727	-0.476519	0.333958
ENSMUSG00000006435	Neurl1a	0.86882	0.929372	1.00937	3.52728	0.0622707	3.21812	0.0741337	-1.02702	0.000680378	0.183256	0.0805087	0.042783	0.078755	-0.466641	0.212294	0.854058	0.0729708	0.592518	0.0812795	-0.86882	0.016647	0.702882	0.0657997	0.423114	0.0756437	-0.929372	0.00526265
ENSMUSG00000006442	Srm	2.37526	2.50531	2.64304	3.4797	0.0444423	2.3255	0.562193	-3.83418	1.31114e-22	0.669341	0.0628647	-0.0811488	0.565471	-2.49307	0.187146	0.5047	0.0742981	-0.210324	0.571458	-2.37526	0.214685	-0.581975	0.04485	-1.33615	0.562338	-2.50531	0.181258
ENSMUSG00000006445	Epha2	0.438539	0.59021	0.675761	3.93784	0.0377717	3.65475	0.0366912	-0.940395	0.000118168	0.436525	0.0546798	0.336485	0.0543757	-0.332325	0.19453	0.836942	0.087228	0.704929	0.090166	-0.438539	0.292668	0.166859	0.0526142	-0.0108121	0.0548272	-0.59021	0.0193809
ENSMUSG00000006456	Rbm14	NaN	NaN	NaN	NaN	NaN	NaN	0	NaN	1	NaN	NaN	NaN	0	NaN	NaN	NaN	NaN	NaN	0.0522657	NaN	NaN	NaN	NaN	NaN	0.0180553	NaN	NaN
ENSMUSG00000006457	Actn3	-0.172997	-0.0399826	0.0995212	2.32753	0.0925077	2.12506	0.0806321	-0.672562	0.329828	0.250519	0.107006	0.294584	0.0858567	0.146381	0.748065	0.00611639	0.0964794	0.0581935	0.102405	0.172997	0.711276	-0.276376	0.113981	-0.26434	0.103865	0.0399826	0.937787
ENSMUSG00000006462	A530013C23Rik	0.483245	-0.653887	-0.168005	2.00181	0.081382	1.83253	0.0520994	-0.562352	0.411575	0.553635	0.131265	0.363831	0.113781	-0.630515	0.27456	1.45238	0.0899763	1.25928	0.0770334	-0.641459	0.103051	2.17513	0.129796	2.37197	0.104277	0.653887	0.237106
ENSMUSG00000006463	Zdhhc24	0.468742	0.271331	0.300441	2.81637	0.0315752	2.61667	0.453952	-0.663383	0.239238	0.629952	0.0384555	0.411863	0.455158	-0.724477	0.633042	0.83374	0.0384972	0.575449	0.457171	-0.858025	0.573446	0.368552	0.033259	0.0508344	0.454077	-1.05544	0.485283
ENSMUSG00000006464	Bbs1	-0.394174	-0.276153	-0.344586	2.64663	0.0717357	2.57348	0.165298	-0.243006	0.572152	-0.00325209	0.0747277	-0.126476	0.165633	-0.409343	0.497685	0.250589	0.0855386	-0.0143741	0.165756	-0.880187	0.155458	-0.0110583	0.0795151	-0.240493	0.16787	-0.762166	0.216763
ENSMUSG00000006469	Slc34a3	0.125737	-1.22847	-0.505631	1.15629	0.15194	0.967617	0.102236	-0.626756	0.459826	0.165193	0.172996	0.321925	0.199667	0.520652	0.553006	0.582913	0.231703	0.545063	0.254069	-0.125737	0.912348	-0.257063	0.191656	0.112744	0.167323	1.22847	0.146076
ENSMUSG00000006471	Ndor1	3.0831	3.34369	3.37609	0.451468	0.239835	-0.595625	0.0819359	-3.47837	0.0826004	-0.183427	0.295925	-0.449976	0.134014	-0.885456	0.411923	-2.29656	0.242213	-3.22466	0.090497	-3.0831	0.000331416	-2.33681	0.239941	-3.42445	0.0832051	-3.61304	1.84612e-05
ENSMUSG00000006476	Nsmf	2.05735	2.19377	1.81432	1.73308	0.0899821	1.01388	0.162784	-2.3891	0.00640832	0.46668	0.133035	-0.199854	0.18084	-2.21418	0.00298831	0.55728	0.0904699	-0.261779	0.219693	-2.72085	0.000566146	0.224978	0.0949718	-0.435414	0.168573	-2.19377	0.000642195
ENSMUSG00000006488	Prl7a1	NaN	NaN	NaN	NaN	NaN	NaN	0	NaN	1	NaN	NaN	NaN	0	NaN	NaN	NaN	NaN	NaN	0.0982243	NaN	NaN	NaN	NaN	NaN	0	NaN	NaN
ENSMUSG00000006490	Prl8a9	NaN	NaN	NaN	-0.0306992	0.19308	NaN	0	NaN	0.246702	NaN	NaN	NaN	0.112439	NaN	NaN	NaN	NaN	NaN	0	NaN	NaN	NaN	NaN	NaN	0.149787	NaN	NaN
ENSMUSG00000006494	Pdk1	0.913799	0.524944	-0.146029	3.23194	0.0412195	2.78693	0.043023	-1.47828	0.000192675	0.537352	0.111928	0.419809	0.0436452	-0.39047	0.327871	0.736898	0.151821	0.461817	0.0525058	-0.913799	0.0868304	0.245498	0.120847	0.0874736	0.0444663	-0.524944	0.219748
ENSMUSG00000006498	Ptbp1	0.266745	0.247034	0.148228	3.90268	0.0292489	3.7451	0.0494255	-0.523471	0.0272939	0.543123	0.0467815	0.482059	0.0591039	-0.202853	0.417872	0.20602	0.128431	0.125722	0.0994466	-0.266745	0.621059	-0.727298	0.0359074	-0.801663	0.0527217	-0.247034	0.243692
ENSMUSG00000006517	Mvd	-0.155731	0.0615111	-0.328361	2.69841	0.0486275	2.66185	0.108103	-0.121441	0.80322	0.441389	0.057782	0.451176	0.109425	0.0325147	0.936955	0.583289	0.130125	0.630169	0.127234	0.155731	0.796722	-0.427099	0.0500408	-0.445615	0.108537	-0.0615111	0.876878
ENSMUSG00000006519	Cyba	0.508152	0.730976	0.538458	2.35273	0.0587498	1.92389	0.0714055	-1.42456	0.037198	0.25651	0.0697372	0.15218	0.0749628	-0.346576	0.308205	1.06951	0.190817	0.916546	0.123957	-0.508152	0.501418	-0.00290758	0.0728626	-0.222953	0.0786581	-0.730976	0.0401416
ENSMUSG00000006522	Itih3	NaN	NaN	NaN	NaN	NaN	0.668647	0.0444927	NaN	0.0427482	NaN	NaN	0.280823	0.229091	NaN	NaN	NaN	NaN	1.076	0.120922	NaN	NaN	NaN	NaN	NaN	0.0444927	NaN	NaN
ENSMUSG00000006526	Stimate	1.31178	0.89868	0.934947	3.02067	0.0545528	3.44478	0.102974	1.40886	2.80813e-06	-0.339637	0.0623563	0.134552	0.109572	1.57522	0.000169085	0.876354	0.0791336	1.27124	0.117175	1.31178	0.00522543	0.2319	0.0559676	0.50243	0.10308	0.89868	0.021087
ENSMUSG00000006527	Sfmbt1	0.779623	0.634823	1.05725	3.57225	0.0664152	3.15026	0.0825934	-1.40182	5.65204e-06	0.0765321	0.0687187	-0.0323419	0.0826191	-0.361671	0.310996	1.05494	0.0668773	0.820249	0.124403	-0.779623	0.0965849	0.572104	0.068416	0.381003	0.0955786	-0.634823	0.103989
ENSMUSG00000006529	Itih1	NaN	NaN	NaN	NaN	NaN	0.241803	0.197373	NaN	0.344984	NaN	NaN	-0.194967	0.207296	NaN	NaN	NaN	NaN	NaN	0.197373	NaN	NaN	NaN	NaN	0.179182	0.293052	NaN	NaN
ENSMUSG00000006538	Ihh	-1.03755	-1.09039	-2.17484	1.52523	0.126292	1.47266	0.113811	-0.174645	0.736702	0.406012	0.146104	0.292336	0.144783	-0.377623	0.580501	0.811133	0.155821	0.393652	0.13842	-1.38684	0.045173	0.400507	0.183235	-0.0328785	0.131583	-1.43968	0.0547125
ENSMUSG00000006542	Prkag3	-1.38126	0.322107	-1.821	1.12043	0.0713659	0.814357	0.142505	-1.01674	0.341056	0.153141	0.0828375	0.201977	0.186206	0.162231	0.810618	0.607606	0.298177	1.02341	0.171318	1.38126	0.226619	0.828718	0.139689	0.731754	0.263645	-0.322107	0.745193
ENSMUSG00000006546	Cryba2	-2.12422	-3.2781	-2.45432	0.789587	0.215823	0.813144	0.25702	0.0782546	0.943994	1.21685	0.241737	0.107604	0.263882	-3.68484	0.00193793	1.00067	0.235751	0.361212	0.293239	-2.12422	0.0892204	0.664265	0.220983	-0.32254	0.258288	-3.2781	0.00369553
ENSMUSG00000006567	Atp7b	-0.0368219	-0.130742	-0.0692758	2.52799	0.0448401	2.56945	0.059029	0.137709	0.80258	0.0544888	0.0473294	0.107223	0.0615931	0.17518	0.497208	0.596566	0.0749122	0.585481	0.0870082	-0.0368219	0.923089	0.0884329	0.0529506	0.0490757	0.0739973	-0.130742	0.66535
ENSMUSG00000006570	Defb2	NaN	NaN	NaN	NaN	NaN	NaN	0	NaN	1	NaN	NaN	NaN	0	NaN	NaN	NaN	NaN	NaN	0	NaN	NaN	NaN	NaN	NaN	0	NaN	NaN
ENSMUSG00000006574	Slc4a1	1.1488	1.20915	1.54361	0.0304882	0.208375	0.600374	0.0578029	1.89312	0.464099	-0.686821	0.238432	0.120506	0.171779	2.68188	0.00600966	0.0353149	0.209002	0.381139	0.113055	1.1488	0.145568	-1.18282	0.257273	-0.40704	0.0747237	2.57709	0.00378277
ENSMUSG00000006575	Rundc3a	0.116567	0.522938	0.478387	2.20847	0.292435	2.0095	0.0704789	-0.660963	0.453509	0.163111	0.298271	0.259958	0.0753826	0.321721	0.752914	0.2116	0.30588	0.17651	0.104617	-0.116567	0.913563	-0.320885	0.295798	-0.561404	0.0726428	-0.798988	0.429728
ENSMUSG00000006576	Slc4a3	-0.0406329	0.507227	-0.126597	1.69322	0.104937	1.35934	0.143502	-1.10915	0.191693	0.157434	0.107932	0.336676	0.19514	0.595427	0.421527	-0.0110232	0.119654	0.00120848	0.167185	0.0406329	0.952558	-0.115868	0.107311	-0.268559	0.159719	-0.507227	0.427473
ENSMUSG00000006585	Cdt1	NaN	NaN	NaN	NaN	NaN	NaN	0	NaN	1	NaN	NaN	NaN	0	NaN	NaN	NaN	NaN	NaN	0.0749957	NaN	NaN	NaN	NaN	NaN	0.0231343	NaN	NaN
ENSMUSG00000006586	Runx1t1	0.57471	0.473602	1.10328	2.75771	0.091452	3.13767	0.0618087	1.26222	0.000795771	-0.355382	0.100345	-0.0403796	0.06394	1.04642	0.00811086	0.913398	0.140338	1.0864	0.140036	0.57471	0.382858	0.798302	0.110656	0.94087	0.0632785	0.473602	0.26338
ENSMUSG00000006587	Snai3	0.987829	0.811938	0.552138	1.63217	0.0548891	1.25718	0.191873	-1.24569	0.117798	0.306236	0.0696428	-0.213192	0.222434	-1.7255	0.0258459	1.09335	0.0996154	0.64074	0.207668	-1.50355	0.0494014	0.388129	0.0737045	-0.117432	0.206835	-1.67944	0.0213092
ENSMUSG00000006589	Aprt	0.818835	1.23077	1.33554	2.88068	0.157119	2.09904	0.420414	-2.59658	2.30586e-06	1.02978	0.163361	0.71293	0.421214	-1.05257	0.48309	0.468585	0.16336	0.222091	0.448506	-0.818835	0.605574	-0.574651	0.1605	-0.945149	0.421448	-1.23077	0.411334
ENSMUSG00000006599	Gtf2h1	0.163024	-0.429014	-0.484527	3.64873	0.0344154	3.5816	0.0600885	-0.223	0.384012	0.173795	0.0514528	0.168744	0.0698573	-0.0167803	0.953572	0.868774	0.0476067	0.819699	0.0852423	-0.163024	0.615219	0.364108	0.035284	0.493254	0.0673416	0.429014	0.0893715
ENSMUSG00000006611	Hfe	-0.00608936	0.529623	0.175424	1.05852	0.516036	1.234	0.475482	0.582926	0.72142	-0.0949991	0.522066	0.22631	0.505286	1.06737	0.658313	0.666004	0.529093	0.664171	0.477846	-0.00608936	0.997949	-0.332936	0.518801	-0.141412	0.4778	0.636228	0.785968
ENSMUSG00000006638	Abhd1	-0.124085	-0.333338	0.0404952	2.4362	0.0392046	2.42327	0.0711712	-0.0429551	0.893977	0.102775	0.0439661	0.122341	0.0925017	0.064996	0.848497	0.753931	0.181253	0.690716	0.0796334	-0.209995	0.749494	0.0327704	0.0558697	-0.0934358	0.072986	-0.419248	0.169729
ENSMUSG00000006641	Slc5a6	0.480968	0.396186	0.653473	2.76329	0.0632681	2.37183	0.0897272	-1.30041	0.020215	0.247446	0.0774315	0.0656662	0.0918755	-0.60386	0.130304	0.295834	0.0802448	0.151048	0.0964394	-0.480968	0.248477	-0.512852	0.0635993	-0.632116	0.091503	-0.396186	0.284503
ENSMUSG00000006642	Tcf23	-0.62181	0.54521	-0.715582	0.456457	0.327149	0.784193	0.337341	1.08872	0.62298	0.425244	0.35913	0.332261	0.365689	-0.308883	0.856042	0.425244	0.35913	0.23806	0.356456	-0.62181	0.711436	-0.281005	0.460049	-0.11688	0.340356	0.54521	0.774267
ENSMUSG00000006649	Nphs1	0.438777	0.279094	0.404458	2.69399	0.0119463	2.90649	0.0943098	0.705916	0.122222	-0.598338	0.0594235	-0.296784	0.106407	1.00174	0.0133504	-0.125587	0.0675891	0.167331	0.111346	0.973055	0.0245235	-0.307603	0.0344039	-0.223587	0.0966099	0.279094	0.412649
ENSMUSG00000006651	Aplp1	0.101627	0.712138	0.648028	2.74407	0.127634	2.52445	0.057792	-0.729575	0.141547	0.414526	0.137068	0.34874	0.0753203	-0.218536	0.674026	0.39421	0.177483	0.363617	0.116433	-0.101627	0.885402	-0.362968	0.127865	-0.587841	0.0751123	-0.747011	0.129421
ENSMUSG00000006673	Qrich1	0.334867	0.307623	0.132017	3.93985	0.0169773	3.834	0.0719778	-0.351629	0.126998	0.237736	0.0394952	0.20631	0.0741427	-0.104395	0.708335	0.531394	0.0626163	0.43059	0.0896189	-0.334867	0.356502	-0.141203	0.0334348	-0.233807	0.0777819	-0.307623	0.274049
ENSMUSG00000006675	P4htm	0.592191	0.201073	0.508883	3.06811	0.0830711	2.79514	0.594487	-0.906787	0.0462294	0.144821	0.0864323	-0.0809708	0.594602	-0.750063	0.707076	0.815157	0.0919539	0.63689	0.594613	-0.592191	0.767014	0.594072	0.0860345	0.533543	0.594528	-0.201073	0.919741
ENSMUSG00000006676	Usp19	0.144592	0.30869	0.39086	3.24381	0.0368554	3.07565	0.123375	-0.558615	0.121175	0.505428	0.0464291	0.454767	0.138606	-0.168292	0.72891	-0.178595	0.075102	-0.222122	0.145964	-0.144592	0.790886	-0.747518	0.05994	-0.840443	0.127251	-0.30869	0.508849
ENSMUSG00000006678	Pola1	0.156424	-0.0478898	7.67908e-05	4.37329	0.0232648	4.27077	0.0774789	-0.340583	0.0923818	-0.0566915	0.0477024	0.0253517	0.077616	0.272541	0.367826	1.00188	0.0258661	0.954789	0.0840685	-0.156424	0.592407	0.622428	0.0347511	0.636845	0.0822143	0.0478898	0.871689
ENSMUSG00000006699	Cdc42	0.607251	0.59229	0.303158	3.93212	0.03127	3.72337	0.0599218	-0.69345	0.00310642	0.419043	0.0406403	0.39513	0.0625151	-0.0794376	0.748433	0.838031	0.104155	0.603333	0.112392	-0.779649	0.125611	-0.0954006	0.062507	-0.273698	0.0746352	-0.59229	0.0670326
ENSMUSG00000006705	Pknox1	0.163524	0.149348	0.134584	3.37912	0.0530044	3.32178	0.0407463	-0.190469	0.569724	0.233771	0.0602303	0.238564	0.0478443	0.0159228	0.950313	0.810392	0.0644123	0.761166	0.0577967	-0.163524	0.569484	0.303113	0.0577125	0.258154	0.0476927	-0.149348	0.548177
ENSMUSG00000006711	D130043K22Rik	2.51839	1.92176	2.72049	1.63999	0.600739	0.795318	0.373508	-2.80592	0.000814707	-0.473652	0.601683	-1.35271	0.373613	-2.92017	0.214539	0.96114	0.603812	0.203028	0.378483	-2.51839	0.287407	0.821859	0.607975	-0.288968	0.375539	-3.69009	0.120075
ENSMUSG00000006715	Gmnn	0.145624	0.178283	0.187458	3.62257	0.0475397	3.38458	0.137791	-0.790593	0.00402677	0.403928	0.0643709	0.324584	0.144863	-0.263574	0.616705	1.27493	0.0492966	1.23109	0.15748	-0.145624	0.790505	0.363608	0.0682867	0.30994	0.143415	-0.178283	0.735459
ENSMUSG00000006717	Acot13	0.421959	0.499631	0.235892	2.72	0.0604468	2.53961	0.213323	-0.59923	0.2583	0.156301	0.0691929	0.00694113	0.221532	-0.496164	0.519864	1.3999	0.126503	1.27288	0.23049	-0.421959	0.629014	0.630395	0.107541	0.420027	0.224595	-0.698828	0.398221
ENSMUSG00000006720	Zfp184	4.15486	4.22802	4.03554	1.00549	0.208846	2.31162	0.725598	4.33887	2.15427e-07	-1.5763	0.211463	-0.241613	0.727902	4.43374	0.0782698	-1.21328	0.217991	0.148242	0.726653	4.52289	0.0727049	-1.7516	0.208937	-0.412103	0.725809	4.44973	0.0761449
ENSMUSG00000006724	Cyp27b1	1.71394	2.06713	2.05375	0.794566	0.156273	1.51837	0.0619505	2.40442	0.0281575	-0.758314	0.162737	0.108341	0.0774995	2.87896	1.52358e-06	-0.110183	0.214715	0.821473	0.220471	3.09489	0.00246736	-0.169203	0.158815	0.656134	0.129487	2.74171	5.63114e-05
ENSMUSG00000006728	Cdk4	0.00857834	0.244373	0.165861	3.7441	0.0456366	3.44181	0.0590479	-1.00418	0.000155482	0.964416	0.0514917	0.911384	0.0719758	-0.17617	0.549007	0.252179	0.069006	0.249597	0.0902873	-0.00857834	0.98187	-0.562502	0.0522771	-0.636065	0.0639545	-0.244373	0.373154
ENSMUSG00000006731	B4galnt1	0.57967	0.562438	0.457657	2.32853	0.126191	2.084	0.344775	-0.812313	0.191393	0.515734	0.126668	0.14461	0.34617	-1.23285	0.31403	0.353751	0.143539	0.179253	0.347844	-0.57967	0.642845	-0.115699	0.129842	-0.435449	0.346514	-1.06219	0.387537
ENSMUSG00000006732	Mettl1	0.59782	0.676334	0.584623	2.5199	0.128136	2.80622	0.0879276	0.951124	0.0548037	0.0373429	0.128171	0.431828	0.0965239	1.31045	0.0139481	0.00439064	0.131363	0.397063	0.094981	1.30443	0.0154204	-0.690334	0.128594	-0.321297	0.0888272	1.22591	0.0182147
ENSMUSG00000006736	Tspan31	0.0475278	0.317	0.45874	2.74418	0.0902814	2.59335	0.160846	-0.501062	0.299842	0.646817	0.0969381	0.499921	0.163422	-0.487979	0.439464	0.169564	0.1394	0.155257	0.172163	-0.0475278	0.948504	-0.824377	0.104984	-1.03062	0.170363	-0.685125	0.302713
ENSMUSG00000006740	Kif5b	-0.274031	-0.0235402	0.0317042	4.0483	0.0198686	4.00394	0.056905	-0.14736	0.512475	0.296459	0.0396987	0.369158	0.0596327	0.241498	0.310204	0.514163	0.0573037	0.342952	0.0903982	-0.568751	0.109677	0.215635	0.0372116	0.222721	0.067752	0.0235402	0.926956
ENSMUSG00000006763	Saal1	0.316769	0.459362	0.265401	3.27901	0.0453874	3.09281	0.0649822	-0.618536	0.0683458	0.467607	0.0659605	0.372935	0.0787648	-0.314495	0.356783	0.716562	0.0473673	0.621205	0.077183	-0.316769	0.292348	0.205123	0.0456224	0.0668417	0.072607	-0.459362	0.106831
ENSMUSG00000006764	Tph2	0.0104194	0.165003	-0.0950582	2.34483	0.0918227	2.07211	0.0284477	-0.905962	0.145289	0.560953	0.12257	0.229184	0.0663984	-1.10211	0.0173129	2.16343	0.195766	1.62112	0.247246	-1.8015	0.0855015	1.5456	0.183509	1.04983	0.0292496	-1.64692	0.00763161
ENSMUSG00000006777	Krt23	-0.0366983	0.378022	-0.343427	0.864163	0.381481	0.490859	0.337461	-1.24009	0.42687	1.07524	0.393099	0.229716	0.389823	-2.80878	0.126691	0.774212	0.410497	0.0165559	0.435848	-2.51688	0.20571	0.249886	0.421606	-0.382927	0.34011	-2.10216	0.242717
ENSMUSG00000006782	Cnp	0.163392	0.323448	0.180443	2.63312	0.107542	2.43997	0.0742224	-0.641651	0.256693	0.814962	0.114264	0.673007	0.0814281	-0.471564	0.311669	0.595548	0.161839	0.546363	0.144243	-0.163392	0.820515	-0.397911	0.109452	-0.495278	0.0764546	-0.323448	0.465824
ENSMUSG00000006784	Ttc25	0.452557	0.448923	0.318807	2.6658	0.3082	2.81108	0.157465	0.482618	0.276751	-0.171454	0.309125	-0.0309747	0.158251	0.466664	0.685832	0.286082	0.308651	0.440414	0.160879	0.512679	0.657474	0.105512	0.309831	0.260938	0.162168	0.516314	0.656719
ENSMUSG00000006800	Sulf2	0.117295	-0.248226	-0.449754	4.23016	0.0149017	4.17586	0.0633492	-0.180385	0.362825	0.342398	0.0291473	0.318309	0.0820552	-0.0800227	0.782057	1.03171	0.116688	0.996396	0.100733	-0.117295	0.818826	0.313119	0.0396295	0.129793	0.0733858	-0.608996	0.0279427
ENSMUSG00000006818	Sod2	-0.407625	-0.420709	-0.472795	3.70609	0.0306093	3.68579	0.0624855	-0.0674347	0.846373	0.41136	0.0596884	0.320775	0.0755295	-0.300914	0.346724	0.436289	0.0552467	0.272982	0.0717001	-0.542494	0.0712027	-0.171746	0.0392432	-0.338991	0.0665946	-0.555578	0.0304897
ENSMUSG00000006850	Tmco6	0.680419	0.549309	0.437877	1.86841	0.472297	1.55423	0.632444	-1.04369	0.299927	-0.0564126	0.474519	-0.345408	0.632631	-0.960021	0.714784	-0.129798	0.473602	-0.334625	0.634024	-0.680419	0.795773	-0.715814	0.473442	-0.881172	0.637358	-0.549309	0.835018
ENSMUSG00000006906	Stambp	0.0248374	0.152145	0.0171613	2.52631	0.395485	2.40727	0.0966353	-0.395426	0.429188	0.117382	0.399863	0.0334635	0.10384	-0.278771	0.839033	0.367721	0.396798	0.137127	0.104552	-0.766015	0.574146	0.169352	0.395869	-0.0229183	0.0980602	-0.638708	0.637324
ENSMUSG00000006920	Ezh1	0.631371	0.842596	0.662329	3.13855	0.0778101	2.8451	0.034122	-0.974826	0.0128623	0.219344	0.0783773	0.0584015	0.0433211	-0.534639	0.0723072	0.470275	0.0848944	0.280213	0.0490597	-0.631371	0.0525739	0.0348529	0.0812296	-0.218794	0.0386827	-0.842596	0.00481376
ENSMUSG00000006930	Hap1	0.57164	0.00749563	0.0501796	3.04263	0.0895256	3.23969	0.0880368	0.654598	0.0506359	0.173744	0.0966624	0.383373	0.0950614	0.696371	0.122049	-0.0775833	0.109398	0.0944974	0.105715	0.57164	0.257995	-0.543074	0.106193	-0.540817	0.0982462	0.00749563	0.987556
ENSMUSG00000006931	P3h4	-1.2665	-0.673408	-0.115339	1.56641	0.583428	1.62206	0.600103	0.184852	0.73331	-0.259856	0.583885	0.103854	0.601393	1.20822	0.664351	0.0990494	0.587975	0.591597	0.615567	1.63621	0.56285	-0.709264	0.584853	-0.395256	0.602103	1.04311	0.708338
ENSMUSG00000006932	Ctnnb1	-0.414851	-0.234747	-0.0242785	4.13937	0.00909399	4.15182	0.0769519	0.0413552	0.86605	0.415588	0.0362952	0.468705	0.0864772	0.176451	0.571142	0.491456	0.150994	0.366573	0.127865	-0.414851	0.527933	-0.411273	0.0188007	-0.481939	0.0789488	-0.234747	0.383898
ENSMUSG00000006941	Eif1b	0.114537	-0.248786	-0.125946	1.55147	0.0792741	1.47967	0.379389	-0.238486	0.664614	-0.00845853	0.0858874	-0.195896	0.395743	-0.622654	0.643466	-0.25106	0.13434	-0.360164	0.390383	-0.362435	0.791572	-1.02937	0.0852283	-1.24784	0.380057	-0.725759	0.574854
ENSMUSG00000006948	Klk4	NaN	NaN	NaN	NaN	NaN	NaN	0	NaN	1	NaN	NaN	NaN	0	NaN	NaN	NaN	NaN	NaN	0	NaN	NaN	NaN	NaN	NaN	0	NaN	NaN
ENSMUSG00000006958	Chrd	0.648542	1.69562	1.92796	1.49602	0.0366946	0.913362	0.375882	-1.93553	0.0444836	0.329627	0.120518	-0.00995001	0.392488	-1.12805	0.408194	0.0251495	0.0752622	-0.170081	0.390422	-0.648542	0.623419	-0.211261	0.036844	-0.721693	0.388082	-1.69562	0.190406
ENSMUSG00000006998	Psmd2	-0.475759	-0.114854	-0.141388	3.45292	0.038242	3.44098	0.0897976	-0.0396661	0.921951	0.521189	0.0410183	0.599583	0.0903739	0.260421	0.42959	0.180578	0.138602	0.323796	0.128835	0.475759	0.449149	-0.807834	0.062591	-0.77326	0.0964072	0.114854	0.763571
ENSMUSG00000007021	Syngr3	3.30635	2.13537	2.05659	0.37329	0.221088	-0.623085	0.0780506	-3.30988	0.110946	-0.834413	0.22976	-1.6021	0.111506	-2.5502	0.00264743	-0.630561	0.316221	-1.62587	0.0852083	-3.30635	0.0023727	-1.17047	0.230749	-1.81329	0.0854717	-2.13537	0.00899328
ENSMUSG00000007029	Vars	0.739188	0.415478	0.468804	3.37863	0.0298099	2.90839	0.0343945	-1.5621	1.13587e-05	0.0998008	0.0629866	-0.0339526	0.0579789	-0.444319	0.118199	-0.0723134	0.0792928	-0.294831	0.101953	-0.739188	0.0849181	-0.893033	0.041609	-1.0181	0.0461042	-0.415478	0.0440201
ENSMUSG00000007030	Vwa7	0.526221	1.37166	0.973278	1.64279	0.0463397	1.02327	0.27657	-2.05801	0.0195345	-0.25832	0.0761237	-0.528418	0.277067	-0.897244	0.347212	0.395075	0.0805352	0.236666	0.290961	-0.526221	0.59979	0.878066	0.235879	0.465156	0.295035	-1.37166	0.274343
ENSMUSG00000007033	Hspa1l	-0.752648	-1.65206	-0.291933	0.411393	0.238224	0.420877	0.272088	0.0315052	1	-0.239554	0.262929	-0.276811	0.309142	-0.123763	0.926855	0.565902	0.260039	0.339333	0.316837	-0.752648	0.580426	-0.158031	0.364635	0.358256	0.347786	1.71507	0.305559
ENSMUSG00000007034	Slc44a4	2.01806	1.85967	1.88016	1.18349	0.241051	1.86587	0.695872	2.26684	0.0242717	-1.13813	0.242806	-0.274183	0.696098	2.86997	0.241244	-0.550755	0.242671	0.206521	0.702638	2.51562	0.308338	-1.38372	0.245342	-0.578764	0.695986	2.674	0.27537
ENSMUSG00000007035	Msh5	-0.113766	-0.095844	0.146332	2.03599	0.0232409	1.98229	0.102002	-0.178386	0.712453	-0.0242951	0.0261999	-0.0795116	0.118559	-0.183425	0.649284	0.275937	0.0655669	0.310184	0.123041	0.113766	0.805963	0.670207	0.110521	0.533956	0.126928	-0.452616	0.418193
ENSMUSG00000007036	Abhd16a	0.139634	0.0788596	0.134767	2.67287	0.0770555	2.45976	0.541406	-0.707951	0.288238	-0.0284822	0.0813147	-0.0217928	0.5425	0.0222218	0.99027	0.495191	0.09836	0.453157	0.54347	-0.139634	0.939334	-0.0108162	0.0779371	-0.0345553	0.542012	-0.0788596	0.965421
ENSMUSG00000007038	Neu1	3.25578	3.40479	3.34161	0.691507	0.315805	1.76844	0.74934	3.57749	0.000862658	-0.779514	0.320578	0.447191	0.751573	4.07503	0.133274	-1.43264	0.318712	-0.258871	0.750107	3.89919	0.149811	-1.96716	0.316131	-0.838241	0.749426	3.75018	0.165155
ENSMUSG00000007039	Ddah2	-0.29244	0.1224	0.20591	2.34134	0.181745	2.24811	0.0392364	-0.30969	0.683208	0.590492	0.185754	0.638096	0.0618161	0.158137	0.807878	0.282451	0.212197	0.370485	0.124727	0.29244	0.7206	-0.733366	0.183392	-0.770212	0.0543186	-0.1224	0.84724
ENSMUSG00000007041	Clic1	0.100217	0.0131606	0.0384422	2.50759	0.0394818	2.203	0.049882	-1.01181	0.0933905	0.0958167	0.0464117	0.122035	0.0576705	0.0870948	0.72321	0.604065	0.0736084	0.573896	0.0626621	-0.100217	0.754978	-0.448871	0.0396119	-0.452833	0.0565449	-0.0131606	0.95424
ENSMUSG00000007050	Lsm2	0.692721	0.938503	0.98722	3.06729	0.0438162	2.70132	0.0839567	-1.21573	0.00526168	0.957642	0.0529653	0.630807	0.0981358	-1.08572	0.00338066	0.357204	0.0639001	0.148674	0.0892825	-0.692721	0.0575258	-0.301452	0.0457598	-0.58397	0.0857449	-0.938503	0.00365122
ENSMUSG00000007080	Pole	0.0745627	-0.0520659	0.0887285	3.69207	0.0144175	3.5429	0.0660138	-0.495554	0.0552245	0.0365702	0.0522479	0.0465562	0.0703699	0.0331726	0.909289	0.180216	0.0599219	0.157771	0.0891181	-0.0745627	0.834441	-0.335802	0.0660675	-0.320129	0.0866378	0.0520659	0.885617
ENSMUSG00000007097	Atp1a2	-0.208904	0.406015	0.927951	1.03395	0.412188	0.596681	0.174159	-1.45259	0.168056	-0.0235134	0.421956	-0.854763	0.189713	-2.76135	0.0723761	0.0911534	0.438583	-0.846276	0.190011	-3.11407	0.0498492	-0.457377	0.415598	-1.2097	0.198563	-2.49916	0.102393
ENSMUSG00000007107	Atp1a4	1.00988	0.860649	1.00622	1.95741	0.228207	1.5061	0.160124	-1.49923	0.0721041	0.512505	0.244891	-0.01781	0.173846	-1.76167	0.0774273	1.06903	0.270852	0.765028	0.178498	-1.00988	0.348663	0.2537	0.273662	-0.00538076	0.16395	-0.860649	0.416718
ENSMUSG00000007122	Casq1	1.70088	0.607499	0.75567	1.69723	0.128551	1.17393	0.00874549	-1.73837	0.0384151	0.695199	0.16413	0.337464	0.0805376	-1.18837	0.050382	1.0235	0.226313	0.511481	0.0773203	-1.70088	0.0322804	0.186609	0.192182	0.0037337	0.0691241	-0.607499	0.370566
ENSMUSG00000007207	Stx1a	-0.398399	0.500091	0.049389	2.94485	0.0452803	2.77149	0.0863384	-0.575881	0.208698	0.0747911	0.0574958	0.0616884	0.0882037	-0.043526	0.900963	0.961486	0.0804112	1.08142	0.11245	0.398399	0.38565	1.05759	0.060272	0.907052	0.110526	-0.500091	0.231772
ENSMUSG00000007209	Ceacam9	NaN	1.33361	1.69947	0.199682	0.253253	-0.595625	0.0819359	-2.64195	0.202309	NaN	NaN	-0.188277	0.139126	NaN	NaN	NaN	NaN	-0.569488	0.158734	NaN	NaN	0.0442413	0.311257	-0.357216	0.167009	-1.33361	0.255737
ENSMUSG00000007216	Zfp775	0.861106	0.772786	0.43196	2.51284	0.0972408	2.16752	0.0511628	-1.14712	0.0726704	1.35266	0.0998587	1.38028	0.0924918	0.0917396	0.839218	0.269643	0.100329	0.0104241	0.0589607	-0.861106	0.0259132	0.0393311	0.102659	-0.193301	0.0541091	-0.772786	0.0450001
ENSMUSG00000007279	Scube2	0.282555	0.276673	0.30192	2.53358	0.0538758	2.36826	0.0774027	-0.549193	0.327818	0.0912485	0.0643553	-0.115301	0.0871526	-0.686143	0.0565823	0.984593	0.127623	0.899535	0.0983849	-0.282555	0.597613	0.361172	0.0629496	0.113811	0.0948278	-0.821714	0.0297605
ENSMUSG00000007338	Mrpl49	0.315932	0.418711	0.354826	3.15066	0.0400376	2.98169	0.0866576	-0.561289	0.148157	0.752629	0.0435037	0.663119	0.0939965	-0.297345	0.387479	0.564228	0.0697962	0.469123	0.0886755	-0.315932	0.39936	-0.224872	0.0582523	-0.350917	0.093723	-0.418711	0.253364
ENSMUSG00000007379	Dennd2c	-0.291939	-0.222696	-0.383262	3.99362	0.0193168	3.93676	0.0572596	-0.188885	0.392643	0.199059	0.0380633	0.139835	0.0580222	-0.19674	0.3934	0.670818	0.0196474	0.469215	0.0649662	-0.66971	0.00297477	0.321106	0.0381121	0.140348	0.0622091	-0.600466	0.013225
ENSMUSG00000007411	Mark3	0.372877	0.535246	0.527998	3.65547	0.0194318	3.45001	0.133688	-0.68252	0.008503	-0.0595812	0.0329123	-0.13589	0.133711	-0.253492	0.579471	0.480005	0.0358098	0.367758	0.137449	-0.372877	0.429374	0.214451	0.0322482	0.0533256	0.135033	-0.535246	0.245809
ENSMUSG00000007415	Gatad1	0.531562	0.132927	0.180871	3.13345	0.0437248	2.94079	0.0665562	-0.639992	0.100163	0.399744	0.0466463	0.347907	0.0729107	-0.172198	0.549249	0.482672	0.0772075	0.322656	0.0801689	-0.531562	0.150525	-0.158778	0.0438102	-0.198793	0.0668127	-0.132927	0.616482
ENSMUSG00000007440	Pcdha11	NaN	NaN	NaN	NaN	NaN	NaN	0	NaN	1	NaN	NaN	NaN	0	NaN	NaN	NaN	NaN	NaN	0.0804775	NaN	NaN	NaN	NaN	NaN	0	NaN	NaN
ENSMUSG00000007457	2310003L06Rik	NaN	NaN	NaN	NaN	NaN	NaN	0	NaN	1	NaN	NaN	NaN	0	NaN	NaN	NaN	NaN	NaN	0.0319245	NaN	NaN	NaN	NaN	NaN	0.0666506	NaN	NaN
ENSMUSG00000007458	M6pr	0.142209	0.281104	0.190085	3.40227	0.0352205	3.23282	0.0533361	-0.56289	0.0685378	0.567827	0.0616833	0.552481	0.0593076	-0.0509788	0.85767	0.312305	0.0655575	0.269496	0.079131	-0.142209	0.676974	-0.564433	0.0410926	-0.649054	0.0584827	-0.281104	0.236452
ENSMUSG00000007476	Lrrc8a	0.701157	0.587945	0.6353	2.3401	0.0187857	2.06889	0.123052	-0.900961	0.144548	0.526162	0.0194998	0.175984	0.12316	-1.16327	0.00498054	0.188883	0.158792	-0.0221865	0.137151	-0.701157	0.314442	-0.628742	0.032641	-0.994186	0.125095	-1.21398	0.00470341
ENSMUSG00000007480	Mc5r	0.620971	0.0639025	0.0602981	1.63845	0.112425	2.00795	0.075087	1.22746	0.146576	0.733332	0.1289	0.782086	0.147738	0.161956	0.803625	-0.0129628	0.134718	0.173968	0.0777672	0.620971	0.229472	-0.381012	0.122739	-0.361776	0.0800341	0.0639025	0.895552
ENSMUSG00000007564	Ppp2r1a	0.11565	0.424138	0.339158	3.86718	0.0283393	3.69406	0.0711982	-0.57512	0.0170401	0.531508	0.064673	0.481133	0.0782567	-0.167344	0.619751	0.786691	0.123521	0.751877	0.118651	-0.11565	0.838929	-0.272811	0.0303603	-0.40049	0.0717552	-0.424138	0.101273
ENSMUSG00000007570	Fance	5.15647	5.30662	5.32031	0.67432	0.303707	2.28127	0.176419	5.33819	2.46642e-09	-1.98871	0.304521	-0.366595	0.180603	5.38855	4.61399e-06	-1.72025	0.308298	-0.0585953	0.179899	5.51991	3.23671e-06	-2.24641	0.304255	-0.629948	0.176617	5.36976	4.33186e-06
ENSMUSG00000007589	Tinf2	0.661718	0.77845	0.92858	3.08122	0.0364266	2.7941	0.0657997	-0.953781	0.0172882	0.840583	0.0365609	0.580285	0.0739075	-0.86469	0.0015951	0.245284	0.0399414	0.0460876	0.0708672	-0.661718	0.0143372	-0.233811	0.0390544	-0.468148	0.0705246	-0.77845	0.00365121
ENSMUSG00000007591	Tssk4	-0.427079	-1.30998	-0.318927	1.50464	0.0710828	1.62988	0.0603541	0.41604	0.740951	0.222124	0.15211	0.385857	0.124581	0.54391	0.404983	0.679766	0.0948551	0.551203	0.0645837	-0.427079	0.262569	1.65247	0.126911	1.25813	0.226923	-1.30998	0.129343
ENSMUSG00000007594	Hapln4	-1.30168	-0.829683	-0.413722	1.19499	0.0355384	1.05391	0.0846313	-0.468641	0.584227	0.0948019	0.172928	0.00265131	0.110852	-0.306118	0.653703	-0.0350831	0.0549373	0.356761	0.0899659	1.30168	0.000201434	-0.217004	0.0722544	0.0327551	0.0909598	0.829683	0.0315526
ENSMUSG00000007603	Dus3l	0.193902	0.607266	0.467009	3.12465	0.0479783	2.91016	0.0860532	-0.712527	0.0573144	0.512845	0.0517023	0.404049	0.0922742	-0.361413	0.303671	0.1009	0.0646263	0.0425293	0.0971729	-0.193902	0.616955	-0.328572	0.0529068	-0.511378	0.0861624	-0.607266	0.0706068
ENSMUSG00000007610	Gtpbp3	0.193931	0.000397765	0.0515988	2.84781	0.0141218	2.76888	0.03132	-0.262206	0.54757	0.114978	0.036319	0.0491991	0.0377376	-0.218512	0.20915	0.175481	0.0250078	0.117102	0.0645425	-0.193931	0.399001	-0.342952	0.023644	-0.500696	0.0366652	-0.524014	0.000299556
ENSMUSG00000007613	Tgfbr1	0.347266	0.418024	0.339797	3.6246	0.0536168	3.48874	0.0858099	-0.451303	0.0914906	0.113232	0.0590926	0.0989115	0.0885254	-0.0475727	0.892969	0.839378	0.0606689	0.672204	0.0992215	-0.55534	0.150592	0.349246	0.0575371	0.203372	0.0895117	-0.484583	0.170412
ENSMUSG00000007617	Homer1	-0.359529	-0.152419	0.0177785	3.6964	0.0529717	3.72057	0.0736845	0.0802841	0.722919	0.238141	0.0597355	0.248863	0.0738501	0.0356171	0.910127	0.69041	0.0533378	0.582181	0.0829999	-0.359529	0.272649	0.773263	0.083997	0.727381	0.0791941	-0.152419	0.691038
ENSMUSG00000007646	Rad51c	-0.0925608	-0.278007	-0.443911	2.82038	0.694696	2.8162	0.0758641	-0.0138985	0.938347	0.116365	0.694791	0.250666	0.0844019	0.446141	0.847831	0.820617	0.696601	0.848481	0.136783	0.0925608	0.968691	0.226153	0.694802	0.309842	0.0768039	0.278007	0.904705
ENSMUSG00000007653	Gabrb2	0.371121	0.405766	-0.156963	2.0444	0.0580002	1.89465	0.11467	-0.497481	0.496625	0.0219929	0.0688907	-0.0291623	0.117536	-0.169934	0.7073	1.13142	0.119075	0.943624	0.238026	-0.623841	0.480437	1.14143	0.167625	1.01929	0.131965	-0.405766	0.566946
ENSMUSG00000007655	Cav1	NaN	-1.41404	0.242297	0.216668	0.181025	0.580446	0.170075	1.20845	0.560548	-0.0979289	0.210154	0.769347	0.230926	2.88103	0.00547571	NaN	NaN	0.810625	0.224978	NaN	NaN	0.360023	0.245888	-0.0656457	0.340012	-1.41404	0.310369
ENSMUSG00000007656	Arpp19	0.0782332	0.36666	0.383993	3.73726	0.040912	3.61173	0.0870466	-0.417006	0.103357	0.436001	0.0515804	0.408974	0.0919002	-0.0897818	0.797597	0.667548	0.0648531	0.440035	0.0961032	-0.755779	0.0497215	0.347964	0.0474888	0.207277	0.0892582	-0.467353	0.164075
ENSMUSG00000007659	Bcl2l1	0.345459	0.541184	0.562525	4.16558	0.00624815	3.99211	0.0564428	-0.576276	0.00784819	0.397471	0.0310153	0.308263	0.062577	-0.296343	0.201498	1.21886	0.0284036	1.11487	0.0630094	-0.345459	0.132418	0.591514	0.00653895	0.407473	0.0612956	-0.611368	0.0028306
ENSMUSG00000007670	Khsrp	0.383546	0.359847	0.420679	3.49192	0.0318191	3.29902	0.0477064	-0.640809	0.0247962	0.321931	0.0402886	0.307432	0.0511469	-0.0481637	0.823781	-0.101576	0.119042	-0.217035	0.118614	-0.383546	0.492046	-1.07274	0.0529364	-1.18106	0.056479	-0.359847	0.161698
ENSMUSG00000007682	Dio2	1.0694	2.36049	0.742567	0.253717	0.206605	1.09807	0.0182188	2.80487	0.0391389	0.379951	0.267764	0.421139	0.0557147	0.136822	0.880295	-0.0924559	0.222946	0.229466	0.0378344	1.0694	0.154564	0.0182569	0.29366	0.728835	0.116117	2.36049	0.0244358
ENSMUSG00000007721	Ccdc124	0.677033	1.04768	1.00486	1.76845	0.273961	2.12658	0.279149	1.18966	0.0930894	-0.689291	0.275739	-0.306382	0.279966	1.272	0.329839	-0.464337	0.29312	0.0481024	0.299951	1.70229	0.22176	-1.43051	0.278485	-1.02965	0.284045	1.33165	0.313581
ENSMUSG00000007739	Cct4	-0.101556	0.0363169	-0.190557	3.94683	0.0331769	3.82673	0.0766834	-0.398946	0.0913743	0.396341	0.0470556	0.438126	0.0843777	0.138805	0.665378	0.486184	0.0826455	0.516756	0.0969089	0.101556	0.810306	-0.548308	0.051434	-0.559241	0.0936795	-0.0363169	0.918521
ENSMUSG00000007777	0610009B22Rik	0.261576	0.318586	0.377983	2.82878	0.0713211	2.65871	0.178274	-0.564975	0.327678	0.711803	0.0817894	0.465942	0.181008	-0.816732	0.215793	1.19992	0.107019	1.12118	0.187263	-0.261576	0.715053	0.238861	0.0835539	0.142957	0.187941	-0.318586	0.641012
ENSMUSG00000007783	Cpt1c	-0.209571	0.145213	0.147958	3.0332	0.0248187	2.85761	0.0871376	-0.583307	0.14971	-0.174125	0.0309085	-0.0566008	0.0897263	0.390407	0.215571	-0.0180959	0.0338196	0.0449912	0.0949339	0.209571	0.531315	-0.228278	0.0484581	-0.271991	0.102611	-0.145213	0.700077
ENSMUSG00000007805	Twist2	2.13205	NaN	0.489505	0.738677	0.331022	-0.00707774	0.131295	-2.47735	0.0677165	-0.0856278	0.339083	-1.09764	0.14588	-3.36185	0.00611382	1.16594	0.348472	0.524131	0.160096	-2.13205	0.0942068	NaN	NaN	-0.0655767	0.252391	NaN	NaN
ENSMUSG00000007812	Zfp655	0.212683	0.109099	0.249883	3.69023	0.0178124	3.60344	0.0575446	-0.288302	0.233185	0.367163	0.0412689	0.373361	0.0661776	0.0205889	0.936659	0.526822	0.0233453	0.417271	0.0583239	-0.36392	0.0811913	0.246066	0.0489708	0.213224	0.0735317	-0.109099	0.710085
ENSMUSG00000007815	Rhoa	0.110807	0.11433	0.10732	3.76896	0.00341249	3.71697	0.0363306	-0.172689	0.424434	0.313834	0.0385258	0.265683	0.037031	-0.159955	0.367546	0.381932	0.0974883	0.311319	0.0701563	-0.234571	0.55659	-0.496636	0.012438	-0.566188	0.0364909	-0.231048	0.0712152
ENSMUSG00000007817	Zmiz1	-0.145675	-0.445497	-0.689487	4.15016	0.112774	4.14505	0.0488143	-0.0169633	0.913621	0.19124	0.119157	0.148022	0.0735782	-0.143566	0.757625	0.908803	0.132495	0.854738	0.0760374	-0.179601	0.723402	0.419924	0.128002	0.275603	0.0790574	-0.479423	0.337422
ENSMUSG00000007827	Ankrd26	0.641143	0.673915	0.908984	3.19876	0.121578	2.92277	0.0441419	-0.916828	0.00902395	0.00501796	0.125052	-0.234332	0.0474476	-0.795105	0.073531	0.449429	0.128868	0.256426	0.0481203	-0.641143	0.1606	0.53253	0.129022	0.329661	0.0786737	-0.673915	0.179445
ENSMUSG00000007833	Aldh16a1	-0.353741	-0.0507276	0.0136598	3.09503	0.0915262	3.08693	0.112642	-0.026894	0.971525	-0.0660164	0.0963876	0.0371555	0.113346	0.34273	0.488049	0.110823	0.107075	0.21731	0.130673	0.353741	0.528482	-0.523153	0.0947785	-0.554616	0.112741	-0.104515	0.830849
ENSMUSG00000007836	Hnrnpa0	0.318908	0.205573	0.198128	3.51226	0.0387231	3.37467	0.0796501	-0.457048	0.119741	2.22988	0.0807065	2.0201	0.116598	-0.696891	0.139036	0.544702	0.107846	0.448701	0.11315	-0.318908	0.53911	-0.358743	0.0474952	-0.420627	0.081971	-0.205573	0.513616
ENSMUSG00000007837	Prrg2	1.42954	1.6292	1.65897	2.4331	0.0338585	1.92711	0.280949	-1.68085	0.00607274	0.455379	0.0478852	0.00169761	0.287349	-1.5071	0.119381	0.712053	0.0876883	0.130414	0.284876	-1.93216	0.051013	0.257658	0.0344263	-0.23278	0.282275	-1.6292	0.0845874
ENSMUSG00000007850	Hnrnph1	0.222999	0.0667229	0.134018	3.74473	0.0193841	3.60717	0.0801845	-0.45695	0.0712365	0.541972	0.0250764	0.601601	0.0802078	0.198085	0.477971	0.01563	0.0331033	-0.0514995	0.0876094	-0.222999	0.473513	-0.179191	0.0312018	-0.199277	0.0841449	-0.0667229	0.822904
ENSMUSG00000007867	Ift43	1.21596	1.4899	1.66339	3.10995	0.0611642	2.5834	0.433869	-1.74917	2.54515e-05	0.0728385	0.0722705	-0.2817	0.435706	-1.17775	0.422123	1.7486	0.0643186	1.38256	0.446646	-1.21596	0.417269	1.27294	0.0786791	0.824439	0.442489	-1.4899	0.318307
ENSMUSG00000007872	Id3	-0.0617655	0.0340811	0.410696	3.27235	0.0121588	3.06816	0.0575674	-0.67831	0.0514781	1.56998	0.02686	1.01432	0.0601121	-1.84588	0	1.18306	0.105645	0.756081	0.0654181	-1.41839	0.000589979	0.529926	0.105712	0.131802	0.0578292	-1.32254	0.000952985
ENSMUSG00000007877	Tcap	1.58578	NaN	2.03344	0.507609	0.342511	-0.168578	0.160715	-2.24625	0.127083	0.120692	0.368431	0.0404709	0.186738	-0.266489	0.846007	0.0721377	0.355636	-0.405228	0.177664	-1.58578	0.229834	NaN	NaN	NaN	0.160715	NaN	NaN
ENSMUSG00000007880	Arid1a	0.427539	0.191541	0.188422	4.26635	0.0206667	4.07866	0.06033	-0.623482	0.00344906	0.285346	0.0510313	0.305306	0.0681119	0.0663058	0.814577	0.515194	0.0824863	0.386492	0.103669	-0.427539	0.331313	0.0270642	0.0705812	-0.0305953	0.0901679	-0.191541	0.614582
ENSMUSG00000007888	Crlf1	0.412394	0.757029	0.386323	0.714223	0.267292	0.476853	0.258875	-0.788526	0.49291	0.0174748	0.290159	-0.37067	0.27494	-1.28939	0.331539	0.509015	0.270819	0.384872	0.300169	-0.412394	0.75879	-0.442897	0.282101	-0.670785	0.259683	-0.757029	0.552281
ENSMUSG00000007891	Ctsd	0.471185	0.713076	0.853943	3.1407	0.0379288	2.83777	0.0708491	-1.00633	0.0114016	0.663735	0.043	0.439442	0.0823536	-0.745085	0.0157676	0.381008	0.132592	0.239167	0.117611	-0.471185	0.423544	-0.648574	0.0480492	-0.863232	0.0754006	-0.713076	0.0163572
ENSMUSG00000007892	Rplp1	0.246709	0.568209	0.745803	4.04628	0.017151	3.79316	0.0693699	-0.840834	0.000321156	1.01293	0.0250211	0.758914	0.0758081	-0.843827	0.00146285	0.734938	0.135747	0.660671	0.110728	-0.246709	0.671605	-0.336289	0.0457423	-0.671474	0.0869002	-1.11346	0.000642159
ENSMUSG00000007907	Cabs1	NaN	NaN	NaN	NaN	NaN	NaN	0	NaN	1	NaN	NaN	NaN	0	NaN	NaN	NaN	NaN	NaN	0.106011	NaN	NaN	NaN	NaN	NaN	0.309689	NaN	NaN
ENSMUSG00000007908	Hmgcll1	0.509746	0.61038	0.403766	2.56641	0.0701358	2.36522	0.125024	-0.66831	0.268383	-0.107377	0.0715928	-0.0751115	0.126027	0.107184	0.823839	1.16728	0.103609	1.01383	0.143179	-0.509746	0.38526	0.921228	0.0834026	0.702607	0.138214	-0.72624	0.175646
ENSMUSG00000007944	Ttc9b	0.396588	0.173568	-0.0286854	1.86096	0.385603	2.14232	0.11645	0.934663	0.172202	0.250111	0.387074	0.241291	0.120396	-0.0292999	0.982641	0.495665	0.385655	0.61505	0.145456	0.396588	0.772087	-0.0149501	0.389203	0.0372991	0.12727	0.173568	0.898467
ENSMUSG00000007946	Phox2a	1.67119	2.17597	1.9686	1.4612	0.0919613	0.706483	0.403722	-2.50711	0.00550162	0.46234	0.238796	-0.632087	0.405884	-3.63561	0.0201243	0.653342	0.0997388	-0.353009	0.406272	-3.34303	0.0161456	0.198579	0.107868	-0.655819	0.420466	-2.83825	0.0490348
ENSMUSG00000007950	Abhd8	0.148572	0.481733	0.534971	1.74846	0.381468	1.9106	0.43227	0.538629	0.506131	0.194602	0.381595	0.337189	0.432747	0.473664	0.804804	0.0556449	0.394501	0.100369	0.433908	0.148572	0.939208	-0.659535	0.382148	-0.514518	0.432472	0.481733	0.801601
ENSMUSG00000007987	Ift22	-0.042226	-0.204983	0.00503496	2.47211	0.0806036	2.53256	0.0801805	0.200794	0.731445	0.331395	0.0980663	0.420361	0.0946554	0.295541	0.51392	0.344395	0.0861941	0.331683	0.0923614	-0.042226	0.919854	-0.115718	0.0815429	-0.177424	0.081388	-0.204983	0.592237
ENSMUSG00000007989	Fzd3	-0.55169	-0.127848	-0.127639	2.89328	0.0482525	2.90525	0.0763507	0.0397733	0.964753	0.353951	0.0712414	0.274272	0.0797192	-0.264688	0.456111	0.32697	0.0505286	0.160895	0.0797072	-0.55169	0.0784478	0.509047	0.0894963	0.470561	0.0882965	-0.127848	0.759511
ENSMUSG00000008028	1700008O03Rik	-0.323119	-0.279108	-0.740683	3.10299	0.074924	3.09014	0.0811596	-0.0426876	0.940766	-0.0495251	0.0869952	-0.210351	0.0883602	-0.534254	0.194631	1.31212	0.0950574	1.18915	0.0909229	-0.408495	0.349871	1.4163	0.0917568	1.30658	0.145567	-0.364483	0.523708
ENSMUSG00000008035	Mid1ip1	0.429365	0.457901	-0.058208	1.85606	0.394312	1.40107	0.0724204	-1.51145	0.0593544	0.699621	0.394411	0.419383	0.134567	-0.930929	0.501291	0.38678	0.41498	0.257529	0.0992352	-0.429365	0.761947	-0.324987	0.396851	-0.462829	0.0752664	-0.457901	0.732911
ENSMUSG00000008036	Ap2s1	-0.235099	-0.0216685	0.228898	3.2312	0.0435414	3.1583	0.0848377	-0.242152	0.485758	0.590692	0.0446316	0.535008	0.10137	-0.184978	0.615143	0.78964	0.125837	0.860412	0.167645	0.235099	0.735648	-0.110592	0.0473927	-0.262905	0.0909264	-0.505972	0.137424
ENSMUSG00000008090	Fgfrl1	1.25344	0.945973	1.15353	2.11369	0.25888	1.73338	0.374719	-1.26335	0.124638	-0.131102	0.262478	-0.438457	0.37765	-1.02101	0.503944	0.350499	0.274312	-0.0327896	0.384675	-1.27326	0.41722	-0.27639	0.259941	-0.752235	0.375843	-1.58072	0.297741
ENSMUSG00000008129	4930432K21Rik	0.0626635	0.0702099	0.0578677	2.65238	0.136277	2.46987	0.158275	-0.606256	0.308386	0.0917911	0.144029	-0.0243177	0.16161	-0.385705	0.591713	1.01709	0.153029	0.998223	0.167843	-0.0626635	0.933811	0.222271	0.137214	0.201136	0.159724	-0.0702099	0.920049
ENSMUSG00000008136	Fhl2	-0.0677072	1.02843	1.27948	1.87516	0.0677557	1.44876	0.107668	-1.41646	0.0582471	0.163423	0.103641	-0.174335	0.111104	-1.12201	0.0262174	2.02966	0.124341	1.15649	0.227556	-2.90062	0.000759136	0.99934	0.0734387	0.456136	0.153114	-1.80448	0.00138001
ENSMUSG00000008140	Emc10	0.00437917	0.267277	0.26002	2.9877	0.0651821	2.84787	0.135194	-0.464515	0.317668	0.63146	0.065406	0.560993	0.139409	-0.234088	0.647232	0.535535	0.0785728	0.534217	0.146724	-0.00437917	0.99368	-0.309341	0.0697585	-0.3898	0.13829	-0.267277	0.603438
ENSMUSG00000008153	Clstn3	0.780895	0.839526	1.06088	3.23389	0.118817	2.55034	0.03668	-2.27072	9.15137e-08	0.378873	0.121329	0.143989	0.0410605	-0.780268	0.0666899	0.851542	0.127216	0.616469	0.0493224	-0.780895	0.0849122	-0.0148826	0.12208	-0.267605	0.0459822	-0.839526	0.0527111
ENSMUSG00000008167	Fbxw9	-0.493791	-0.370658	-0.146188	2.488	0.155422	2.58498	0.0530046	0.322179	0.568278	-0.162817	0.156733	0.206414	0.0563536	1.22656	0.0266326	-0.143045	0.161128	0.199573	0.0824952	1.13815	0.0583947	-0.656644	0.157606	-0.351094	0.0567709	1.01502	0.0681563
ENSMUSG00000008193	Spib	0.73331	1.08675	0.658932	1.26548	0.286597	0.738643	0.413806	-1.75013	0.0780826	-0.213565	0.289063	-0.433146	0.419901	-0.729434	0.666658	0.15197	0.326111	-0.0687787	0.417717	-0.73331	0.677005	0.549193	0.302385	0.222049	0.422951	-1.08675	0.529212
ENSMUSG00000008200	Fnbp4	-0.0955691	-0.341074	0.0568203	3.93299	0.018677	3.80951	0.0661169	-0.410187	0.0791373	0.279959	0.0335191	0.285585	0.0667715	0.0186875	0.93998	0.603665	0.0352335	0.632434	0.0680156	0.0955691	0.707231	0.371983	0.0214409	0.474657	0.0695577	0.341074	0.158363
ENSMUSG00000008206	Cers4	0.122447	0.178126	0.268977	3.14832	0.0550954	3.27125	0.037194	0.408371	0.266879	0.191187	0.0558701	0.295769	0.0404267	0.347414	0.12939	0.561972	0.0697086	0.598832	0.0439784	0.122447	0.654721	0.370517	0.0646214	0.424139	0.0452738	0.178126	0.496766
ENSMUSG00000008226	Scrn3	0.121415	0.115188	0.0849457	3.15928	0.0531102	3.0781	0.0638924	-0.269696	0.458681	0.376415	0.0623382	0.273847	0.0735509	-0.340724	0.287409	0.833792	0.104963	0.707968	0.0816943	-0.417977	0.344157	0.198967	0.0545887	0.0712688	0.0761981	-0.424204	0.173089
ENSMUSG00000008301	Phax	0.378783	0.394746	0.704806	3.54862	0.0478091	3.2915	0.0633175	-0.854155	0.00482554	0.634432	0.0559304	0.438993	0.0830948	-0.649234	0.0510362	1.21742	0.102636	1.10339	0.0830689	-0.378783	0.387826	0.375897	0.0912167	0.257066	0.102484	-0.394746	0.386423
ENSMUSG00000008305	Tle1	0.196658	-0.166921	0.132638	3.68778	0.0431745	3.87291	0.0587371	0.614993	0.00570272	0.141988	0.0497607	0.236958	0.0604916	0.315482	0.22534	0.934706	0.0432541	0.993906	0.0597261	0.196658	0.422103	0.71695	0.0484596	0.666702	0.0661224	-0.166921	0.539914
ENSMUSG00000008307	1700109H08Rik	-0.214408	-0.439237	-0.298042	3.2781	0.0113245	3.31179	0.0768918	0.11193	0.73564	0.254246	0.035519	0.228675	0.0777451	-0.0849448	0.764815	0.85422	0.0180134	0.789677	0.0847197	-0.214408	0.456159	1.82179	0.0159742	1.68957	0.169712	-0.439237	0.43794
ENSMUSG00000008318	Relt	-0.137509	-0.330238	-0.22457	3.1163	0.0485552	3.12262	0.0746249	0.0209955	0.941067	0.405296	0.0524021	0.340016	0.0834874	-0.216856	0.5078	1.3051	0.0580804	1.2637	0.0909717	-0.137509	0.701331	0.782721	0.0529648	0.68331	0.0748668	-0.330238	0.278363
ENSMUSG00000008333	Snrpb2	0.162851	0.189771	0.175866	3.49131	0.028357	3.55834	0.0702951	0.222681	0.436211	0.542586	0.0741156	0.539026	0.0793325	-0.0118248	0.973844	0.874344	0.0625148	0.923367	0.0764642	0.162851	0.619646	0.214701	0.0434804	0.291642	0.0802098	0.255592	0.399055
ENSMUSG00000008348	Ubc	0.267506	0.242759	0.0302657	3.14852	0.0327847	3.03917	0.0382306	-0.363253	0.285976	0.316569	0.0409134	0.201978	0.0531216	-0.380662	0.0874487	0.742182	0.115956	0.604009	0.123281	-0.458999	0.41427	0.1363	0.0634068	0.0632224	0.041812	-0.242759	0.335968
ENSMUSG00000008373	Prpf31	-0.396518	-0.15396	-0.147426	3.41696	0.0637261	3.37769	0.0864075	-0.13046	0.714946	0.329793	0.0738491	0.413962	0.0994867	0.279605	0.496927	0.354676	0.0748478	0.474039	0.0969231	0.396518	0.329698	-0.317919	0.0727797	-0.271573	0.0906158	0.15396	0.690065
ENSMUSG00000008384	Sertad1	-0.0649135	-0.33432	-0.0701136	2.66309	0.0256106	2.68116	0.0695092	0.0600166	0.926285	1.06136	0.0458172	0.991638	0.0750042	-0.231603	0.427634	0.851997	0.153985	0.907672	0.0835247	0.184947	0.750626	-0.144254	0.0275979	-0.244894	0.0728894	-0.33432	0.19661
ENSMUSG00000008393	Carhsp1	-0.221878	-0.260998	0.0351294	3.15498	0.0213185	3.23392	0.0819852	0.26223	0.401581	0.521243	0.0219637	0.504246	0.0916611	-0.0564596	0.856903	0.715549	0.0888558	0.648757	0.0924249	-0.221878	0.602396	0.0485985	0.0262758	-0.0299698	0.0860306	-0.260998	0.382429
ENSMUSG00000008398	Elk3	0.591899	0.628276	0.741188	3.22659	0.0865685	2.9	0.0647277	-1.08494	0.00455755	0.0986918	0.0947315	0.0393956	0.0652152	-0.196978	0.606148	1.27975	0.110587	1.10157	0.0723528	-0.591899	0.177567	1.00365	0.0907365	0.814524	0.0692315	-0.628276	0.097496
ENSMUSG00000008429	Herpud2	-0.100055	-0.164041	-0.0884205	3.45036	0.0493848	3.43087	0.0683786	-0.0647361	0.779497	0.513681	0.0539964	0.49554	0.0694447	-0.0602628	0.836616	0.77143	0.058846	0.702336	0.0732736	-0.229527	0.462205	0.419491	0.052345	0.331135	0.0718396	-0.293513	0.320209
ENSMUSG00000008435	Rdh13	0.432173	0.615239	0.611656	3.51607	0.0315662	3.29881	0.0958048	-0.72173	0.0139071	0.457547	0.0448192	0.367917	0.0988676	-0.297745	0.408982	0.749429	0.0337869	0.619332	0.0970078	-0.432173	0.205341	0.324434	0.0481683	0.139229	0.0997714	-0.615239	0.0945886
ENSMUSG00000008438	Adam21	-0.00942436	-0.383489	-0.327735	2.65811	0.0243544	2.72105	0.0994462	0.20906	0.682744	0.337476	0.0406167	0.375252	0.0996305	0.12549	0.725507	0.845028	0.0535041	0.842191	0.132253	-0.00942436	0.984135	1.83024	0.0828158	1.7148	0.101526	-0.383489	0.378261
ENSMUSG00000008450	Nutf2	0.343609	0.504404	0.49055	3.85472	0.0314999	3.51459	0.0612971	-1.12989	1.41512e-05	0.396671	0.0482006	0.256562	0.066275	-0.465432	0.0873202	1.57174	0.0683991	1.4683	0.104085	-0.343609	0.406259	0.626227	0.042834	0.474386	0.0649035	-0.504404	0.0508686
ENSMUSG00000008461	Fut1	NaN	NaN	2.24656	0.667841	0.186062	1.48531	0.31552	2.71558	0.0138007	0.303602	0.212804	0.742647	0.32625	1.45848	0.259679	NaN	NaN	NaN	0.31552	NaN	NaN	0.475396	0.312654	NaN	0.31552	NaN	NaN
ENSMUSG00000008475	Arpc5	0.312075	0.288376	0.0724074	3.14649	0.0180803	3.03311	0.0748542	-0.376663	0.301938	0.523392	0.0275015	0.44805	0.0776701	-0.250281	0.360507	0.498243	0.0583825	0.365413	0.105916	-0.441252	0.272072	-0.217247	0.0250541	-0.304057	0.076523	-0.288376	0.280982
ENSMUSG00000008482	Rnf151	NaN	NaN	NaN	NaN	NaN	-0.595625	0.0819359	NaN	1	NaN	NaN	-2.59536	0.0922193	NaN	NaN	NaN	NaN	-2.08822	0.125788	NaN	NaN	NaN	NaN	-1.58873	0.0832565	NaN	NaN
ENSMUSG00000008489	Elavl2	0.198518	0.212391	-0.00628773	4.23219	0.0256102	4.1504	0.0754641	-0.27171	0.187875	0.241659	0.0456058	0.26822	0.0764075	0.0882317	0.765331	1.30108	0.029971	1.24132	0.077805	-0.198518	0.473538	1.37034	0.067886	1.30641	0.090222	-0.212391	0.571216
ENSMUSG00000008496	Pou2f2	-0.69111	-0.551806	-0.91599	3.12657	0.134586	3.0322	0.0791094	-0.313486	0.314289	0.691227	0.140722	0.47893	0.0841392	-0.705234	0.195381	1.49767	0.158531	1.10089	0.0841618	-1.31808	0.0270599	1.94316	0.168013	1.58832	0.1299	-1.17878	0.0947482
ENSMUSG00000008540	Mgst1	-1.16075	-0.784306	-0.612055	1.05357	0.244115	1.19739	0.107576	0.477744	0.680634	0.421873	0.246819	0.282537	0.196469	-0.462866	0.658719	0.666657	0.27932	1.30371	0.20538	2.11624	0.0661403	0.62186	0.270888	0.38576	0.179375	-0.784306	0.467411
ENSMUSG00000008575	Nfib	-0.19522	-0.0574381	-0.0079238	4.39184	0.0572243	4.38025	0.0688305	-0.0385062	0.923899	-0.0104258	0.0755122	0.117384	0.071566	0.424574	0.219262	0.984689	0.0673125	1.04346	0.0693493	0.19522	0.543141	1.61226	0.0724045	1.57179	0.0731704	-0.134451	0.694184
ENSMUSG00000008590	Htr3b	NaN	NaN	NaN	0.744632	0.0785336	0.760067	0.137834	0.0512744	0.940402	0.266747	0.110746	-0.0597067	0.197076	-1.08446	0.148714	NaN	NaN	NaN	0.137834	NaN	NaN	NaN	NaN	1.29951	0.164796	NaN	NaN
ENSMUSG00000008601	Rab25	-0.469741	-0.103554	-0.544712	2.08672	0.0102294	2.09374	0.0489231	0.0233209	0.962806	0.085907	0.07022	0.143612	0.049003	0.191691	0.500375	0.856112	0.0236169	1.01156	0.059212	0.516382	0.0147504	0.494289	0.0195359	0.539502	0.105962	0.150195	0.674761
ENSMUSG00000008604	Ubqln4	-0.00403505	-0.343312	-0.190827	3.65684	0.0517857	3.4915	0.0640567	-0.549259	0.038135	0.324537	0.0670031	0.362717	0.065866	0.12683	0.684481	0.437158	0.0671489	0.438373	0.0821298	0.00403505	0.990865	-0.348126	0.0530164	-0.244779	0.0706796	0.343312	0.242121
ENSMUSG00000008658	Rbfox1	0.152384	NaN	-2.22301	2.52749	0.0655717	2.67995	0.0338626	0.506478	0.368236	-0.016158	0.0734096	-0.236013	0.0347105	-0.730343	0.00677917	1.98867	0.105878	2.03455	0.137491	0.152384	0.791517	NaN	NaN	2.11889	0.272252	NaN	NaN
ENSMUSG00000008668	Rps18	0.721577	1.16499	0.780934	4.07257	0.0607542	3.66371	0.0759451	-1.35819	3.39836e-08	1.02998	0.0683558	0.732242	0.0860788	-0.989062	0.00675454	0.603863	0.0917052	0.386646	0.108328	-0.721577	0.125913	-0.287969	0.0669379	-0.638667	0.087885	-1.16499	0.00150101
ENSMUSG00000008682	Rpl10	0.135322	0.507367	0.197036	3.91774	0.0286309	3.72702	0.0910526	-0.633585	0.00738425	1.61594	0.0669607	1.422	0.0950768	-0.644232	0.0953809	0.332581	0.073391	0.291845	0.109014	-0.135322	0.756579	-0.614747	0.0635601	-0.76748	0.114448	-0.507367	0.243341
ENSMUSG00000008683	Rps15a	0.163235	0.503725	0.206504	4.29496	0.0280471	4.11466	0.0528345	-0.598938	0.00573634	0.698727	0.044185	0.647643	0.0786225	-0.1697	0.571103	0.624885	0.0413069	0.575746	0.0601489	-0.163235	0.500668	-0.086681	0.122665	-0.295641	0.148664	-0.694151	0.278289
ENSMUSG00000008690	Ncaph2	0.51968	0.737222	0.741915	3.54034	0.0473853	3.22104	0.0694553	-1.0607	0.000540661	0.10968	0.0579276	-0.0706283	0.0714444	-0.598972	0.0499552	0.387461	0.0783081	0.231021	0.0835313	-0.51968	0.17184	-0.388213	0.0499916	-0.610139	0.0704265	-0.737222	0.0101815
ENSMUSG00000008730	Hipk1	0.224539	0.27407	0.282236	3.55982	0.0145176	3.45534	0.0549261	-0.347064	0.191938	0.32771	0.0374095	0.325115	0.0558313	-0.00861834	0.969206	0.413537	0.0632679	0.272176	0.0899586	-0.46959	0.198672	-0.0878685	0.0309761	-0.170372	0.0682898	-0.27407	0.271229
ENSMUSG00000008734	Gprc5b	1.8668	1.42049	1.79246	2.87936	0.154345	2.3166	0.430696	-1.86944	8.0339e-05	-0.0632531	0.159495	-0.614403	0.431534	-1.83088	0.230925	0.274711	0.189397	-0.287251	0.433627	-1.8668	0.234985	-0.400012	0.157463	-1.09792	0.432366	-2.31839	0.129342
ENSMUSG00000008763	Man1a2	0.0368599	0.222063	0.202401	3.76034	0.0465429	3.65856	0.0604509	-0.338107	0.151985	0.212546	0.0595026	0.241645	0.0613102	0.0966649	0.733412	0.657723	0.0506135	0.465258	0.0668357	-0.639355	0.0216936	0.688952	0.0625667	0.552238	0.0793175	-0.454152	0.175968
ENSMUSG00000008789	Ceacam5	NaN	NaN	NaN	NaN	NaN	0.0758853	0.22006	NaN	0.341483	NaN	NaN	-0.356198	0.22657	NaN	NaN	NaN	NaN	0.565815	0.240986	NaN	NaN	NaN	NaN	0.193478	0.279505	NaN	NaN
ENSMUSG00000008813	Tppp2	NaN	NaN	NaN	-0.331729	0.126594	NaN	0	NaN	0.40248	NaN	NaN	NaN	0.173902	NaN	NaN	NaN	NaN	NaN	0.156208	NaN	NaN	NaN	NaN	NaN	0	NaN	NaN
ENSMUSG00000008822	Acyp1	-0.0302986	0.254264	0.223426	2.75391	0.0634025	2.64959	0.0532224	-0.346571	0.501381	0.216364	0.0638338	0.105398	0.0591111	-0.368619	0.202141	1.40509	0.0682821	1.18731	0.0706708	-0.723441	0.0266822	0.854774	0.124762	0.778233	0.0905761	-0.254264	0.619571
ENSMUSG00000008843	Cldn13	NaN	NaN	NaN	NaN	NaN	0.282365	0.0391969	NaN	0.332672	NaN	NaN	0.813574	0.0996426	NaN	NaN	NaN	NaN	0.689714	0.119075	NaN	NaN	NaN	NaN	NaN	0.0391969	NaN	NaN
ENSMUSG00000008845	Cd163	NaN	0.125228	-0.311235	0.664782	0.183949	0.293952	0.198969	-1.23187	0.402441	1.15057	0.208853	-0.427897	0.25353	-5.24354	1.54447e-06	NaN	NaN	0.524131	0.247544	NaN	NaN	0.446404	0.258357	-0.257558	0.334232	-2.33851	0.0956333
ENSMUSG00000008855	Hdac5	-0.34219	0.0266215	-0.104966	2.84361	0.0527059	2.93349	0.169647	0.298576	0.492365	-0.103346	0.0675921	0.141016	0.174082	0.811752	0.19069	0.218445	0.0863515	0.501215	0.173345	0.939341	0.144257	-0.457925	0.0598111	-0.286178	0.171127	0.57053	0.343426
ENSMUSG00000008859	Rala	-0.238534	0.183667	0.156242	3.58816	0.025436	3.50996	0.0689425	-0.259793	0.377889	0.0883167	0.0318102	0.113567	0.0695796	0.0838804	0.741366	1.08679	0.0535587	0.85857	0.0905653	-0.75812	0.0300817	0.655977	0.0313252	0.554855	0.0804577	-0.335919	0.24152
ENSMUSG00000008874	Clec3a	NaN	NaN	NaN	0.873369	0.176306	0.841109	0.130807	-0.107163	0.855775	0.121008	0.191278	0.0173028	0.156982	-0.344501	0.675144	NaN	NaN	1.24846	0.172491	NaN	NaN	NaN	NaN	1.25973	0.171182	NaN	NaN
ENSMUSG00000008892	Vdac3	0.173652	0.631073	0.405616	3.39531	0.0358247	3.19719	0.0697194	-0.658131	0.0408495	0.489552	0.0429455	0.31135	0.083077	-0.591976	0.0567167	0.655517	0.0836422	0.603243	0.0810102	-0.173652	0.65348	-0.201898	0.0398711	-0.39187	0.0885922	-0.631073	0.0505319
ENSMUSG00000008932	Slc1a7	-2.01493	-0.741409	-2.18128	1.74233	0.0519516	1.60972	0.0513768	-0.440521	0.568679	0.287891	0.0874604	0.141059	0.0628669	-0.487764	0.172818	1.4931	0.198434	2.09965	0.110849	2.01493	0.00761763	1.12457	0.105476	1.34776	0.223653	0.741409	0.36675
ENSMUSG00000008958	Vps72	-0.536861	-0.0650839	-0.0182068	2.83029	0.0303742	2.82032	0.0773028	-0.0331212	0.945899	0.203704	0.0589393	0.271587	0.0808378	0.225502	0.497431	0.259953	0.0741028	0.421564	0.0872842	0.536861	0.158104	-0.470997	0.0393144	-0.51053	0.0802171	-0.131326	0.658101
ENSMUSG00000008976	Gabpa	-0.218413	0.109487	-0.0049657	3.53121	0.0162694	3.5773	0.0920931	0.153098	0.593467	0.0121063	0.0378656	0.076802	0.0938369	0.214915	0.522591	0.124601	0.054026	0.0588516	0.11164	-0.218413	0.596026	-0.120865	0.0371289	-0.0616501	0.0999485	0.196708	0.57864
ENSMUSG00000008999	Bmp7	0.392428	-0.0111637	0.34597	2.74484	0.00646518	2.6066	0.121571	-0.45923	0.380724	0.145159	0.0185742	0.132329	0.122419	-0.0426184	0.917476	1.12722	0.0410781	1.00908	0.137567	-0.392428	0.410607	0.636057	0.0593349	0.356212	0.127286	-0.929624	0.0462966
ENSMUSG00000009013	Dynll1	-0.12653	0.188664	-0.0814002	3.49052	0.0313503	3.42071	0.07168	-0.23189	0.421701	2.6848	0.0850962	2.59291	0.181963	-0.305266	0.647338	0.464623	0.107049	0.502713	0.0897678	0.12653	0.78513	-0.463154	0.0400739	-0.519947	0.0785824	-0.188664	0.519678
ENSMUSG00000009030	Pdcl	-0.278454	-0.239513	-0.103288	3.1381	0.0233336	3.25256	0.104913	0.380246	0.257511	0.670311	0.0586903	0.657893	0.118312	-0.0412534	0.925085	0.548612	0.111495	0.464789	0.119961	-0.278454	0.608775	-0.0846949	0.0324609	-0.156795	0.105913	-0.239513	0.515132
ENSMUSG00000009035	Tmem184b	0.229984	0.578934	0.583029	3.62522	0.0673874	3.42376	0.0148197	-0.669222	0.00767549	0.153839	0.076458	0.0856699	0.0483194	-0.226452	0.451034	0.779918	0.104069	0.710686	0.0835152	-0.229984	0.603872	0.169471	0.0717263	-0.059164	0.0363847	-0.759509	0.00447243
ENSMUSG00000009047	Gm5965	NaN	NaN	NaN	NaN	NaN	NaN	0	NaN	1	NaN	NaN	NaN	0	NaN	NaN	NaN	NaN	NaN	0	NaN	NaN	NaN	NaN	NaN	0	NaN	NaN
ENSMUSG00000009070	Rsph14	-0.39502	0.0577363	0.20453	1.55189	0.180268	1.74347	0.0571238	0.636398	0.530265	0.428477	0.240391	-0.032405	0.0795016	-1.53102	0.0687198	1.26616	0.196448	1.14725	0.202941	-0.39502	0.67375	1.16213	0.22036	1.5279	0.0899328	1.21506	0.124339
ENSMUSG00000009073	Nf2	0.0157119	0.011536	-0.0519317	4.08076	0.0295218	4.0922	0.0600383	0.0380135	0.814299	0.103298	0.0474045	0.14143	0.0681617	0.126671	0.646034	0.773158	0.0530861	0.791314	0.0694204	0.0603152	0.835415	0.212879	0.044372	0.216352	0.0697957	0.011536	0.966508
ENSMUSG00000009075	Cabp7	0.398524	0.512674	0.325509	2.21582	0.0988017	2.02705	0.145734	-0.62706	0.261495	0.194062	0.102044	-0.0376606	0.146491	-0.769766	0.194301	0.523312	0.114986	0.265752	0.153523	-0.855596	0.179341	-0.0408615	0.105936	-0.264059	0.150599	-0.741446	0.225436
ENSMUSG00000009076	Zmat5	-0.238063	-0.804294	-0.486179	3.4372	0.0496954	3.4554	0.0795971	0.0604485	0.760545	0.252077	0.0647174	0.161869	0.0937655	-0.299663	0.428493	1.44626	0.12125	1.3746	0.129321	-0.238063	0.686022	0.635461	0.0812351	0.393344	0.090078	-0.804294	0.0459285
ENSMUSG00000009079	Ewsr1	0.0361751	0.0722466	0.270401	4.18127	0.0125933	4.00729	0.0674753	-0.577963	0.0084894	0.262511	0.0468361	0.252275	0.0684614	-0.034004	0.901788	0.648562	0.0324045	0.637672	0.0898731	-0.0361751	0.909249	0.181963	0.0216425	0.160214	0.0686799	-0.0722466	0.762635
ENSMUSG00000009090	Ap1b1	-0.0407269	-0.118646	0.00573542	3.4928	0.0221144	3.47585	0.0674295	-0.0563116	0.881944	0.035352	0.0388221	0.112234	0.0730357	0.255396	0.352627	0.64024	0.125732	0.6525	0.124035	0.0407269	0.944658	-0.260219	0.0346393	-0.329838	0.0702916	-0.231269	0.374319
ENSMUSG00000009092	Derl3	0.737178	0.156813	-0.198701	1.70994	0.267462	2.07847	0.159714	1.22423	0.199572	0.423429	0.270612	0.582522	0.164718	0.528495	0.615537	0.0438988	0.30057	0.265812	0.15977	0.737178	0.514448	-0.536314	0.271011	-0.489109	0.160658	0.156813	0.880896
ENSMUSG00000009093	Gstt4	NaN	NaN	NaN	NaN	NaN	-0.238572	0.092112	NaN	0.52879	NaN	NaN	NaN	0.092112	NaN	NaN	NaN	NaN	NaN	0.092112	NaN	NaN	NaN	NaN	0.300867	0.129012	NaN	NaN
ENSMUSG00000009097	Tbx1	-0.964698	-2.4451	-3.49035	0.923361	0.138575	1.04791	0.0905204	0.41375	0.814217	0.428865	0.188566	0.12828	0.110386	-0.998521	0.168922	0.949395	0.194562	0.658992	0.244035	-0.964698	0.352125	0.619554	0.244652	-0.116494	0.0992489	-2.4451	0.00530546
ENSMUSG00000009108	Gnat2	1.62022	0.211072	-0.642063	1.52751	0.0691322	0.866299	0.147928	-2.19648	0.0241264	0.48636	0.108436	0.485891	0.270525	-0.00155753	0.998716	0.895804	0.0781454	0.408068	0.207716	-1.62022	0.0279701	-0.0437288	0.071047	-0.107268	0.156702	-0.211072	0.71191
ENSMUSG00000009112	Bcl2l13	-0.181682	0.089937	0.0839506	3.55553	0.0343306	3.48698	0.0667103	-0.227718	0.430811	0.351366	0.046303	0.356185	0.0683864	0.0160082	0.95347	0.776954	0.0695484	0.585163	0.0901921	-0.637117	0.092189	0.105327	0.0420447	-0.00469854	0.0698536	-0.365498	0.177177
ENSMUSG00000009114	2610028H24Rik	-1.52464	-0.113427	-0.0268068	1.31753	0.148677	1.22127	0.0747961	-0.319766	0.597626	0.141933	0.16108	0.0576588	0.0908955	-0.279953	0.648645	0.971359	0.170658	1.43032	0.120981	1.52464	0.0282355	0.799094	0.209586	0.833239	0.121517	0.113427	0.887918
ENSMUSG00000009115	Spatc1l	0.307378	NaN	1.15576	0.509288	0.0774318	-0.0885649	0.117374	-1.98602	0.19754	-0.191555	0.128888	-0.718086	0.224549	-1.7491	0.0419868	0.493895	0.166674	0.401365	0.153051	-0.307378	0.682606	NaN	NaN	NaN	0.117374	NaN	NaN
ENSMUSG00000009145	Dqx1	1.29489	1.2131	1.07939	2.60949	0.109054	2.2146	0.117741	-1.31178	0.0266571	0.324094	0.117856	0.0224693	0.121529	-1.00198	0.0747986	0.580376	0.109076	0.180405	0.121629	-1.32867	0.014358	0.346012	0.12447	-0.0191662	0.137608	-1.2131	0.0490578
ENSMUSG00000009185	Ccl8	NaN	NaN	NaN	NaN	NaN	0.0064352	0.202298	NaN	0.429382	NaN	NaN	0.496365	0.224884	NaN	NaN	NaN	NaN	NaN	0.202298	NaN	NaN	NaN	NaN	0.0553296	0.240811	NaN	NaN
ENSMUSG00000009207	Lnpk	-0.303242	-0.267813	-0.17163	3.54489	0.00382123	3.62823	0.0767539	0.276852	0.258284	0.120472	0.0270832	0.175559	0.0769958	0.182996	0.499725	0.662117	0.0113277	0.570832	0.0860877	-0.303242	0.293117	0.640941	0.0486027	0.560321	0.0951989	-0.267813	0.450703
ENSMUSG00000009210	Prr29	NaN	0.0219667	-0.417945	1.25136	0.0886472	1.07721	0.257355	-0.578491	0.569881	0.636449	0.11805	0.374192	0.259151	-0.871201	0.357083	NaN	NaN	NaN	0.257355	NaN	NaN	1.09592	0.2015	1.0893	0.258035	-0.0219667	0.983885
ENSMUSG00000009214	Mymk	NaN	NaN	NaN	0.789186	0.339906	NaN	0	NaN	0.00272908	0.403821	0.406261	NaN	0.0982243	NaN	NaN	1.27497	0.354003	NaN	0	NaN	NaN	1.24258	0.355563	NaN	0.218139	NaN	NaN
ENSMUSG00000009216	Fam163b	-0.41603	0.285645	0.942789	1.56815	0.199295	1.26853	0.0786985	-0.995301	0.241224	0.253277	0.221275	0.0799459	0.0837824	-0.575795	0.463817	1.37347	0.215424	1.49871	0.166982	0.41603	0.645888	0.753687	0.215486	0.240444	0.119476	-1.70496	0.0372479
ENSMUSG00000009246	Trpm5	NaN	NaN	NaN	NaN	NaN	0.132452	0.234997	NaN	0.472694	NaN	NaN	-1.34216	0.244358	NaN	NaN	NaN	NaN	-0.256986	0.342375	NaN	NaN	NaN	NaN	-0.286873	0.339659	NaN	NaN
ENSMUSG00000009248	Ascl2	1.49821	2.13865	1.18092	1.86529	0.131463	1.16732	0.45413	-2.3186	0.0041307	1.21723	0.145627	0.662718	0.465467	-1.84206	0.255553	0.45619	0.198769	0.00518429	0.454536	-1.49821	0.363293	-0.457083	0.137796	-1.10088	0.455109	-2.13865	0.175766
ENSMUSG00000009281	Rarres2	NaN	1.36101	-0.399277	0.595387	0.157688	0.0988634	0.176962	-1.64942	0.214216	0.806466	0.184023	0.630072	0.199268	-0.585968	0.515486	0.639517	0.203482	NaN	0.176962	NaN	NaN	0.21154	0.281574	-0.371804	0.302266	-1.93783	0.157913
ENSMUSG00000009291	Pttg1ip	0.304376	-0.268111	-0.00882891	3.1743	0.112027	3.2831	0.0963813	0.361421	0.25403	0.264653	0.116368	0.318593	0.103799	0.179187	0.729404	0.557884	0.155073	0.649511	0.107759	0.304376	0.627525	-0.173128	0.112827	-0.253837	0.0996812	-0.268111	0.591898
ENSMUSG00000009292	Trpm2	-0.356788	-0.904532	-0.581399	1.64015	0.120866	1.70107	0.0444357	0.202373	0.960123	0.0797032	0.125034	0.212831	0.068715	0.442242	0.350764	0.317407	0.140465	0.546652	0.0593886	0.761533	0.132788	0.650534	0.160364	1.04467	0.137177	1.30928	0.0618105
ENSMUSG00000009293	Ube2g2	0.324945	0.514213	0.413283	2.90009	0.0290001	2.71647	0.0268716	-0.609963	0.180583	0.747954	0.0509259	0.626074	0.071896	-0.404875	0.166559	0.696161	0.0451845	0.598343	0.0835605	-0.324945	0.303141	0.0237425	0.0382314	-0.131051	0.0282527	-0.514213	0.0011291
ENSMUSG00000009350	Mpo	NaN	NaN	1.06189	0.512755	0.287739	0.0758853	0.22006	-1.45125	0.293851	NaN	NaN	-0.339828	0.32725	NaN	NaN	NaN	NaN	0.607094	0.238367	NaN	NaN	NaN	NaN	0.240975	0.242969	NaN	NaN
ENSMUSG00000009356	Lpo	2.15231	1.90419	1.31165	1.39159	0.0159838	0.489762	0.262983	-2.9958	0.00244136	0.78921	0.0695431	-0.355201	0.26418	-3.80165	2.79912e-05	1.16381	0.076086	0.5159	0.296046	-2.15231	0.0340351	0.298958	0.0811447	-0.274261	0.299553	-1.90419	0.0647448
ENSMUSG00000009376	Met	0.591683	0.186903	0.10489	2.36615	0.0953899	2.05348	0.271524	-1.03869	0.118921	0.226964	0.0996705	0.127027	0.274814	-0.331983	0.732454	0.866214	0.104697	0.6881	0.282083	-0.591683	0.553872	0.314134	0.0957027	0.257871	0.271597	-0.186903	0.845094
ENSMUSG00000009378	Slc16a12	0.764811	-1.37439	-0.424502	1.81099	0.0291161	1.55827	0.0593452	-0.839541	0.271703	0.0491694	0.0773083	0.163227	0.109171	0.378892	0.393865	1.5955	0.104423	1.36527	0.18743	-0.764811	0.283246	2.01649	0.155334	1.0973	0.149691	-3.05347	2.03538e-05
ENSMUSG00000009394	Syn2	-0.36393	-0.833236	-0.425333	1.98281	0.193515	2.34326	0.0324279	1.1974	0.0854382	0.0602178	0.196794	0.00318778	0.0329809	-0.18945	0.775024	1.33542	0.361805	1.22587	0.102904	-0.36393	0.770862	1.11833	0.239043	0.867496	0.0791569	-0.833236	0.319195
ENSMUSG00000009406	Elk1	5.10415	5.19611	5.13768	0.519481	0.265918	2.10776	0.759605	5.27616	8.8263e-08	-1.65339	0.269505	0.0804909	0.759666	5.75981	0.0314713	-2.00687	0.268489	-0.366808	0.763811	5.44818	0.0427946	-2.52075	0.265968	-0.908373	0.760056	5.35621	0.0452482
ENSMUSG00000009418	Nav1	0.452797	0.430476	0.492137	4.11	0.056701	3.9452	0.0649084	-0.547454	0.0136205	0.172742	0.071703	0.12393	0.0740309	-0.16215	0.635773	0.881174	0.104034	0.687879	0.0954043	-0.642112	0.170883	0.338818	0.0726547	0.138803	0.0827584	-0.664433	0.0693339
ENSMUSG00000009470	Tnpo1	-0.229347	-0.024205	-0.159063	4.37459	0.0363462	4.31571	0.0640333	-0.195603	0.314347	0.317672	0.0531737	0.351173	0.0664224	0.111286	0.693779	0.467576	0.066495	0.280771	0.0873573	-0.620553	0.0888409	-0.0527274	0.0427624	-0.045441	0.0731402	0.024205	0.931465
ENSMUSG00000009471	Myod1	NaN	NaN	NaN	-0.446633	0.105514	NaN	0	NaN	0.40248	NaN	NaN	NaN	0	NaN	NaN	NaN	NaN	NaN	0.0916092	NaN	NaN	-0.456508	0.105958	NaN	0.311223	NaN	NaN
ENSMUSG00000009487	Otog	0.711833	0.935237	-1.21146	1.10967	0.532631	1.43042	0.0553673	1.0655	0.434821	-0.419483	0.541484	-0.20744	0.135642	0.704391	0.70405	0.26437	0.566578	0.478653	0.0663817	0.711833	0.707187	0.303382	0.533806	0.663346	0.0760087	1.19577	0.504389
ENSMUSG00000009535	Rnmt	0.733933	0.45767	0.353591	3.75854	0.0485396	3.48731	0.0561729	-0.901017	0.000518064	0.402277	0.0609757	0.264319	0.0703156	-0.458286	0.138267	0.745784	0.0485782	0.524848	0.0638049	-0.733933	0.00586826	0.321007	0.0582804	0.183234	0.0576067	-0.45767	0.0927124
ENSMUSG00000009545	Kcnq1	-2.37411	0.602113	-1.08416	2.14552	0.0806135	1.82638	0.0720072	-1.06014	0.129557	-0.341406	0.0843006	-0.858363	0.0731472	-1.71729	3.62583e-06	2.38462	0.166236	1.03168	0.184796	-4.49439	5.23731e-08	2.11576	0.166475	1.65875	0.184993	-1.51817	0.0663053
ENSMUSG00000009549	Srp14	-0.36954	0.259365	0.282878	2.90469	0.0553005	2.79798	0.0702736	-0.354468	0.43681	0.783926	0.0572487	0.730805	0.0705527	-0.176463	0.558777	0.595774	0.14285	0.707017	0.135564	0.36954	0.572164	-0.188568	0.0607016	-0.323903	0.0742735	-0.449571	0.158285
ENSMUSG00000009551	6330409D20Rik	NaN	NaN	NaN	0.522726	0.139085	0.0870785	0.152396	-1.44719	0.347216	NaN	NaN	0.317257	0.211929	NaN	NaN	1.00851	0.170667	NaN	0.152396	NaN	NaN	NaN	NaN	NaN	0.152396	NaN	NaN
ENSMUSG00000009555	Cdk9	-0.165018	0.199947	0.209454	3.34491	0.035149	3.15238	0.055409	-0.639553	0.0536605	0.629081	0.0414039	0.639713	0.0581129	0.0353184	0.881552	0.425084	0.0631761	0.474759	0.0688677	0.165018	0.595046	-0.241919	0.0397379	-0.302109	0.058291	-0.199947	0.393558
ENSMUSG00000009563	Tor2a	0.333454	0.556648	0.413755	2.48244	0.111268	2.07581	0.036852	-1.35077	0.0361746	1.14954	0.142746	0.967292	0.137593	-0.605428	0.357969	0.402818	0.12594	0.302439	0.10225	-0.333454	0.536061	-0.55843	0.116506	-0.725997	0.0440716	-0.556648	0.178546
ENSMUSG00000009566	Fpgs	0.173238	0.437864	0.412951	3.08844	0.0852866	2.64158	0.0590886	-1.48442	0.000862998	0.0802205	0.0912043	-0.118106	0.0630148	-0.658827	0.0736072	0.371028	0.0989853	0.318878	0.0767635	-0.173238	0.677174	-0.444904	0.0869713	-0.576714	0.0617918	-0.437864	0.216653
ENSMUSG00000009569	Mrtfb	0.319227	0.140136	0.279883	4.13979	0.0566608	3.91216	0.0513846	-0.756172	0.000621159	0.196966	0.0606843	0.128283	0.0539312	-0.228159	0.397558	1.44055	0.0747362	1.34445	0.0591034	-0.319227	0.31319	0.887651	0.0830061	0.845466	0.0778394	-0.140136	0.710849
ENSMUSG00000009575	Cbx5	-0.243335	0.087758	0.139483	4.15624	0.0399196	4.07314	0.0898697	-0.276035	0.202782	0.362883	0.0494976	0.366672	0.0922277	0.0125867	0.971124	-0.024062	0.0604268	-0.263503	0.0921497	-0.795405	0.0297894	-0.127052	0.0573681	-0.15347	0.11299	-0.087758	0.834859
ENSMUSG00000009580	Odam	NaN	NaN	NaN	NaN	NaN	NaN	0	NaN	1	NaN	NaN	NaN	0.156208	NaN	NaN	NaN	NaN	NaN	0	NaN	NaN	NaN	NaN	NaN	0	NaN	NaN
ENSMUSG00000009585	Apobec3	0.258033	0.202883	0.156869	3.44076	0.0548481	3.17916	0.0372084	-0.869016	0.00637714	0.464738	0.0738098	0.377941	0.0437084	-0.288332	0.311612	0.36233	0.0606425	0.284654	0.0546422	-0.258033	0.341315	-0.223952	0.0613011	-0.285026	0.0441802	-0.202883	0.418943
ENSMUSG00000009588	St6galnac1	NaN	NaN	NaN	-0.145603	0.165894	NaN	0	NaN	0.212581	-0.277265	0.239109	NaN	0.156208	NaN	NaN	NaN	NaN	NaN	0	NaN	NaN	NaN	NaN	NaN	0.192096	NaN	NaN
ENSMUSG00000009596	Taf7l	4.96974	4.79085	4.98237	-0.402378	0.113336	1.13387	0.0740156	5.1033	0.00256403	-1.50412	0.141722	-0.0929613	0.0800736	4.68777	0	-1.28314	0.173753	0.293314	0.164637	5.23686	4.51927e-11	-2.06104	0.11507	-0.430742	0.086091	5.41574	0
ENSMUSG00000009614	Sardh	0.146976	-0.177255	-1.15348	1.21473	0.22465	1.16156	0.239959	-0.176625	0.769948	0.369659	0.239199	0.383372	0.273428	0.0455523	0.96989	1.75486	0.24209	1.69277	0.256852	-0.206273	0.860353	0.820427	0.3235	0.660729	0.30279	-0.530504	0.718538
ENSMUSG00000009621	Vav2	0.308356	0.651288	0.518129	3.90707	0.088544	3.56749	0.0422144	-1.12806	8.63164e-06	0.344409	0.0975078	0.29654	0.0654453	-0.159017	0.68355	1.41512	0.0930695	1.32229	0.0653983	-0.308356	0.414474	1.00991	0.102822	0.813848	0.0625175	-0.651288	0.103262
ENSMUSG00000009628	Tex15	0.591487	0.458614	0.0851047	3.43872	0.0175223	3.23596	0.0460898	-0.673552	0.026618	0.48414	0.0414499	0.370783	0.065627	-0.376563	0.144184	0.693169	0.0738268	0.465705	0.0723945	-0.755617	0.0278168	0.765076	0.0597108	0.627019	0.0556422	-0.458614	0.0907402
ENSMUSG00000009630	Ppp2cb	0.199768	0.266789	0.317177	3.66388	0.0287412	3.56575	0.067948	-0.325984	0.210119	0.535523	0.0434599	0.457347	0.0712187	-0.259697	0.348753	1.18586	0.116627	1.04973	0.108049	-0.4522	0.39188	0.355699	0.0424783	0.239749	0.0726965	-0.385178	0.168474
ENSMUSG00000009633	G0s2	-0.269073	-0.0762235	-0.325683	1.19424	0.140827	1.1828	0.0214076	-0.0379788	0.944451	1.32047	0.221007	1.02742	0.167746	-0.973485	0.290881	0.388987	0.154925	0.285122	0.0880012	-0.34503	0.559935	-0.361446	0.146163	-0.407257	0.0335567	-0.152181	0.760002
ENSMUSG00000009640	Dmap1	-0.243637	-0.0270261	-0.112483	2.9308	0.0894682	2.90943	0.0851348	-0.0709654	0.791467	0.2966	0.0906164	0.221211	0.0894018	-0.250435	0.553694	0.330213	0.0991303	0.214145	0.0889076	-0.385567	0.383403	-0.292283	0.0898829	-0.343145	0.085735	-0.168957	0.682203
ENSMUSG00000009646	Pla2g12b	NaN	NaN	NaN	NaN	NaN	1.39608	0.525271	NaN	1.19715e-05	NaN	NaN	0.127157	0.557474	NaN	NaN	NaN	NaN	1.88601	0.534376	NaN	NaN	NaN	NaN	0.246506	0.540108	NaN	NaN
ENSMUSG00000009647	Mcu	0.0875709	-0.260908	-0.127816	3.53445	0.0391963	3.62067	0.103655	0.286419	0.195415	-0.191491	0.0469786	-0.107235	0.110575	0.279892	0.48311	1.03474	0.0855514	1.0611	0.111645	0.0875709	0.851332	0.430466	0.0414959	0.351925	0.103857	-0.260908	0.482513
ENSMUSG00000009654	Oit3	NaN	NaN	NaN	NaN	NaN	1.00263	0.402949	NaN	0.00280935	NaN	NaN	0.241839	0.412049	NaN	NaN	NaN	NaN	0.970349	0.430513	NaN	NaN	NaN	NaN	1.42125	0.417804	NaN	NaN
ENSMUSG00000009670	Tex11	1.64301	1.76708	2.12088	1.89621	0.693329	2.55329	0.157203	2.18278	0.0020769	-0.721789	0.693835	-0.131204	0.157871	1.96188	0.406552	0.311718	0.693922	0.806314	0.164042	1.64301	0.48791	-0.239959	0.698114	0.291986	0.157495	1.76708	0.457304
ENSMUSG00000009681	Bcr	0.135722	0.0901585	0.135915	4.013	0.053618	3.92597	0.051967	-0.289136	0.192742	0.200771	0.0620559	0.196755	0.0595616	-0.0133396	0.962764	1.01897	0.0918364	0.885753	0.076869	-0.442549	0.265973	0.431651	0.0790903	0.284714	0.0760615	-0.488113	0.180545
ENSMUSG00000009687	Fxyd5	0.420863	0.479444	1.05264	1.9369	0.192387	1.61024	0.183489	-1.08515	0.113863	0.54305	0.200411	0.0637194	0.184863	-1.5923	0.0787412	0.395651	0.204752	-0.13098	0.18538	-1.74943	0.0565637	0.230097	0.208323	-0.278899	0.19394	-1.69085	0.073726
ENSMUSG00000009731	Kcnd1	0.107654	0.33059	0.305843	2.37742	0.126411	2.00463	0.0580977	-1.23838	0.0584166	0.285351	0.129392	0.155568	0.0620699	-0.43113	0.365809	0.336489	0.138497	0.304082	0.0877467	-0.107654	0.843311	-0.215177	0.132208	-0.314695	0.0650818	-0.33059	0.49946
ENSMUSG00000009733	Tfcp2	0.15708	-0.44051	-0.157283	3.58423	0.0340653	3.89274	0.0627626	1.02484	1.48557e-06	0.206864	0.04203	0.236648	0.0737816	0.0989412	0.725767	0.733662	0.0507845	0.780948	0.0655468	0.15708	0.568494	0.598222	0.0480721	0.465615	0.0633766	-0.44051	0.0955045
ENSMUSG00000009734	Pou6f2	-0.287187	-0.644277	0.719866	2.18611	0.0760878	2.51588	0.0187756	1.09545	0.0949528	-0.105815	0.078316	-0.262587	0.033251	-0.520785	0.0653894	1.52612	0.0772343	1.43967	0.0201926	-0.287187	0.278833	1.86516	0.124838	1.67121	0.0963227	-0.644277	0.218694
ENSMUSG00000009739	Pou6f1	0.418204	0.0990216	0.150651	2.78063	0.0674078	2.60384	0.0717833	-0.587292	0.223443	0.588093	0.076606	0.415718	0.0793316	-0.572616	0.118043	0.309823	0.0689995	0.183931	0.082127	-0.418204	0.240533	-0.222668	0.0760266	-0.252477	0.0764109	-0.0990216	0.782132
ENSMUSG00000009741	Ubp1	0.271477	0.214467	0.23827	3.83282	0.0185471	3.68319	0.0700496	-0.497072	0.0392628	0.11282	0.0326999	0.109702	0.070259	-0.0103578	0.967906	0.565936	0.0370719	0.484214	0.0745855	-0.271477	0.326507	0.315873	0.0296792	0.251312	0.0722364	-0.214467	0.408413
ENSMUSG00000009772	Nuak2	0.192778	0.423815	-0.0521563	2.79459	0.0445161	2.56448	0.0515249	-0.764393	0.127673	0.40218	0.0540475	0.306976	0.0628114	-0.316259	0.25059	0.935545	0.122185	0.877513	0.104039	-0.192778	0.717637	0.181534	0.0668695	0.0539525	0.0609889	-0.423815	0.158641
ENSMUSG00000009828	Cilk1	2.97692	3.06019	3.03368	1.81612	0.240218	0.739057	0.0961463	-3.57792	0.000273544	-1.26613	0.243381	-2.10028	0.0974417	-2.77098	0.0014636	-0.487797	0.240856	-1.38394	0.108042	-2.97692	0.000686899	-0.708898	0.240643	-1.63011	0.109773	-3.06019	0.000496093
ENSMUSG00000009863	Sdhb	0.361228	0.55547	0.444121	3.3867	0.048482	3.19288	0.0605146	-0.643855	0.0466358	0.45797	0.0532247	0.323265	0.0659435	-0.447481	0.111932	0.807127	0.11517	0.698386	0.10254	-0.361228	0.480699	-0.182719	0.0881648	-0.349933	0.10737	-0.55547	0.228749
ENSMUSG00000009876	Cox4i2	1.47087	3.16481	1.93275	1.44867	0.0755554	0.433482	0.320309	-3.37239	0.000637595	0.285672	0.0881057	-0.54623	0.326934	-2.76352	0.014014	1.98881	0.11768	0.401203	0.35436	-5.2739	2.11998e-05	0.294238	0.146115	-0.78344	0.333606	-3.57997	0.00308623
ENSMUSG00000009894	Snap47	0.0613175	0.0965785	0.0362236	3.40163	0.0534695	3.44485	0.0745644	0.143567	0.570014	0.239923	0.0576934	0.346734	0.0773959	0.354819	0.268523	0.920349	0.121981	0.988326	0.102986	0.225817	0.670243	0.0315868	0.0581438	0.0606598	0.0763158	0.0965785	0.761868
ENSMUSG00000009900	Wnt3a	5.07178	5.03748	4.76146	1.99091	0.218872	0.263155	0.203809	-5.73947	4.94529e-08	0.0422141	0.250199	-1.29729	0.209015	-4.44975	3.97888e-05	1.13958	0.324425	-0.387179	0.247614	-5.07178	0.000183341	0.463989	0.255759	-1.05244	0.210172	-5.03748	4.63075e-06
ENSMUSG00000009905	Kdsr	0.141924	0.243824	0.237474	3.4237	0.0623479	3.3375	0.0623986	-0.286343	0.313354	0.166126	0.0727849	0.158984	0.0650136	-0.0237255	0.941661	0.702511	0.0684971	0.659788	0.0661703	-0.141924	0.653725	0.357533	0.0643551	0.284135	0.0648778	-0.243824	0.421858
ENSMUSG00000009907	Vps4b	-0.0644334	0.144252	0.11687	3.73031	0.0202462	3.6842	0.0803965	-0.153191	0.529201	0.294547	0.0327417	0.253877	0.0868107	-0.135103	0.661133	0.639586	0.0437132	0.52796	0.0854699	-0.370815	0.24492	0.199468	0.0238027	0.156044	0.0804115	-0.144252	0.604587
ENSMUSG00000009927	Rps25	0.164354	0.438646	0.0700347	3.95878	0.0393467	3.80437	0.0427023	-0.512931	0.0288327	1.21163	0.0579714	1.13767	0.0734075	-0.245716	0.429072	0.481624	0.056693	0.432149	0.0439504	-0.164354	0.490377	-0.300296	0.0720711	-0.432342	0.0780888	-0.438646	0.214009
ENSMUSG00000009941	Nxf2	-1.56361	-1.21033	-0.208966	0.367241	0.300815	0.418755	0.262679	0.171126	1	-0.0196765	0.330026	-0.358561	0.264055	-1.12575	0.422676	0.0540834	0.379222	0.627804	0.27936	1.90586	0.2232	-0.707903	0.328156	-1.07225	0.265942	-1.21033	0.388365
ENSMUSG00000009995	Taz	-0.0757922	-0.0519494	0.0488079	2.48444	0.321	2.46071	0.0847077	-0.0788294	0.919434	0.315145	0.321311	0.488347	0.0991897	0.575366	0.606507	-0.0881084	0.32217	-0.0652927	0.0870117	0.0757922	0.945492	-0.176551	0.323322	-0.239649	0.106005	-0.209608	0.852881
ENSMUSG00000010021	Kif19a	0.255516	-0.178335	0.100861	1.98064	0.0980078	1.86423	0.0851499	-0.386712	0.508655	0.465617	0.134499	0.0301239	0.0938506	-1.44668	0.0079228	0.91578	0.10225	0.759874	0.149903	-0.517909	0.390231	0.463855	0.163044	0.177347	0.0928799	-0.95176	0.126791
ENSMUSG00000010025	Aldh3a2	0.0671521	0.074349	0.309104	3.05755	0.0414904	3.18597	0.0485717	0.426613	0.193577	0.282572	0.048087	0.369487	0.0505454	0.288728	0.212827	0.520884	0.0878923	0.541099	0.0687474	0.0671521	0.856242	-0.181352	0.0424544	-0.158971	0.0528641	0.074349	0.741323
ENSMUSG00000010044	Zmynd10	3.0807	3.13095	3.60319	0.53275	0.263011	-0.595625	0.0819359	-3.74838	0.0492928	-0.190353	0.412813	-1.09091	0.156697	-2.9916	0.0413968	0.00282507	0.283213	-1.32654	0.338806	-4.41606	0.00260874	-0.273289	0.43142	-1.58753	0.152494	-4.36581	0.00407668
ENSMUSG00000010045	Tmem115	2.56611	2.43177	2.54444	2.88199	0.0571671	2.06077	0.359299	-2.72801	6.57059e-07	0.863165	0.0591497	0.140021	0.364124	-2.40223	0.0499621	0.56562	0.0687065	-0.206857	0.362839	-2.56611	0.0364561	-0.312406	0.0643389	-1.04444	0.359625	-2.43177	0.0450981
ENSMUSG00000010047	Hyal2	-0.325213	-0.331812	-0.177242	2.69516	0.34103	2.55246	0.0353713	-0.474054	0.381038	1.13338	0.344164	0.940939	0.0832457	-0.639281	0.586794	0.221251	0.351734	0.31915	0.0674499	0.325213	0.784583	-0.773485	0.341185	-0.673599	0.0372355	0.331812	0.771027
ENSMUSG00000010048	Ifrd2	0.180681	0.44571	0.405703	3.27288	0.055361	2.95591	0.0456945	-1.05294	0.00374244	0.35006	0.061002	0.306433	0.0475527	-0.144928	0.572717	0.534405	0.0772132	0.480015	0.0798128	-0.180681	0.624285	-0.238475	0.055394	-0.372647	0.0457481	-0.44571	0.0618208
ENSMUSG00000010051	Hyal1	-0.165496	-0.0789125	0.343598	1.92157	0.419084	2.11292	0.188713	0.635668	0.392978	-0.00188485	0.421241	0.344077	0.195975	1.14926	0.456483	-0.572288	0.421288	-0.139759	0.189491	1.43683	0.349105	-0.736254	0.424726	-0.329789	0.194094	1.35025	0.384069
ENSMUSG00000010054	Tusc2	0.70953	0.505408	0.739034	2.65421	0.0274805	2.39568	0.224665	-0.858805	0.157765	0.873984	0.0612749	0.524578	0.22547	-1.1607	0.134799	0.351858	0.124301	0.138269	0.229939	-0.70953	0.413847	-0.444425	0.0467625	-0.809334	0.226608	-1.2122	0.114776
ENSMUSG00000010057	Nprl2	1.67087	1.89639	1.79919	2.19365	0.0755679	1.60436	0.595783	-1.95758	0.0142091	0.507241	0.108333	-0.0340648	0.59627	-1.79818	0.371751	0.0173981	0.0920527	-0.485584	0.600125	-1.67087	0.407421	-0.521133	0.0860712	-1.12884	0.59617	-2.01876	0.313026
ENSMUSG00000010064	Slc38a3	0.369312	0.391606	-0.53856	1.68722	0.16768	1.84737	0.018706	0.532002	0.52493	-0.142689	0.175698	0.10265	0.0424028	0.814998	0.174656	0.341664	0.187788	0.550787	0.0337427	0.694693	0.273053	-0.231858	0.181078	-0.0294454	0.021263	0.672399	0.266917
ENSMUSG00000010066	Cacna2d2	0.104737	-0.599967	-0.0536786	2.46982	0.044743	2.62598	0.228306	0.518773	0.422704	-0.242298	0.0519735	-0.157566	0.233928	0.281474	0.723645	0.713027	0.0632748	0.744555	0.233362	0.104737	0.896251	0.616489	0.0544744	0.435881	0.232508	-0.599967	0.449468
ENSMUSG00000010067	Rassf1	2.1392	1.84665	2.14248	3.03577	0.0638203	2.17743	0.305121	-2.85136	1.63266e-07	0.656579	0.066728	0.031745	0.306771	-2.07565	0.0465615	0.582291	0.0664488	-0.0616727	0.30543	-2.1392	0.0393801	0.721468	0.0839658	0.165569	0.310214	-1.84665	0.0836763
ENSMUSG00000010080	Epn3	0.0657063	-0.113689	0.307455	1.62501	0.122352	1.37016	0.0640096	-0.846578	0.274462	0.848114	0.209326	0.326549	0.136184	-1.7326	0.036749	1.08511	0.202098	0.595195	0.146782	-1.62745	0.0498333	0.282606	0.16054	-0.261308	0.0653946	-1.80684	0.00170279
ENSMUSG00000010086	Rnf112	-0.139117	-0.120414	-0.76219	1.07524	0.311574	1.0722	0.209406	-0.0101099	1	0.51649	0.317806	0.843	0.219956	1.08464	0.398228	0.169823	0.403769	0.121858	0.210252	-0.159336	0.916087	-0.267164	0.328453	-0.309499	0.231447	-0.140634	0.916089
ENSMUSG00000010095	Slc3a2	2.13562	2.5409	2.40387	1.76007	0.177074	2.64216	0.80093	2.93027	3.25957e-06	-1.66185	0.17996	-0.529124	0.801063	3.76285	0.167695	-1.40372	0.187332	-0.282407	0.80422	3.72492	0.174485	-2.16723	0.177332	-1.16792	0.801044	3.31964	0.223216
ENSMUSG00000010097	Nxf1	-0.00775538	0.155545	0.102229	3.28121	0.00658444	3.22592	0.089803	-0.183669	0.476473	0.316527	0.0330286	0.246473	0.0915194	-0.232712	0.471527	-0.0955926	0.0302637	-0.093258	0.101152	0.00775538	0.982359	-0.481137	0.0191754	-0.527961	0.0916718	-0.155545	0.617107
ENSMUSG00000010110	Stx5a	0.0620858	0.0109877	0.162671	2.95097	0.0463106	2.87568	0.103547	-0.250087	0.525602	0.2243	0.0723136	0.164903	0.107677	-0.197313	0.646998	0.149664	0.0473997	0.130975	0.105976	-0.0620858	0.872102	-0.241567	0.0516712	-0.388827	0.110666	-0.489186	0.227926
ENSMUSG00000010122	Slc47a1	0.259952	0.41876	0.429059	2.58182	0.0812949	2.31385	0.00582485	-0.890166	0.131818	0.421077	0.0861655	0.189761	0.0661138	-0.768414	0.0331852	1.19159	0.109245	1.11334	0.0466182	-0.259952	0.510005	0.512175	0.0882154	0.386115	0.0518008	-0.41876	0.217855
ENSMUSG00000010136	Pifo	1.90729	2.78278	2.54292	-0.0645884	0.120513	0.832753	0.105803	2.9809	0.0847792	-0.860206	0.206971	0.23499	0.187703	3.63816	8.86649e-05	-0.157598	0.201296	1.06293	0.181339	4.05452	6.63899e-06	-1.15786	0.139969	-0.320162	0.142819	2.78278	2.80063e-05
ENSMUSG00000010142	Tnfrsf13b	0.750859	0.180348	0.653707	2.21876	0.114664	1.97245	0.466005	-0.81824	0.273353	0.295104	0.138896	-0.00844541	0.468458	-1.00837	0.53444	0.819096	0.118664	0.552498	0.472874	-0.88562	0.584497	0.502146	0.139814	0.0638071	0.470055	-1.45613	0.371415
ENSMUSG00000010154	Spire2	NaN	NaN	NaN	NaN	NaN	NaN	0	NaN	1	NaN	NaN	NaN	0	NaN	NaN	NaN	NaN	NaN	0.0492192	NaN	NaN	NaN	NaN	NaN	0.0247257	NaN	NaN
ENSMUSG00000010175	Prox1	-0.563328	-1.07125	-1.38953	1.72343	0.077366	1.88341	0.203165	0.531419	0.508645	0.20484	0.089276	0.160059	0.205551	-0.148761	0.841616	0.664107	0.0923386	0.494528	0.203362	-0.563328	0.44769	0.560003	0.148316	0.237525	0.203378	-1.07125	0.20015
ENSMUSG00000010205	Raver1	NaN	NaN	NaN	NaN	NaN	NaN	0	NaN	1	NaN	NaN	NaN	0	NaN	NaN	NaN	NaN	NaN	0	NaN	NaN	NaN	NaN	NaN	0.180313	NaN	NaN
ENSMUSG00000010277	2610507B11Rik	0.200925	0.145364	0.138061	3.54248	0.0201088	3.33247	0.0748384	-0.697623	0.0184298	0.149136	0.0459133	0.191132	0.0834901	0.139507	0.659392	-0.0148068	0.0711861	-0.0752913	0.0949225	-0.200925	0.610209	-0.672764	0.0430869	-0.716523	0.0905836	-0.145364	0.662662
ENSMUSG00000010290	AI597479	-0.309961	-0.138801	-0.0125771	3.11191	0.042692	3.11268	0.0701205	0.00254698	0.979482	0.365542	0.0434389	0.335011	0.0742429	-0.101422	0.722632	0.68434	0.0940422	0.591032	0.101663	-0.309961	0.500468	-0.0319928	0.0722645	-0.0737762	0.0878596	-0.138801	0.713401
ENSMUSG00000010307	Tmem86a	-0.865565	-0.762049	-0.698179	1.66134	0.0602213	1.68648	0.252959	0.0835119	0.912403	0.808952	0.151071	0.543514	0.254044	-0.881767	0.369154	0.439565	0.252304	0.750405	0.268638	1.03259	0.398988	-0.116496	0.0818137	-0.345896	0.256481	-0.762049	0.394152
ENSMUSG00000010311	Optc	0.309496	0.205336	NaN	0.671406	0.116002	0.558322	0.178524	-0.375657	0.626063	0.326939	0.251538	0.329126	0.190789	0.00726616	0.994472	1.09867	0.159103	0.96567	0.210982	-0.441818	0.614742	0.440621	0.220261	0.378809	0.305347	-0.205336	0.869593
ENSMUSG00000010342	Tex14	0.0190558	-0.102473	0.125497	3.7641	0.0466183	3.48327	0.0757466	-0.932899	0.000169421	-0.176695	0.064981	-0.242083	0.0760344	-0.217212	0.513272	1.32867	0.0727685	1.32294	0.0852848	-0.0190558	0.959192	0.879061	0.0718945	0.909909	0.0785599	0.102473	0.772069
ENSMUSG00000010358	Ifi35	0.283399	0.5071	0.31865	2.47628	0.11754	2.21692	0.190634	-0.861546	0.130696	0.23942	0.121811	0.028587	0.203823	-0.700372	0.374589	0.978504	0.127614	0.893192	0.19249	-0.283399	0.711833	0.529264	0.125823	0.376612	0.193494	-0.5071	0.508363
ENSMUSG00000010362	Rdm1	5.80165	5.82708	5.64301	0.110363	0.167453	1.89465	0.613036	5.92727	4.33762e-07	-2.99382	0.168725	-1.26828	0.613618	5.73213	0.00669909	-2.36846	0.178275	-0.546357	0.61738	6.05288	0.00457555	-3.27594	0.173295	-1.4615	0.615376	6.02745	0.00453798
ENSMUSG00000010376	Nedd8	-0.663274	0.077558	-0.0339942	3.32801	0.0495127	3.27681	0.0992876	-0.170098	0.62002	0.560322	0.0577772	0.537538	0.103422	-0.0756891	0.847483	0.936534	0.130014	1.1362	0.177011	0.663274	0.363293	0.0824924	0.05567	0.00343063	0.110306	-0.262638	0.522253
ENSMUSG00000010392	Gosr1	0.0992709	0.125606	0.0882252	3.50811	0.0320467	3.44261	0.0780303	-0.2176	0.484971	0.32063	0.0455252	0.308808	0.0829859	-0.0392723	0.900603	0.98177	0.0511571	0.880646	0.0942105	-0.335928	0.345532	0.408903	0.0401706	0.315706	0.0845505	-0.309593	0.319441
ENSMUSG00000010406	Mrpl52	0.709903	0.806953	0.645752	3.09695	0.203858	2.66738	0.116083	-1.427	0.0013242	0.739177	0.209187	0.544092	0.12141	-0.648058	0.419909	0.929563	0.220369	0.715861	0.124587	-0.709903	0.398572	-0.102123	0.206039	-0.34504	0.121617	-0.806953	0.309959
ENSMUSG00000010435	Spaca7	NaN	1.66906	0.70496	1.12986	0.149154	1.89629	0.102767	2.54602	0.00751719	-0.450706	0.183072	-0.333755	0.103907	0.388503	0.578501	NaN	NaN	2.04194	0.147673	NaN	NaN	1.33536	0.213373	1.83779	0.238797	1.66906	0.11666
ENSMUSG00000010453	Kansl3	0.0301806	0.283561	0.303829	3.60436	0.0295364	3.51144	0.0551614	-0.308691	0.246271	0.258066	0.0579823	0.279185	0.0610818	0.0701559	0.801998	0.672841	0.03727	0.663755	0.0664047	-0.0301806	0.90503	0.39236	0.0384689	0.29187	0.0602731	-0.333821	0.159904
ENSMUSG00000010461	Eya4	0.0571139	0.507009	-1.33536	1.98217	0.0110361	2.23381	0.0724885	0.835925	0.258576	0.171888	0.0198285	0.126307	0.0787795	-0.151415	0.57474	0.986231	0.095662	1.00342	0.0821482	0.0571139	0.891544	1.53133	0.271238	1.68396	0.276598	0.507009	0.6936
ENSMUSG00000010476	Ebf3	1.04042	-0.657993	-2.08676	1.68256	0.616625	2.19749	0.0352037	1.71054	0.015875	0.0359185	0.616652	0.140909	0.037741	0.348771	0.865057	1.09247	0.650137	1.40567	0.102597	1.04042	0.634181	1.20935	0.62997	1.01127	0.151421	-0.657993	0.759823
ENSMUSG00000010492	Uckl1os	1.38203	1.20782	1.31171	1.29515	0.313838	0.786228	0.136661	-1.69062	0.0977806	1.78094	0.329054	0.212985	0.147973	-5.20863	1.38746e-05	1.3172	0.340083	0.715377	0.25793	-1.99921	0.158547	0.465143	0.314457	0.101553	0.254299	-1.20782	0.368625
ENSMUSG00000010505	Myt1	0.205928	0.0413998	-1.10032	1.02521	0.409328	0.925559	0.378988	-0.331049	0.801964	0.0178524	0.415023	-0.152575	0.426265	-0.566147	0.774522	0.768314	0.452852	0.706324	0.391245	-0.205928	0.917499	0.645357	0.41221	0.458508	0.386022	-0.620698	0.740751
ENSMUSG00000010517	Faf1	0.0159707	0.0670437	-0.207333	4.56083	0.0242419	4.50363	0.0712855	-0.190013	0.301248	0.279757	0.0328858	0.332018	0.0722186	0.173608	0.510161	1.44613	0.0448781	1.44133	0.0751118	-0.0159707	0.956181	0.690687	0.0496393	0.670505	0.0893585	-0.0670437	0.843485
ENSMUSG00000010529	Gm266	-1.25239	0.473546	0.422335	0.354209	0.214296	0.551749	0.0283529	0.656214	0.908043	NaN	NaN	NaN	0.0283529	NaN	NaN	0.205002	0.283415	-0.172005	0.145675	-1.25239	0.236772	0.527523	0.236953	0.780052	0.0962071	0.838882	0.323424
ENSMUSG00000010538	Tsacc	0.35353	0.566558	0.772515	2.2174	0.0568988	2.48913	0.218414	0.902672	0.129005	-0.608283	0.0674507	-0.184065	0.219974	1.40922	0.0652185	0.930496	0.0654448	1.36754	0.226378	1.45181	0.0636489	0.266988	0.110401	0.6399	0.221619	1.23879	0.132033
ENSMUSG00000010554	Mettl16	0.197905	-0.178607	-0.098597	3.89125	0.035435	3.72584	0.0617393	-0.549498	0.02487	0.187049	0.0459491	0.184096	0.065562	-0.00980999	0.970576	0.604156	0.0374729	0.544581	0.0628189	-0.197905	0.415378	0.220293	0.040752	0.27406	0.0638931	0.178607	0.478031
ENSMUSG00000010592	Dazl	-0.268274	0.0829542	0.0952174	2.60381	0.918412	2.80248	0.108725	0.65996	0.239831	0.344257	0.918812	0.370076	0.111489	0.085766	0.977746	0.00572603	0.924759	-0.0750326	0.136826	-0.268274	0.931157	-0.696496	0.920353	-0.671524	0.119879	0.0829542	0.978535
ENSMUSG00000010601	Apol7a	1.25389	0.464935	-0.212179	1.05227	0.417969	0.51865	0.263804	-1.77265	0.123342	0.221875	0.428282	-0.219382	0.274154	-1.46582	0.385538	0.935996	0.477403	0.558538	0.294048	-1.25389	0.500822	0.929358	0.447119	0.00207342	0.375101	-3.08037	0.112097
ENSMUSG00000010607	Pigyl	NaN	NaN	NaN	NaN	NaN	NaN	0	NaN	1	NaN	NaN	NaN	0.0388417	NaN	NaN	NaN	NaN	NaN	0.0274779	NaN	NaN	NaN	NaN	NaN	0.0399573	NaN	NaN
ENSMUSG00000010608	Rbm25	-0.319277	-0.00997132	-0.0695784	4.28975	0.0177502	4.30779	0.06625	0.0599338	0.704241	0.279267	0.0433617	0.187482	0.0674376	-0.304902	0.252292	0.38361	0.0266229	0.287498	0.0670064	-0.319277	0.182529	0.597042	0.0426235	0.636128	0.090857	0.129839	0.696937
ENSMUSG00000010609	Psen2	0.0543911	0.260811	0.0930188	2.7025	0.0578832	2.59866	0.0579427	-0.344947	0.477747	0.238348	0.0590689	0.141473	0.0881775	-0.321812	0.361368	0.809925	0.125618	0.793551	0.0696906	-0.0543911	0.909256	0.186506	0.0710213	0.0573386	0.0744305	-0.429084	0.209285
ENSMUSG00000010651	Acaa1b	-0.475225	-0.379465	-0.888152	1.89261	0.0785741	1.83533	0.474404	-0.190272	0.647449	0.045319	0.0823988	-0.0349398	0.477309	-0.266614	0.868395	0.74095	0.151468	0.884007	0.483921	0.475225	0.777849	0.208327	0.104704	-0.0204587	0.476626	-0.76001	0.63919
ENSMUSG00000010660	Plcd1	-0.10842	-0.310085	-0.529032	2.71833	0.0833292	2.76385	0.0383671	0.151218	0.8231	0.264919	0.0860242	0.147915	0.0577171	-0.38868	0.258702	0.499813	0.145832	0.467176	0.079721	-0.10842	0.844316	-0.252231	0.0933972	-0.345576	0.0532731	-0.310085	0.385315
ENSMUSG00000010663	Fads1	0.37845	0.325463	0.103113	3.07673	0.0921824	2.89232	0.100432	-0.612576	0.101966	0.323016	0.0977778	0.230435	0.102477	-0.307546	0.51335	0.358029	0.1284	0.244104	0.111843	-0.37845	0.503468	-0.469581	0.0967747	-0.567555	0.110098	-0.325463	0.503891
ENSMUSG00000010721	Lmbr1	0.0105618	0.142393	0.0167914	3.88328	0.034159	3.79501	0.0639152	-0.293227	0.21832	-0.0838148	0.0505086	-0.0733924	0.0682141	0.0346224	0.902271	1.26311	0.0369741	1.25993	0.0669846	-0.0105618	0.966854	1.08328	0.0590996	0.949602	0.0795479	-0.44406	0.177367
ENSMUSG00000010751	Tnfrsf22	-0.326948	-0.260765	-0.323029	2.6141	0.170514	2.65352	0.0910306	0.130951	0.668304	0.166539	0.17678	0.341672	0.0958851	0.58178	0.383845	0.370777	0.173506	0.548038	0.0914068	0.58885	0.366057	-0.225879	0.172696	-0.0685401	0.106046	0.522667	0.437525
ENSMUSG00000010755	Cars	0.0173677	0.145067	0.165923	3.99317	0.0437158	3.73304	0.0748623	-0.864138	0.000212203	0.199944	0.0499053	0.197639	0.0793843	-0.00765593	0.980391	0.684449	0.0492448	0.67922	0.0808134	-0.0173677	0.955943	0.101686	0.0520792	0.0580163	0.0783053	-0.145067	0.64239
ENSMUSG00000010760	Phlda2	1.3818	1.3543	0.610747	1.38455	0.0202486	0.853255	0.256376	-1.76493	0.0770449	1.44756	0.18633	0.998904	0.277443	-1.49042	0.179445	0.435715	0.2812	0.0197513	0.315032	-1.3818	0.324601	-0.309052	0.0311639	-0.716735	0.260238	-1.3543	0.119835
ENSMUSG00000010796	Asz1	-0.0935233	-0.996794	-0.698902	1.60008	0.329278	1.68685	0.0692945	0.288242	0.959029	0.0101411	0.331071	-0.185509	0.0895747	-0.649936	0.568371	0.809937	0.365395	0.781784	0.0858279	-0.0935233	0.940209	0.267023	0.330589	-0.0330417	0.0926808	-0.996794	0.382134
ENSMUSG00000010797	Wnt2	NaN	-1.25026	NaN	0.658159	0.108026	0.638442	0.302035	-0.0654998	1	0.565149	0.194078	0.0226547	0.344133	-1.80213	0.169721	NaN	NaN	0.74476	0.349047	NaN	NaN	0.801514	0.198395	1.17788	0.315253	1.25026	0.312294
ENSMUSG00000010803	Gabra1	0.223027	-1.24388	-0.151412	1.71026	0.0884644	2.47475	0.0687147	2.5396	0.000365902	-0.0645517	0.0911313	-0.104507	0.0697228	-0.132729	0.727679	0.333108	0.141706	0.400246	0.0931078	0.223027	0.692135	0.689715	0.186893	0.315268	0.0793674	-1.24388	0.0651633
ENSMUSG00000010825	Grid2ip	0.473369	0.267974	-0.0115767	2.63133	0.0459241	2.31767	0.0775208	-1.04193	0.0534545	0.168502	0.053703	-0.205287	0.107685	-1.2417	0.00189458	0.561098	0.0599043	0.0762907	0.0856864	-1.6105	3.53344e-06	0.364235	0.0616377	-0.182403	0.0862023	-1.81589	2.49167e-07
ENSMUSG00000010830	Kdelr3	1.18797	2.04377	2.11143	2.39081	0.0308638	1.59835	0.587797	-2.63249	9.1099e-05	0.342562	0.0495953	-0.251776	0.588668	-1.97435	0.314383	1.07692	0.246693	0.719307	0.607567	-1.18797	0.585505	0.0440897	0.100412	-0.571147	0.590057	-2.04377	0.303999
ENSMUSG00000010841	Cfap97d1	NaN	NaN	NaN	2.06234	0.0413629	2.00551	0.0760502	-0.188783	0.746647	0.650853	0.195079	0.692025	0.0769714	0.13677	0.844358	NaN	NaN	NaN	0.0760502	NaN	NaN	NaN	NaN	NaN	0.0760502	NaN	NaN
ENSMUSG00000010911	Apip	-0.246215	-0.119831	0.0725403	3.00432	0.06262	2.92364	0.0833569	-0.268011	0.513365	0.269332	0.0791339	0.16808	0.0976426	-0.336351	0.420467	1.06434	0.17387	1.13845	0.171106	0.246215	0.761254	0.13705	0.0685719	-0.0603811	0.0961057	-0.655852	0.0944692
ENSMUSG00000010914	Pdhx	0.26097	0.212033	0.147492	3.89043	0.0403837	3.80685	0.0735211	-0.277621	0.243985	0.392223	0.0619566	0.392272	0.0835315	0.000163575	0.999622	1.28741	0.0657182	1.20885	0.0968903	-0.26097	0.502208	0.579718	0.0478603	0.51589	0.0751886	-0.212033	0.473908
ENSMUSG00000010936	Vac14	0.181415	0.369676	0.451101	4.2217	0.0321775	4.0817	0.0631288	-0.465067	0.0281456	0.177185	0.051559	0.183119	0.0759943	0.0197138	0.948475	1.015	0.0407869	0.96039	0.0656172	-0.181415	0.479662	0.550263	0.0413853	0.381548	0.0658947	-0.560459	0.0301425
ENSMUSG00000011008	Mcoln2	NaN	NaN	NaN	0.804282	0.207425	0.951457	0.131689	0.488904	0.826573	0.167827	0.213676	-0.0606134	0.138771	-0.758862	0.36993	NaN	NaN	0.755936	0.230739	NaN	NaN	NaN	NaN	1.47091	0.161483	NaN	NaN
ENSMUSG00000011034	Slc5a1	-0.223883	0.0646128	-0.473906	3.12113	0.0499022	3.16341	0.0583636	0.140465	0.644488	0.00279094	0.0528953	0.114791	0.0592211	0.372056	0.158392	0.796258	0.130146	0.948222	0.114569	0.504814	0.380796	0.0765148	0.077106	0.0959652	0.0781267	0.0646128	0.859355
ENSMUSG00000011096	Akt1s1	0.924749	0.938537	0.857589	3.17938	0.0442886	2.82988	0.028796	-1.16102	0.00326774	0.429738	0.0507203	0.173066	0.0440994	-0.852645	0.000134049	0.525085	0.0527172	0.246708	0.0384811	-0.924749	1.99773e-05	-0.0933631	0.0546589	-0.375891	0.0321073	-0.938537	8.31649e-06
ENSMUSG00000011114	Tbrg1	-0.00538786	0.243222	0.115614	3.12706	0.0351915	2.9753	0.102219	-0.504123	0.19895	0.458286	0.05469	0.466715	0.102519	0.0279999	0.942172	0.230276	0.0879908	0.231897	0.119677	0.00538786	0.991288	-0.7039	0.038191	-0.777117	0.106119	-0.243222	0.516214
ENSMUSG00000011118	Panx3	NaN	NaN	NaN	-0.402378	0.113336	-0.168578	0.160715	0.776664	1	0.0834056	0.150425	0.321352	0.188354	0.79044	0.323581	NaN	NaN	NaN	0.160715	NaN	NaN	NaN	NaN	-0.387722	0.176671	NaN	NaN
ENSMUSG00000011148	Adssl1	1.25724	1.27216	0.859738	1.84585	0.0799674	1.43815	0.0691128	-1.35434	0.0994199	0.249419	0.0917937	-0.129004	0.0731372	-1.25709	0.00126301	1.1865	0.206407	0.808033	0.299495	-1.25724	0.298105	0.300006	0.0919231	-0.0829538	0.0728798	-1.27216	0.00109639
ENSMUSG00000011154	Cfap161	NaN	NaN	NaN	NaN	NaN	0.103345	0.227261	NaN	0.344825	NaN	NaN	-1.2025	0.240477	NaN	NaN	NaN	NaN	-0.401255	0.249144	NaN	NaN	NaN	NaN	-1.34591	0.227366	NaN	NaN
ENSMUSG00000011158	Brf1	0.570971	0.597929	0.753374	3.64813	0.0196674	3.39539	0.0684913	-0.839592	0.00185858	0.300559	0.0426651	0.113152	0.0762861	-0.622553	0.0320257	0.80832	0.0416243	0.636441	0.0707743	-0.570971	0.0363173	0.995408	0.0425668	0.815413	0.0815648	-0.597929	0.0504208
ENSMUSG00000011171	Vipr2	-1.0254	-0.405424	NaN	1.51414	0.0232045	1.44964	0.0391301	-0.214267	0.735117	0.688349	0.117777	0.0765407	0.116343	-2.03238	0.000219379	1.94141	0.111336	1.50373	0.191422	-1.45393	0.0481027	1.19166	0.143934	1.3137	0.166888	0.405424	0.579726
ENSMUSG00000011179	Odc1	0.490767	0.257662	0.0244141	3.87272	0.0355017	3.51478	0.0574034	-1.18904	3.25714e-06	0.675492	0.0541726	0.569648	0.0611051	-0.351609	0.194924	0.392231	0.0690224	0.244495	0.104337	-0.490767	0.23763	-0.476216	0.0547078	-0.55378	0.0687833	-0.257662	0.377482
ENSMUSG00000011254	Thg1l	0.324499	0.404717	0.414594	3.18374	0.0314154	3.04097	0.0665609	-0.474273	0.183236	0.549095	0.0465258	0.402754	0.070061	-0.486132	0.0818544	0.646036	0.0500921	0.548352	0.0732157	-0.324499	0.270835	-0.0105812	0.0532861	-0.17429	0.0836855	-0.543828	0.0989188
ENSMUSG00000011256	Adam19	-0.286498	-0.74931	-0.636752	3.93213	0.0367603	3.99451	0.063869	0.207234	0.382389	0.291848	0.0656544	0.241877	0.0735463	-0.166002	0.612244	0.909692	0.0920423	0.823447	0.0777063	-0.286498	0.474008	0.407101	0.0715224	0.181536	0.0820892	-0.74931	0.0382888
ENSMUSG00000011257	Pabpc4	0.993477	0.666529	0.763051	3.95168	0.0332565	3.61144	0.0682517	-1.13026	7.33371e-06	0.459494	0.0470679	0.313025	0.0724109	-0.486559	0.0898955	0.578222	0.0853167	0.279156	0.103466	-0.993477	0.0257412	-0.036378	0.070806	-0.237023	0.106952	-0.666529	0.117751
ENSMUSG00000011263	Exoc3l2	0.893509	0.989454	0.448924	2.41424	0.0607465	2.07037	0.0503816	-1.14231	0.0911213	0.382312	0.083722	0.177826	0.0525448	-0.679287	0.0385695	1.03712	0.0957276	0.76815	0.0566987	-0.893509	0.0156255	0.38165	0.0812082	-0.00823489	0.0802972	-1.29517	0.000640274
ENSMUSG00000011267	Zfp296	0.290663	0.116951	0.0730077	3.3017	0.0491265	3.17809	0.0478185	-0.410605	0.2225	1.24136	0.115401	0.897329	0.0628724	-1.14285	0.00884787	0.51422	0.188922	0.426722	0.0977032	-0.290663	0.680788	-0.427038	0.0663604	-0.639041	0.056836	-0.704259	0.0152489
ENSMUSG00000011305	Plin5	-0.0582472	0.0360636	-0.170442	1.58884	0.16655	1.59997	0.103396	0.0370017	1	0.0530696	0.174991	0.190687	0.14922	0.457154	0.549572	0.570134	0.190423	0.609946	0.114942	0.132251	0.857947	-0.162596	0.169306	-0.15174	0.108657	0.0360636	0.956964
ENSMUSG00000011306	Sugp1	-0.0533019	0.171216	0.176661	3.49422	0.0886945	3.4406	0.0865746	-0.178091	0.338647	0.177471	0.0935191	0.187348	0.0912318	0.0328105	0.939738	0.538123	0.0912144	0.554168	0.104766	0.0533019	0.908041	0.0280631	0.0922469	-0.0234782	0.0894266	-0.171216	0.688296
ENSMUSG00000011349	Dmrtc2	NaN	NaN	NaN	-0.145603	0.165894	NaN	0	NaN	0.212581	-1.11575	0.177598	NaN	0.120121	NaN	NaN	-0.650662	0.222171	NaN	0.0501009	NaN	NaN	-1.46484	0.180181	NaN	0.0568928	NaN	NaN
ENSMUSG00000011350	Gm5893	NaN	NaN	NaN	0.411393	0.238224	NaN	0	NaN	0.0478037	-0.982331	0.251607	NaN	0.123086	NaN	NaN	0.650497	0.279081	NaN	0	NaN	NaN	0.139766	0.362581	NaN	0.0934593	NaN	NaN
ENSMUSG00000011382	Dhdh	-0.349454	-0.0419364	-0.284934	1.57955	0.614955	1.2985	0.333607	-0.933646	0.214969	0.180552	0.616212	0.232265	0.384987	0.171785	0.943261	-0.432493	0.617929	-0.327297	0.335904	0.349454	0.881104	-0.532985	0.617078	-0.520361	0.339346	0.0419364	0.985698
ENSMUSG00000011427	Zfp790	-0.239138	-0.0436628	-0.299203	2.89903	0.111045	2.93715	0.0619751	0.126612	0.817373	0.315765	0.113345	0.285831	0.0829587	-0.0994389	0.831239	0.62976	0.125839	0.557773	0.0761961	-0.239138	0.624596	0.224934	0.115973	0.211791	0.0649161	-0.0436628	0.921221
ENSMUSG00000011463	Cpb1	NaN	NaN	NaN	NaN	NaN	NaN	0	NaN	1	NaN	NaN	NaN	0.0916092	NaN	NaN	NaN	NaN	NaN	0	NaN	NaN	NaN	NaN	NaN	0.211645	NaN	NaN
ENSMUSG00000011486	Slc25a41	1.02982	0.452364	0.142234	0.829164	0.168761	0.460796	0.263568	-1.22369	0.364331	-0.00912032	0.229374	-0.264448	0.268824	-0.848181	0.469971	0.577806	0.274073	0.267799	0.317925	-1.02982	0.460182	0.300182	0.169667	-0.300379	0.316259	-1.99502	0.0942571
ENSMUSG00000011589	Fsd1	0.0471279	0.0572333	-0.108314	2.20997	0.416264	2.10795	0.76056	-0.338903	0.423044	-0.00814845	0.416276	0.0295529	0.760759	0.125241	0.965323	0.194553	0.434525	0.180366	0.766323	-0.0471279	0.987151	-0.526357	0.416986	-0.543586	0.760968	-0.0572333	0.984159
ENSMUSG00000011632	Pinlyp	-1.28281	-0.0402959	-0.321856	1.2819	0.138689	1.08818	0.0812104	-0.643516	0.505066	0.338573	0.140464	0.351757	0.181243	0.0437957	0.954151	1.19194	0.205463	1.57811	0.127449	1.28281	0.11023	0.323996	0.230201	0.336126	0.0925476	0.0402959	0.961006
ENSMUSG00000011658	Fuz	0.51843	0.805492	0.842131	2.31907	0.0807571	1.87964	0.116351	-1.45974	0.0265181	0.511587	0.0922239	0.177487	0.146626	-1.10986	0.0537571	-0.00851855	0.0947056	-0.164581	0.138352	-0.51843	0.351947	-0.156955	0.0809939	-0.399432	0.11699	-0.805492	0.0883634
ENSMUSG00000011751	Sptbn4	-0.582939	-0.950828	-0.700018	1.5017	0.133093	1.47428	0.224648	-0.0910754	0.801893	-1.70784	0.136429	-1.44178	0.224725	0.883838	0.311518	-0.964728	0.141533	-0.789246	0.224674	0.582939	0.508704	-1.09767	0.155228	-0.811438	0.246119	0.950828	0.325282
ENSMUSG00000011752	Pgam1	0.558889	0.558971	0.362128	3.69266	0.0269587	3.34591	0.0552273	-1.15188	3.17791e-05	0.443182	0.0417789	0.409344	0.0593977	-0.112408	0.64124	0.85289	0.0763509	0.684648	0.0873371	-0.558889	0.146975	-0.201126	0.0311701	-0.369393	0.0611072	-0.558971	0.014169
ENSMUSG00000011831	Evi5	-0.327151	0.136497	0.139564	3.94217	0.0298326	3.85255	0.0662046	-0.297706	0.192075	0.193288	0.0421189	0.174645	0.0662087	-0.0619311	0.812206	0.922426	0.0491777	0.644707	0.077538	-0.922563	0.00248911	0.805785	0.0465203	0.667638	0.0878515	-0.458915	0.164622
ENSMUSG00000011832	Evi5l	0.559194	0.240956	0.383461	2.65427	0.123925	2.86624	0.0889013	0.70415	0.17823	0.048912	0.125435	0.230699	0.0926055	0.603885	0.243642	0.515163	0.127928	0.683497	0.0954805	0.559194	0.291646	0.192704	0.125437	0.265239	0.0934067	0.240956	0.642794
ENSMUSG00000011837	Snapc2	0.25247	0.576874	0.631036	2.35142	0.302244	2.54844	0.0207857	0.654489	0.418108	0.771005	0.302308	1.01956	0.0361282	0.825677	0.414284	0.284057	0.32609	0.602098	0.0955521	1.05651	0.349293	-0.681832	0.302296	-0.508175	0.0228999	0.576874	0.566768
ENSMUSG00000011877	Git1	0.220026	0.558516	0.610203	3.31544	0.0462978	3.07648	0.0615404	-0.79378	0.0192524	0.392324	0.0642008	0.333218	0.0833306	-0.196347	0.574197	0.339927	0.087145	0.273692	0.0893449	-0.220026	0.59563	-0.374568	0.0597176	-0.542699	0.0665995	-0.558516	0.060169
ENSMUSG00000011884	Gltp	-0.0933279	0.313859	0.441076	2.84455	0.0359208	2.71107	0.0738699	-0.443413	0.317874	0.207546	0.0544404	0.154209	0.085973	-0.177181	0.600179	0.581287	0.131815	0.609382	0.094893	0.0933279	0.862671	-0.370207	0.0608404	-0.464688	0.0826525	-0.313859	0.357262
ENSMUSG00000011958	Bnip2	-0.112694	0.137647	0.141681	3.3766	0.0296008	3.31628	0.0814452	-0.200374	0.561253	0.399264	0.0428068	0.316938	0.0844354	-0.273481	0.384497	0.748284	0.0617977	0.593722	0.102896	-0.513442	0.197844	0.176837	0.0335611	0.135401	0.0831964	-0.137647	0.644165
ENSMUSG00000011960	Ccnt1	0.209355	0.218322	0.0972234	3.84787	0.011607	3.74609	0.0614163	-0.338106	0.140195	0.35546	0.022527	0.333437	0.0623021	-0.0731605	0.739563	0.44736	0.0238519	0.384338	0.0704211	-0.209355	0.396644	0.159482	0.0124909	0.0937603	0.0627294	-0.218322	0.304174
ENSMUSG00000012017	Scarf2	0.438925	0.600776	0.741877	1.61061	0.27916	1.86031	0.0319021	0.829485	0.319193	-0.30358	0.285899	0.15503	0.0587708	1.52347	0.116126	0.148643	0.291223	0.515913	0.0474851	1.22005	0.213245	0.0066279	0.284418	0.325176	0.0331932	1.05819	0.265944
ENSMUSG00000012042	4930579F01Rik	-0.968561	NaN	-0.49706	1.17341	0.0857353	1.21727	0.0876338	0.145684	0.973249	0.201393	0.153587	0.137637	0.121191	-0.211791	0.744517	1.32792	0.134983	1.7072	0.131635	1.25993	0.044259	NaN	NaN	NaN	0.0876338	NaN	NaN
ENSMUSG00000012076	Brms1l	-0.155785	-0.0464471	0.110967	3.37761	0.0554799	3.29704	0.0770548	-0.267633	0.385575	0.190211	0.058461	0.129155	0.0771901	-0.202823	0.528336	0.930225	0.0700185	0.722198	0.0911703	-0.691051	0.0703513	0.471887	0.0608784	0.296774	0.0803114	-0.581713	0.0822775
ENSMUSG00000012114	Med15	-0.0426652	0.205407	0.185658	3.72666	0.0290198	3.64947	0.088316	-0.256426	0.294701	0.18136	0.0470309	0.180956	0.0918848	-0.00134301	0.996875	0.667197	0.059997	0.680041	0.0948941	0.0426652	0.908922	0.170691	0.0426521	0.0781412	0.0941955	-0.307445	0.370759
ENSMUSG00000012117	Dhdds	0.552655	0.420089	0.540384	3.04445	0.0205432	3.31145	0.0793786	0.886962	0.00573995	-0.275612	0.0411113	-0.0425386	0.0836344	0.774253	0.0123848	0.527682	0.0658041	0.694048	0.086101	0.552655	0.124736	-0.00654817	0.0220859	0.119911	0.0797055	0.420089	0.126272
ENSMUSG00000012123	Crybg2	0.327969	0.0612604	-0.121838	2.39909	0.126368	2.27741	0.103835	-0.404231	0.443898	0.309355	0.129627	0.348692	0.116781	0.130674	0.821621	0.237917	0.137199	0.0932746	0.124295	-0.480493	0.434621	0.190564	0.129945	0.172123	0.104508	-0.0612604	0.911943
ENSMUSG00000012126	Ubxn11	-0.514714	-0.741319	-0.090626	2.97421	0.0354086	2.97337	0.0609253	-0.00276927	0.986545	-0.158498	0.0428173	-0.12038	0.0665975	0.126624	0.630205	0.364337	0.0571797	0.519281	0.0752854	0.514714	0.101221	0.470435	0.0354223	0.693595	0.0882607	0.741319	0.0189512
ENSMUSG00000012187	Mogat1	NaN	-1.34901	0.220608	1.14059	0.172501	1.28083	0.0604835	0.465884	0.783673	0.199266	0.194959	0.274265	0.0893285	0.249139	0.726545	NaN	NaN	NaN	0.0604835	NaN	NaN	1.01287	0.235241	1.69946	0.125901	2.28078	0.0100742
ENSMUSG00000012211	Tex22	0.743111	-1.40073	1.01873	1.93471	0.0865191	1.61325	0.215829	-1.06788	0.136004	0.147759	0.117188	-0.186823	0.228502	-1.11146	0.192613	0.911391	0.0924771	0.687693	0.337543	-0.743111	0.522711	1.41001	0.16663	1.83168	0.262714	1.40073	0.175295
ENSMUSG00000012282	Wnt8a	0.735639	-0.227653	0.789309	1.81035	0.0379719	1.4535	0.416019	-1.18543	0.117875	0.190838	0.0566696	-0.461093	0.418783	-2.16567	0.122912	0.684676	0.0559062	0.192423	0.419202	-1.63523	0.244441	0.553677	0.148338	-0.228556	0.424807	-2.59852	0.0821326
ENSMUSG00000012296	Tjap1	0.140228	0.344977	0.365249	3.62866	0.0311636	3.4956	0.109652	-0.44201	0.0964198	0.358341	0.0506599	0.289822	0.120532	-0.227614	0.600235	0.891208	0.0669629	0.848995	0.12987	-0.140228	0.77266	0.24224	0.0441363	0.138392	0.114106	-0.344977	0.395982
ENSMUSG00000012350	Ehf	-1.32638	-1.02555	-0.789998	2.28744	0.0874799	2.55111	0.0278639	0.875889	0.163905	0.263221	0.141371	0.0660621	0.0493086	-0.654948	0.187897	0.786156	0.144369	0.386875	0.0339674	-1.32638	0.0070984	0.71136	0.192496	0.40264	0.0923811	-1.02555	0.148208
ENSMUSG00000012396	Nanog	-0.194304	-0.230593	0.00362228	4.10419	0.0297527	4.22683	0.0642993	0.407406	0.0445834	0.576719	0.037306	0.457582	0.0689233	-0.395766	0.128472	0.34769	0.140889	0.289199	0.0949342	-0.194304	0.730626	-0.491151	0.0452033	-0.560567	0.0780556	-0.230593	0.441553
ENSMUSG00000012405	Rpl15	0.199646	0.217654	0.126506	3.85671	0.0383896	3.74109	0.0719058	-0.384088	0.0921059	0.821572	0.061399	0.751701	0.084152	-0.232106	0.502387	0.59331	0.11675	0.53321	0.0829713	-0.199646	0.674777	-0.399211	0.0445064	-0.464732	0.0836653	-0.217654	0.489321
ENSMUSG00000012422	Tmem167	0.61162	0.541568	0.458413	3.52708	0.00828948	3.31676	0.0862673	-0.698669	0.0141563	0.165502	0.0440171	0.023886	0.0990489	-0.470439	0.191364	0.272467	0.0219616	0.0359427	0.0929584	-0.785718	0.0132772	0.325057	0.0741488	0.0674442	0.106594	-0.85577	0.0472599
ENSMUSG00000012428	Steap4	NaN	-1.73635	NaN	1.15902	0.0763767	1.19567	0.0748152	0.121773	1	0.540985	0.122587	0.360675	0.100747	-0.598978	0.25581	NaN	NaN	0.842651	0.230687	NaN	NaN	1.04709	0.184311	0.5244	0.0908632	-1.73635	0.0109708
ENSMUSG00000012429	Mplkip	0.293197	0.411957	0.468524	3.24801	0.0318241	3.0821	0.0358351	-0.551139	0.0958692	1.92377	0.105612	1.57227	0.0896596	-1.16766	0.0111735	0.379757	0.0349697	0.1362	0.0593268	-0.809081	0.000405189	0.366003	0.0470641	0.241992	0.0500531	-0.411957	0.0710765
ENSMUSG00000012443	Kif11	0.07568	-0.146019	-0.103187	3.86663	0.0171916	3.76778	0.0768634	-0.328394	0.179531	0.280828	0.0355714	0.337689	0.0771021	0.188889	0.503081	0.606674	0.045515	0.583892	0.0972472	-0.07568	0.831967	-0.0203794	0.0246035	0.0235767	0.0808408	0.146019	0.602938
ENSMUSG00000012483	Rpa3	0.157007	0.29016	0.195037	2.91723	0.0409366	2.81396	0.0923492	-0.343053	0.444801	0.554005	0.0484735	0.439514	0.109943	-0.380332	0.340659	0.752899	0.103793	0.705635	0.122956	-0.157007	0.768961	-0.112193	0.0605417	-0.19954	0.0944917	-0.29016	0.436372
ENSMUSG00000012519	Mlkl	0.96668	0.460236	-0.00407193	1.62856	0.602931	1.23732	0.196796	-1.29968	0.117616	0.280281	0.610167	-0.0644439	0.21179	-1.14515	0.593528	1.23605	0.614143	0.945049	0.280923	-0.96668	0.666548	0.543894	0.620483	0.405349	0.227733	-0.460236	0.83397
ENSMUSG00000012520	Phox2b	-2.82977	-3.31662	-1.08566	0.187126	0.181844	0.484634	0.335589	0.988301	0.87951	NaN	NaN	0.414861	0.400437	NaN	NaN	0.614391	0.211954	-0.237456	0.336356	-2.82977	0.0321415	0.36044	0.208065	-0.637961	0.347887	-3.31662	0.0137781
ENSMUSG00000012535	Tnpo3	0.0650955	0.100917	-0.0112806	4.06419	0.0184771	3.98605	0.0747442	-0.259578	0.251204	0.244111	0.0338706	0.269776	0.0772919	0.0852549	0.761033	0.675339	0.038842	0.655743	0.088573	-0.0650955	0.839438	0.157925	0.0356377	0.127546	0.0800516	-0.100917	0.728824
ENSMUSG00000012609	Ttll5	0.108679	-0.106409	-0.0524194	4.0907	0.0356548	4.04883	0.0676721	-0.139097	0.528212	0.1148	0.0473106	0.126974	0.0707159	0.0404395	0.886228	0.919362	0.0360756	0.868332	0.068804	-0.169516	0.511278	0.958016	0.0519073	0.842238	0.0744594	-0.384604	0.202114
ENSMUSG00000012640	Zfp715	0.0752745	0.00944075	0.000581342	3.04662	0.113677	3.01078	0.113397	-0.119047	0.677804	0.25669	0.120669	0.246011	0.122467	-0.0354745	0.950473	0.483049	0.116029	0.460389	0.119681	-0.0752745	0.89187	-0.0717294	0.115459	-0.0745713	0.12266	-0.00944075	0.98654
ENSMUSG00000012705	Retn	NaN	NaN	NaN	-0.0306992	0.19308	NaN	0	NaN	0.246702	-0.732455	0.243386	NaN	0.120387	NaN	NaN	-1.65073	0.208201	NaN	0.0570927	NaN	NaN	-1.49923	0.215884	NaN	0.0904823	NaN	NaN
ENSMUSG00000012777	Acp4	NaN	2.53582	2.77327	1.1457	0.137522	0.301309	0.0715151	-2.80502	0.0191503	0.71162	0.191064	-0.420541	0.172637	-3.76095	1.09931e-05	1.63149	0.169396	NaN	0.0715151	NaN	NaN	1.28906	0.215878	0.363626	0.198709	-3.07422	0.00161006
ENSMUSG00000012819	Cdh23	-0.655683	-0.236472	-0.057287	2.72929	0.0590108	2.77062	0.0287201	0.137301	0.769537	0.259108	0.0646443	0.261309	0.0599694	0.00731145	0.980086	1.54087	0.0821964	1.34349	0.0342259	-0.655683	0.0266352	1.33142	0.0916451	1.26024	0.0636004	-0.236472	0.523386
ENSMUSG00000012848	Rps5	0.281391	0.885975	0.678219	4.16641	0.024674	3.87186	0.0536542	-0.978459	1.71735e-05	0.717795	0.0350722	0.490574	0.0601334	-0.754812	0.00109843	0.615681	0.101278	0.530974	0.115175	-0.281391	0.580739	-0.381691	0.0292611	-0.648396	0.0586007	-0.885975	4.66454e-05
ENSMUSG00000012889	Podnl1	0.423449	0.0433472	-0.656197	1.07745	0.275457	0.621844	0.0985936	-1.5135	0.11353	0.387468	0.277692	0.0444997	0.309923	-1.13932	0.409835	0.249969	0.291625	0.122499	0.159425	-0.423449	0.701323	0.108323	0.297428	0.0952744	0.290271	-0.0433472	0.974952
ENSMUSG00000013033	Adgrl1	-0.484232	-0.0563756	-0.252179	3.31189	0.0927253	3.24806	0.108153	-0.21201	0.479138	-0.207137	0.107592	-0.0620983	0.119923	0.481809	0.367999	0.130916	0.119866	0.276684	0.12545	0.484232	0.400842	-0.182683	0.100831	-0.165712	0.11961	0.0563756	0.913614
ENSMUSG00000013076	Amotl1	0.614409	0.462924	0.43918	3.35678	0.0747259	2.98905	0.091193	-1.22157	0.000823571	0.149068	0.0750724	0.176238	0.0912227	0.0902574	0.818107	0.800886	0.100974	0.61593	0.112965	-0.614409	0.222197	0.364919	0.0962036	0.225565	0.123952	-0.462924	0.374465
ENSMUSG00000013083	2200002J24Rik	NaN	NaN	NaN	0.252337	0.267901	0.0758853	0.22006	-0.58616	0.583463	0.31535	0.325699	NaN	0.22006	NaN	NaN	NaN	NaN	0.284935	0.239726	NaN	NaN	NaN	NaN	0.00315801	0.265034	NaN	NaN
ENSMUSG00000013089	Etv5	-0.304941	-0.356202	-0.147876	4.51243	0.0312503	4.48858	0.0615923	-0.0792141	0.692247	0.341584	0.047599	0.29565	0.0636522	-0.152592	0.563311	0.969705	0.131866	0.830217	0.106816	-0.463369	0.411097	0.175376	0.0373103	0.0204564	0.0666535	-0.51463	0.0425478
ENSMUSG00000013091	Tmem190	NaN	NaN	NaN	NaN	NaN	NaN	0	NaN	1	NaN	NaN	NaN	0	NaN	NaN	NaN	NaN	NaN	0	NaN	NaN	NaN	NaN	NaN	0	NaN	NaN
ENSMUSG00000013150	Gfod2	0.263787	0.268725	0.241325	3.08571	0.0944032	3.17129	0.0808432	0.284297	0.451177	0.0916035	0.0999351	0.278858	0.0877726	0.622047	0.159176	0.636914	0.0987787	0.72867	0.0808893	0.304807	0.472337	0.250307	0.112205	0.331201	0.111242	0.268725	0.608664
ENSMUSG00000013155	Enkd1	0.0407533	0.510239	0.464342	2.59033	0.0788158	2.38253	0.0473348	-0.69029	0.242215	0.92374	0.0891738	0.912731	0.0541414	-0.0365723	0.915954	0.12006	0.0796049	0.107792	0.0573689	-0.0407533	0.900503	-0.0973536	0.0797846	-0.250951	0.0530973	-0.510239	0.109006
ENSMUSG00000013158	4933405L10Rik	0.119189	0.350064	0.812588	1.12039	0.148508	0.858114	0.105076	-0.871267	0.44225	0.68492	0.176685	0.518349	0.174831	-0.553335	0.502772	1.00124	0.160093	0.51256	0.14002	-1.62334	0.0215824	0.517149	0.177448	0.0979739	0.107228	-1.39247	0.043199
ENSMUSG00000013160	Atp6v0d1	0.213829	0.161884	0.304279	3.31622	0.0450618	3.44826	0.0827411	0.438606	0.0916264	0.077609	0.0505865	0.194555	0.0878387	0.388487	0.248612	0.706586	0.146704	0.906284	0.133948	0.663383	0.314777	-0.310732	0.046185	-0.262	0.0836711	0.161884	0.610121
ENSMUSG00000013236	Ptprs	0.585621	0.751317	0.750324	3.24286	0.0587976	3.00104	0.125884	-0.803311	0.0117244	-0.0643357	0.0697073	-0.194399	0.131553	-0.432062	0.38233	0.17787	0.0774947	0.00158101	0.13806	-0.585621	0.265501	-0.100796	0.0760749	-0.358269	0.134984	-0.855304	0.0965741
ENSMUSG00000013275	Slc41a1	0.287427	0.0794447	0.0386203	3.4537	0.0386105	3.346	0.0581556	-0.357769	0.221829	0.318204	0.0439479	0.204852	0.0669487	-0.376546	0.156951	0.581829	0.0524844	0.452954	0.0704155	-0.428111	0.142261	0.0823569	0.0444687	-0.109126	0.0625543	-0.636094	0.012599
ENSMUSG00000013338	Fer1l4	0.536213	0.536608	-0.385127	1.64081	0.139463	1.27848	0.123581	-1.20365	0.200983	0.0759017	0.151153	0.102241	0.12633	0.0874963	0.893636	0.717296	0.162177	0.55588	0.180891	-0.536213	0.506428	0.324077	0.156498	0.162541	0.212009	-0.536608	0.539873
ENSMUSG00000013353	4931406B18Rik	0.0423271	1.56724	1.54956	-0.0306992	0.19308	0.827259	0.364721	2.85007	0.121586	-0.146976	0.300825	0.305804	0.365332	1.5041	0.338693	0.509435	0.21312	0.522177	0.365541	0.0423271	0.975977	-0.281704	0.271313	0.190081	0.383202	1.56724	0.314987
ENSMUSG00000013367	Iglon5	-0.119319	1.28212	1.13217	0.709663	0.404718	0.230038	0.192071	-1.59328	0.379279	0.177919	0.482468	-0.35466	0.207945	-1.76919	0.310718	0.735697	0.427139	-0.259472	0.243149	-3.30588	0.0428906	-0.21077	0.415277	-0.784066	0.219946	-1.90445	0.222477
ENSMUSG00000013415	Igf2bp1	0.245963	0.367524	0.347139	4.4241	0.019387	4.27278	0.062021	-0.502657	0.00968638	0.375193	0.0418674	0.351189	0.0697272	-0.0797377	0.767893	0.379606	0.0750897	0.151018	0.095276	-0.759351	0.0595197	-0.333631	0.0254137	-0.444267	0.0637354	-0.367524	0.106873
ENSMUSG00000013418	B4galnt2	-1.07394	-1.22152	-0.368666	0.933578	0.47575	0.886462	0.422719	-0.156518	0.507016	-1.27234	0.481059	-1.51636	0.423547	-0.81063	0.703407	0.212208	0.495058	-0.205314	0.438788	-1.38698	0.527943	-0.249036	0.480558	-0.710983	0.431797	-1.53456	0.474591
ENSMUSG00000013419	Zfp651	0.739264	1.22931	0.493461	2.34245	0.115629	1.69259	0.124737	-2.15879	0.0025771	0.472141	0.128654	0.261472	0.128351	-0.699827	0.246359	0.432515	0.126235	0.209974	0.152336	-0.739264	0.260658	0.701482	0.151063	0.331422	0.133648	-1.22931	0.0665458
ENSMUSG00000013465	Nelfb	0.0404405	0.205819	0.269178	3.08526	0.0313049	3.00015	0.0606242	-0.282723	0.444353	0.363138	0.048883	0.376225	0.0648731	0.0434735	0.872006	0.541329	0.0906834	0.529155	0.0995503	-0.0404405	0.927967	-0.350928	0.0333461	-0.459187	0.0628546	-0.359627	0.128134
ENSMUSG00000013483	Card14	0.183671	-0.225731	-1.20062	1.25117	0.0965242	1.37155	0.0945066	0.399914	0.7033	0.117496	0.107902	0.172808	0.134761	0.18374	0.748671	0.812058	0.25553	0.867349	0.158714	0.183671	0.854166	0.400686	0.129863	0.332735	0.10476	-0.225731	0.683815
ENSMUSG00000013495	Tmem175	0.60626	0.0949383	0.0940066	2.54125	0.123109	2.74826	0.0805775	0.687684	0.2334	-0.130143	0.126818	0.0811673	0.0821145	0.701958	0.161917	0.34863	0.128294	0.580155	0.105297	0.769108	0.163028	-0.0980684	0.123149	-0.0694891	0.0834927	0.0949383	0.847675
ENSMUSG00000013523	Bcas1	1.20392	0.973526	0.980769	2.26633	0.0791295	1.89943	0.112073	-1.2188	0.0684667	0.232707	0.0896787	-0.0184345	0.117708	-0.834275	0.0896661	0.944598	0.157965	0.573227	0.122594	-1.23367	0.0632736	0.331316	0.110892	-0.109411	0.120638	-1.46406	0.00715285
ENSMUSG00000013539	Tango2	-0.238446	-0.782867	-0.257871	3.27645	0.0653741	3.33867	0.0798721	0.206677	0.503012	0.185421	0.0726666	0.117735	0.0915292	-0.224848	0.562476	0.835992	0.0692714	0.764213	0.0813653	-0.238446	0.501762	0.550325	0.087617	0.314658	0.114293	-0.782867	0.10175
ENSMUSG00000013562	4833413E03Rik	NaN	NaN	-0.395851	1.13204	0.0660158	0.697787	0.0395683	-1.44255	0.155337	0.857043	0.212537	0.416179	0.227975	-1.46452	0.157222	0.865997	0.203242	NaN	0.0395683	NaN	NaN	0.829827	0.103016	NaN	0.0395683	NaN	NaN
ENSMUSG00000013584	Aldh1a2	5.05156	3.48782	4.46404	1.08348	0.224977	2.89138	0.0992059	6.00572	7.15106e-21	-0.990633	0.2479	0.189622	0.119933	3.92072	1.82085e-05	-0.34302	0.360952	1.17765	0.113627	5.05156	5.85596e-05	-0.87612	0.232999	0.173818	0.109788	3.48782	4.57523e-05
ENSMUSG00000013593	Ndufs2	0.0772605	0.507359	0.417806	3.39101	0.0449115	3.16207	0.0686471	-0.760553	0.0200662	0.417567	0.0477554	0.348894	0.0780492	-0.22813	0.452933	0.554818	0.12651	0.53156	0.134843	-0.0772605	0.899901	-0.417411	0.0498205	-0.570141	0.0687095	-0.507359	0.07193
ENSMUSG00000013611	Snx31	1.03592	0.808308	0.99416	1.25846	0.117457	1.6418	0.386563	1.27342	0.207449	-0.718055	0.117666	-0.387891	0.394811	1.09678	0.422886	0.357993	0.140121	0.812827	0.395068	1.51093	0.277898	0.0269764	0.172144	0.270301	0.393709	0.808308	0.57121
ENSMUSG00000013622	Atraid	0.0218018	0.12564	0.172147	2.71482	0.0638785	2.59778	0.090603	-0.388825	0.437894	0.451781	0.0695491	0.355563	0.104968	-0.31963	0.444788	0.736376	0.0793144	0.729813	0.0908893	-0.0218018	0.956612	-0.0669229	0.071274	-0.104744	0.105848	-0.12564	0.766934
ENSMUSG00000013629	Cad	0.616792	0.375404	0.408584	3.52962	0.0425282	3.18326	0.0611868	-1.15057	0.000241073	0.239201	0.051457	0.244625	0.0705322	0.0180175	0.950465	-0.0719213	0.0942454	-0.257594	0.124827	-0.616792	0.23519	-0.884818	0.0697845	-0.997826	0.0803448	-0.375404	0.288278
ENSMUSG00000013643	Lypd8	NaN	NaN	NaN	-0.331729	0.126594	-0.145963	0.165812	0.617101	1	-0.326903	0.127624	-0.29234	0.184207	0.114814	0.87743	NaN	NaN	NaN	0.165812	NaN	NaN	NaN	NaN	NaN	0.165812	NaN	NaN
ENSMUSG00000013646	Sh3bp5l	-0.341939	-0.279391	-0.295845	2.8224	0.0996268	2.81541	0.0814737	-0.023245	0.995851	0.104484	0.108941	0.238256	0.0831667	0.444379	0.329055	0.189096	0.101725	0.29203	0.0901226	0.341939	0.44881	-0.200279	0.103238	-0.116174	0.0895657	0.279391	0.538314
ENSMUSG00000013653	1810065E05Rik	NaN	NaN	NaN	NaN	NaN	NaN	0	NaN	1	NaN	NaN	NaN	0	NaN	NaN	NaN	NaN	NaN	0	NaN	NaN	NaN	NaN	NaN	0	NaN	NaN
ENSMUSG00000013662	Atad1	0.466819	0.468025	0.382536	3.72131	0.0354787	3.56393	0.0764022	-0.522778	0.0396659	0.299308	0.0441188	0.21855	0.0903512	-0.268271	0.421872	0.93741	0.0459473	0.796883	0.0859562	-0.466819	0.149359	0.398834	0.0537513	0.257944	0.0851751	-0.468025	0.161855
ENSMUSG00000013663	Pten	-0.320513	-0.0335609	0.0561322	4.02514	0.0223269	4.04784	0.0548018	0.0754098	0.668375	0.112689	0.0301816	0.203727	0.0559078	0.302423	0.151887	0.431071	0.0301329	0.334587	0.0655204	-0.320513	0.180938	0.521425	0.0389754	0.511322	0.0614611	-0.0335609	0.889594
ENSMUSG00000013668	4933402N03Rik	NaN	NaN	NaN	NaN	NaN	NaN	0	NaN	1	NaN	NaN	NaN	0	NaN	NaN	NaN	NaN	NaN	0	NaN	NaN	NaN	NaN	NaN	0	NaN	NaN
ENSMUSG00000013698	Pea15a	0.793347	0.338063	0.744253	2.28802	0.120889	2.0425	0.0265018	-0.815608	0.213164	0.597935	0.123345	0.604787	0.066766	0.0227604	0.961038	0.400252	0.18629	0.161431	0.0832801	-0.793347	0.241855	-0.200581	0.12114	-0.589859	0.0335767	-1.29315	0.00195687
ENSMUSG00000013701	Timm23	0.137787	0.305601	0.159484	3.99264	0.022086	3.80091	0.0671345	-0.63693	0.00660093	0.37459	0.06749	0.32228	0.0742604	-0.17377	0.602165	1.34583	0.0915152	1.30435	0.0915412	-0.137787	0.748635	0.360458	0.0439724	0.268463	0.079109	-0.305601	0.309428
ENSMUSG00000013707	Tnfaip8l2	NaN	NaN	NaN	NaN	NaN	0.908127	0.372901	NaN	0.0054063	NaN	NaN	0.432501	0.385489	NaN	NaN	NaN	NaN	0.110178	0.396796	NaN	NaN	NaN	NaN	-0.478694	0.377352	NaN	NaN
ENSMUSG00000013736	Trnt1	-0.296537	-0.0278015	-0.26845	3.29979	0.0289936	3.28301	0.0908508	-0.0557649	0.834491	0.405764	0.0538535	0.399985	0.0997958	-0.0191963	0.959358	0.582719	0.0599978	0.459878	0.102387	-0.408067	0.300607	0.0989008	0.0741367	0.0569579	0.107844	-0.139331	0.748593
ENSMUSG00000013766	Ly6g6e	0.0814735	0.010577	-0.0365434	2.31644	0.105533	2.27221	0.0421517	-0.146931	0.710099	0.682437	0.128959	0.728091	0.0564351	0.151659	0.745693	0.357629	0.13518	0.333103	0.0589579	-0.0814735	0.867919	-0.4855	0.117131	-0.488684	0.0626136	-0.010577	0.980874
ENSMUSG00000013787	Ehmt2	-1.0483	-0.7256	-0.78691	2.24046	0.0658132	2.26852	0.564483	0.0932325	0.829376	-0.603932	0.0865661	-0.226578	0.566094	1.25354	0.509939	-0.771614	0.0849155	-0.399913	0.569207	1.23476	0.518366	-1.61856	0.0806425	-1.344	0.565504	0.912065	0.630766
ENSMUSG00000013822	Elof1	NaN	NaN	NaN	NaN	NaN	NaN	0	NaN	1	NaN	NaN	NaN	0.0466394	NaN	NaN	NaN	NaN	NaN	0.0870814	NaN	NaN	NaN	NaN	NaN	0.0579942	NaN	NaN
ENSMUSG00000013833	Med16	-0.0133538	0.00294716	-0.0148259	2.5908	0.114668	2.66846	0.165355	0.257974	0.753193	0.0774868	0.114745	0.150378	0.166594	0.242139	0.718597	0.11652	0.153386	0.275856	0.170046	0.529302	0.486567	-0.738766	0.120064	-0.737879	0.167927	0.00294716	0.996571
ENSMUSG00000013846	St3gal1	-1.04228	-1.33209	-1.26788	2.73698	0.0671045	2.75587	0.0919887	0.0627432	0.946855	0.341833	0.0871268	0.115651	0.110173	-0.75136	0.107335	1.5143	0.109924	1.20054	0.114704	-1.04228	0.0482776	1.08615	0.0922915	0.68515	0.0921002	-1.33209	0.00210152
ENSMUSG00000013858	Tmem259	0.933286	1.49364	1.48436	3.13206	0.0470938	2.62581	0.127558	-1.68173	0.000148425	0.289214	0.0561983	-0.0905578	0.133605	-1.26157	0.00878926	0.120624	0.0678924	-0.160323	0.139945	-0.933286	0.0708841	-0.219538	0.0522005	-0.669168	0.131499	-1.49364	0.00148286
ENSMUSG00000013878	Rnf170	NaN	NaN	NaN	NaN	NaN	-0.322055	0.128483	NaN	0.51902	NaN	NaN	0.0852936	0.170734	NaN	NaN	NaN	NaN	-2.83355	0.129737	NaN	NaN	NaN	NaN	-2.61585	0.142546	NaN	NaN
ENSMUSG00000013921	Clip3	0.618046	0.776252	0.687365	2.18806	0.223502	1.86139	0.679409	-1.08519	0.0965398	0.211092	0.232028	0.11509	0.679618	-0.31891	0.893654	0.340285	0.241589	0.154235	0.686298	-0.618046	0.798173	-0.566364	0.223921	-0.80004	0.679953	-0.776252	0.744107
ENSMUSG00000013928	Thap8	1.28127	0.805008	1.04187	2.38236	0.0427318	1.96226	0.54669	-1.39556	0.0246153	0.486671	0.0714754	-0.0164666	0.546825	-1.67139	0.361586	0.677432	0.0746883	0.222921	0.549155	-1.50985	0.412157	0.955836	0.106665	0.713504	0.553517	-0.805008	0.667273
ENSMUSG00000013936	Myl2	NaN	0.831082	0.56167	1.57876	0.0142524	1.19775	0.0776264	-1.26568	0.156493	0.860002	0.0201497	0.441156	0.246792	-1.39138	0.0907351	1.18472	0.232173	NaN	0.0776264	NaN	NaN	0.268051	0.13811	-0.243786	0.0926719	-1.70028	0.00208809
ENSMUSG00000013973	Dedd	0.00190733	-0.0453834	-0.0255467	2.79685	0.0392344	2.62465	0.0596123	-0.572029	0.252459	0.19715	0.0611032	0.230622	0.0694317	0.11119	0.71743	0.311819	0.0433096	0.311245	0.0604904	-0.00190733	0.993842	-0.233323	0.0403508	-0.219662	0.0615332	0.0453834	0.852709
ENSMUSG00000013974	Mcemp1	NaN	NaN	NaN	NaN	NaN	NaN	0	NaN	1	NaN	NaN	NaN	0.133315	NaN	NaN	NaN	NaN	NaN	0	NaN	NaN	NaN	NaN	NaN	0.185393	NaN	NaN
ENSMUSG00000013997	Nit1	-0.204262	-0.390728	-0.39309	2.67908	0.0604812	2.69301	0.0610072	0.0462611	0.939884	0.781395	0.0827435	0.749584	0.0807657	-0.105675	0.783224	0.174472	0.0815547	0.112983	0.0658895	-0.204262	0.557558	-0.330177	0.0611259	-0.447798	0.064165	-0.390728	0.184427
ENSMUSG00000014030	Pax5	-0.38176	-0.714774	-0.995644	2.14012	0.0131308	2.16391	0.0611162	0.0790268	0.96706	0.439985	0.0162865	0.184364	0.0653428	-0.849156	0.000147124	1.1275	0.0376174	1.29	0.10881	0.539814	0.158107	1.33811	0.158976	1.12294	0.145083	-0.714774	0.317442
ENSMUSG00000014039	Prdm15	0.289682	0.268062	0.382528	3.59714	0.0747578	3.42306	0.0522615	-0.57829	0.0364858	0.294977	0.0801219	0.260916	0.0567728	-0.113149	0.728692	0.869234	0.0799301	0.782031	0.0545539	-0.289682	0.367529	0.701174	0.0775896	0.620479	0.0683856	-0.268062	0.435259
ENSMUSG00000014074	Rnf168	0.717361	0.313035	0.536874	3.55402	0.0619242	3.32782	0.0589892	-0.751436	0.0114051	0.457174	0.072563	0.314884	0.0693944	-0.472677	0.156432	0.616569	0.0643726	0.380106	0.0734389	-0.785511	0.0154639	0.285122	0.064968	0.190889	0.0666857	-0.313035	0.311464
ENSMUSG00000014075	Tctex1d2	-0.0708779	-0.0792771	0.0422081	2.61676	0.100396	2.58573	0.0759151	-0.103078	0.808448	0.339509	0.112123	0.301031	0.087293	-0.127822	0.786554	0.751375	0.113601	0.772712	0.102379	0.0708779	0.889039	0.346639	0.1235	0.370504	0.0780524	0.0792771	0.870244
ENSMUSG00000014077	Chp1	-0.269216	-0.314114	-0.129145	3.13406	0.0521459	3.11382	0.0975433	-0.0672284	0.919748	0.183226	0.0637635	0.13827	0.102203	-0.149339	0.709005	0.563962	0.132781	0.442445	0.123481	-0.403672	0.502751	-0.23722	0.0538808	-0.372253	0.10156	-0.448571	0.240183
ENSMUSG00000014104	Sval2	NaN	NaN	NaN	-0.331729	0.126594	NaN	0	NaN	0.40248	NaN	NaN	NaN	0	NaN	NaN	NaN	NaN	NaN	0	NaN	NaN	NaN	NaN	NaN	0	NaN	NaN
ENSMUSG00000014158	Trpv4	0.195658	0.395429	0.504201	2.41365	0.123994	2.17052	0.170351	-0.807662	0.212579	0.0959053	0.144517	-0.0834336	0.173894	-0.595751	0.427684	1.19292	0.132471	1.13402	0.179599	-0.195658	0.791841	0.785865	0.13295	0.666829	0.173081	-0.395429	0.58547
ENSMUSG00000014164	Klhl3	0.135235	0.306531	-0.13788	2.7015	0.14351	2.80951	0.115239	0.358822	0.340242	0.0844635	0.154688	0.12488	0.132861	0.13426	0.842885	0.60549	0.147873	0.780813	0.117771	0.582409	0.353701	0.24034	0.15754	0.332615	0.11841	0.306531	0.63963
ENSMUSG00000014177	Tvp23b	0.00209648	0.194136	0.167847	3.19073	0.0664774	3.119	0.103855	-0.238293	0.53494	0.233273	0.0738645	0.220348	0.108714	-0.042936	0.921663	1.11202	0.0879359	1.11139	0.113445	-0.00209648	0.996492	0.334437	0.12707	0.249411	0.130723	-0.28245	0.640934
ENSMUSG00000014195	Dnajc7	0.0627152	-0.109388	0.114195	3.94763	0.0225028	3.85703	0.0626268	-0.300969	0.200585	0.251793	0.04489	0.239156	0.0669236	-0.0419811	0.875384	0.695228	0.0357168	0.676349	0.0760011	-0.0627152	0.822121	0.20936	0.0591416	0.242289	0.0803955	0.109388	0.741452
ENSMUSG00000014198	Zfp385c	2.36714	0.475169	2.42241	2.05236	0.0493215	1.28012	0.479037	-2.56533	0.000495678	0.362812	0.0639521	-0.560251	0.481997	-3.06635	0.0576373	1.42368	0.1222	0.591782	0.500259	-2.76351	0.106215	1.57008	0.138983	0.16864	0.522783	-4.65548	0.00957698
ENSMUSG00000014226	Cacybp	0.387223	-0.0561827	-0.27506	3.61977	0.0369171	3.49938	0.0737788	-0.399923	0.137806	0.51212	0.0481242	0.453713	0.0878771	-0.194024	0.559924	0.701006	0.0703678	0.576795	0.093671	-0.412623	0.289048	-0.137656	0.0781291	-0.120744	0.104069	0.0561827	0.896595
ENSMUSG00000014232	Cluap1	-0.207264	-0.0486896	-0.179049	2.96403	0.0656027	2.982	0.0690843	0.0596878	0.872043	0.0922947	0.0708398	0.145521	0.0706792	0.176814	0.594798	1.00398	0.0693366	1.10231	0.0892002	0.32664	0.384123	0.408967	0.0728782	0.39431	0.0757487	-0.0486896	0.889104
ENSMUSG00000014243	Zswim7	-0.946128	0.0255162	-0.0370243	3.00712	0.11321	2.88895	0.0617899	-0.392532	0.372783	0.0676297	0.118486	0.105366	0.0622523	0.125357	0.777988	1.38101	0.124177	1.66582	0.231519	0.946128	0.278321	0.509019	0.114342	0.501337	0.0727191	-0.0255162	0.954797
ENSMUSG00000014245	Pigl	-0.31042	-0.624785	-0.445009	3.82465	0.0211462	3.94368	0.0615249	0.3954	0.0810776	0.40453	0.0234845	0.258344	0.0658198	-0.485619	0.0364528	0.9674	0.118459	0.873955	0.0692856	-0.31042	0.495919	0.515395	0.0223129	0.327316	0.0657047	-0.624785	0.00671896
ENSMUSG00000014294	Ndufa2	-0.253345	-0.211156	0.0210103	2.44929	0.850249	2.44293	0.736846	-0.0211071	0.659285	0.284844	0.850762	0.179165	0.738446	-0.351059	0.925261	0.497436	0.863952	0.573701	0.746339	0.253345	0.946741	-0.433361	0.851455	-0.509633	0.738587	-0.25337	0.94605
ENSMUSG00000014301	Pam16	0.65311	0.637717	0.480982	3.30815	0.0311002	3.09713	0.0720957	-0.700989	0.0329176	0.566163	0.0457381	0.359654	0.0749331	-0.686009	0.0186562	1.01285	0.0371717	0.816242	0.0736145	-0.65311	0.0171233	0.539181	0.0361384	0.347209	0.0729929	-0.637717	0.0184253
ENSMUSG00000014303	Glis2	0.387765	0.607647	0.496421	3.57822	0.0207833	3.37859	0.0545107	-0.663155	0.0163864	0.306984	0.0381488	0.190228	0.0695772	-0.387854	0.141179	0.803916	0.0303459	0.687187	0.0582722	-0.387765	0.0756197	0.424058	0.0383194	0.207719	0.0610516	-0.718664	0.002688
ENSMUSG00000014313	Cox6c	0.078825	-0.0255172	0.241183	3.63462	0.0371711	3.55919	0.0737324	-0.250567	0.327429	0.668211	0.0631276	0.639161	0.0898286	-0.0965048	0.791318	0.712651	0.0397971	0.688922	0.0755593	-0.078825	0.781123	0.656998	0.053244	0.498461	0.111097	-0.52665	0.198142
ENSMUSG00000014329	Bicc1	-0.0564569	-0.0695041	0.568938	2.96011	0.0867864	3.13143	0.0632881	0.569135	0.0812916	-0.195775	0.0870119	-0.115491	0.0681624	0.266698	0.467626	1.08263	0.128251	1.06563	0.0816822	-0.0564569	0.911005	0.722392	0.0965005	0.701469	0.0765693	-0.0695041	0.865132
ENSMUSG00000014349	Ube2z	0.0957332	0.111691	0.00516968	3.61261	0.0228763	3.56665	0.086765	-0.152655	0.561705	0.414632	0.0317216	0.41922	0.0930624	0.0152401	0.962783	0.555291	0.0914992	0.526473	0.0995802	-0.0957332	0.831248	-0.299627	0.0233555	-0.333249	0.0871796	-0.111691	0.709498
ENSMUSG00000014351	Gip	NaN	-0.395899	-0.403482	0.456457	0.327149	0.951334	0.279417	1.64395	0.305951	-0.631369	0.32957	-0.0352647	0.293464	1.98022	0.176753	0.695561	0.357998	NaN	0.279417	NaN	NaN	0.0182747	0.356882	-0.100903	0.30169	-0.395899	0.798702
ENSMUSG00000014353	Tmem87b	0.101926	-0.228043	-0.118633	3.27481	0.0359277	3.24358	0.0746353	-0.103764	0.761293	0.0505958	0.0581608	0.0621333	0.0795399	0.0383268	0.906789	0.553082	0.0395827	0.522399	0.0759571	-0.101926	0.720173	0.453337	0.0384595	0.322217	0.0752977	-0.435572	0.120954
ENSMUSG00000014355	Anapc1	0.284419	0.252848	0.219602	3.9692	0.0229981	3.88218	0.0726413	-0.289086	0.218068	0.23268	0.0404633	0.216782	0.0731376	-0.0528117	0.849151	0.384838	0.0555009	0.299219	0.0883174	-0.284419	0.411749	-0.247293	0.0397643	-0.323408	0.0842042	-0.252848	0.413714
ENSMUSG00000014361	Mertk	0.650237	-0.236214	0.501491	2.60143	0.0170324	2.81298	0.123388	0.702757	0.13744	-0.0660235	0.0341949	0.112609	0.1246	0.593404	0.16681	0.865785	0.107286	1.09315	0.127345	0.755277	0.172122	0.634832	0.0580694	0.563724	0.123862	-0.236214	0.603204
ENSMUSG00000014402	Tsg101	0.359769	0.485975	0.537931	3.43712	0.0264488	3.23652	0.0794163	-0.666376	0.0258224	0.119434	0.0427065	-0.014281	0.0854971	-0.444193	0.161772	0.90095	0.0887644	0.792649	0.0941875	-0.359769	0.402706	0.0710164	0.0303842	-0.0752767	0.0795545	-0.485975	0.0858195
ENSMUSG00000014418	Hps5	-0.31031	-0.387423	-0.327662	3.01496	0.0336904	3.05227	0.0772719	0.123921	0.750771	0.119853	0.0431109	0.161674	0.0781143	0.138925	0.639263	0.551608	0.0512734	0.458196	0.0856701	-0.31031	0.349475	0.132557	0.033699	0.0159309	0.0808904	-0.387423	0.183221
ENSMUSG00000014426	Map3k4	0.0102974	0.273783	0.245826	3.68168	0.0443829	3.58813	0.0608434	-0.310765	0.187559	0.262132	0.0543376	0.311991	0.0676328	0.165626	0.5655	0.729733	0.0633434	0.726634	0.0900717	-0.0102974	0.977542	0.106972	0.0615785	0.0245549	0.0735962	-0.273783	0.390414
ENSMUSG00000014444	Piezo1	0.46232	0.581139	0.909005	3.77666	0.0461991	3.28188	0.0529805	-1.64363	8.39732e-09	0.246604	0.0629465	0.18723	0.0610725	-0.197234	0.498425	0.422332	0.132578	0.28316	0.127019	-0.46232	0.448452	-0.0562832	0.0780395	-0.231223	0.0904241	-0.581139	0.143022
ENSMUSG00000014453	Blk	NaN	2.06945	2.61891	0.178118	0.171235	1.1108	0.263809	3.09831	0.0392149	-0.214395	0.207285	0.607439	0.293624	2.73007	0.0222214	NaN	NaN	1.2997	0.306588	NaN	NaN	0.356234	0.198413	0.979201	0.275812	2.06945	0.0667239
ENSMUSG00000014470	Rnf166	0.126246	-0.14426	-0.0557829	2.96228	0.0352029	2.8521	0.130008	-0.36601	0.328567	0.329314	0.0449162	0.0835557	0.133944	-0.81639	0.0819338	1.07716	0.0600264	0.894805	0.152334	-0.605774	0.265393	0.596133	0.0469352	0.332347	0.132968	-0.87628	0.0613841
ENSMUSG00000014496	Ankrd28	-0.0336192	0.0192048	-0.00470192	4.26132	0.0281208	4.19465	0.0827965	-0.221445	0.302717	0.129047	0.0452569	0.219065	0.0832588	0.299035	0.342151	0.931737	0.046836	0.788294	0.0988087	-0.476509	0.189581	0.480704	0.0362347	0.474923	0.0898147	-0.0192048	0.9524
ENSMUSG00000014498	Ankrd52	1.0014	1.60212	1.57193	3.01845	0.0511081	2.45889	0.430286	-1.85884	3.37677e-05	0.107126	0.0714688	-0.179613	0.431629	-0.952528	0.512213	0.0274213	0.0725887	-0.27403	0.437036	-1.0014	0.496226	0.029063	0.0726071	-0.453223	0.433939	-1.60212	0.273002
[truncated: 53,906 more rows]
