# Supplementary material for: Gene-specific transcript buffering revealed by perturbation of coactivator complexes
Source: Sci Adv. 2025 Mar 19;11(12):eadr1492. doi: 10.1126/sciadv.adr1492 (PMC11922027; doi:10.1126/sciadv.adr1492)
Supplement: Supplementary file 2 — Data S1 to S3 [file sciadv.adr1492_data_s1_to_s3.zip › adr1492_data_s2.xlsx]

## Sheet: Mendoza2024_parameters_of_RNA_b
gene_id	gene_name	buffering_index_cell	mean_alpha_control	error_alpha_control	mean_alpha_auxin	error_alpha_auxin	log2FC_alpha	pvalue_alpha	mean_gamma_control	error_gamma_control	mean_gamma_auxin	error_gamma_auxin	log2FC_gamma	pvalue_gamma
ENSMUSG00000000001	Gnai3	0.22751	2.97187	0.0471888	2.82973	0.0179273	-0.472167	0.00171705	-0.862963	0.0490051	-0.931451	0.0237233	-0.22751	0.208425
ENSMUSG00000000003	Pbsn	NaN	-0.255762	0.162127	-0.429147	0.120839	-0.575972	1	NaN	0.162127	NaN	0.120839	NaN	NaN
ENSMUSG00000000028	Cdc45	0.480968	2.8912	0.0233119	2.73476	0.0108494	-0.519681	0.00073969	-0.363103	0.0427295	-0.507889	0.0108528	-0.480968	0.00102288
ENSMUSG00000000031	H19	NaN	NaN	0	NaN	0	NaN	1	NaN	0.170025	NaN	0.487216	NaN	NaN
ENSMUSG00000000037	Scml2	-0.0690481	1.75176	0.0094467	1.88188	0.0391882	0.43225	0.195851	0.232352	0.0156093	0.211567	0.0400066	-0.0690481	0.628374
ENSMUSG00000000049	Apoh	NaN	0.360255	0.141664	0.31521	0.133153	-0.149635	1	0.631986	0.212182	NaN	0.133153	NaN	NaN
ENSMUSG00000000056	Narf	0.139304	1.48874	0.0420011	1.36649	0.0235832	-0.406105	0.370025	-1.34153	0.0420745	-1.38347	0.0286907	-0.139304	0.410253
ENSMUSG00000000058	Cav2	NaN	NaN	0	NaN	0	NaN	1	NaN	0	NaN	0.139425	NaN	NaN
ENSMUSG00000000078	Klf6	-0.256607	2.08918	0.0169853	2.05191	0.0238194	-0.123791	0.566718	-1.10149	0.0206151	-1.02425	0.0307921	0.256607	0.0371059
ENSMUSG00000000085	Scmh1	-0.504238	2.98897	0.0156025	2.92057	0.0250924	-0.227217	0.0999763	0.878391	0.0616412	0.589802	0.0921786	-0.958672	0.00925507
ENSMUSG00000000088	Cox5a	0.0932288	2.85276	0.0392448	2.72704	0.040417	-0.417633	0.0149972	-0.857775	0.0453005	-0.885839	0.0652909	-0.0932288	0.723968
ENSMUSG00000000093	Tbx2	-1.62419	0.997442	0.0461109	0.843949	0.0662581	-0.50989	0.519644	0.400573	0.0802331	0.889503	0.233253	1.62419	0.0474628
ENSMUSG00000000094	Tbx4	-0.545782	0.994263	0.094975	1.42008	0.00395999	1.41454	0.00979449	-0.0556682	0.0967622	-0.219965	0.039573	-0.545782	0.116045
ENSMUSG00000000103	Zfy2	NaN	0.540901	0.0951425	0.422212	0.0399733	-0.394276	0.829083	NaN	0.0951425	0.302503	0.088537	NaN	NaN
ENSMUSG00000000120	Ngfr	-0.315352	1.93461	0.00280781	1.92218	0.014229	-0.0412852	0.89789	-0.920658	0.0568262	-0.825728	0.021696	0.315352	0.118604
ENSMUSG00000000125	Wnt3	-0.466063	0.386891	0.176884	0.739766	0.01879	1.17222	0.339467	0.154204	0.205403	0.0139047	0.0706926	-0.466063	0.518368
ENSMUSG00000000126	Wnt9a	-0.235526	0.972496	0.0252173	0.899333	0.0489939	-0.243042	0.800544	0.267119	0.0624919	0.0498931	0.0495144	-0.721609	0.00643965
ENSMUSG00000000127	Fer	0.294461	3.38686	0.0120985	3.2668	0.0155024	-0.398863	0.00151647	0.490495	0.0150969	0.338997	0.0629955	-0.503265	0.0193521
ENSMUSG00000000131	Xpo6	0.207249	3.74711	0.0215132	3.64615	0.012971	-0.335375	0.00114689	0.0817836	0.0302446	-0.057744	0.0582008	-0.4635	0.0333983
ENSMUSG00000000134	Tfe3	0.194487	1.69218	0.035092	1.82079	0.0576111	0.427257	0.235216	-1.55476	0.0351642	-1.49621	0.0596776	0.194487	0.397984
ENSMUSG00000000142	Axin2	0.226462	2.93204	0.0047878	2.80076	0.0481821	-0.436096	0.00283181	-0.20845	0.0495612	-0.402834	0.100815	-0.645731	0.08357
ENSMUSG00000000148	Brat1	0.332969	1.85045	0.0191518	1.7475	0.0404366	-0.341994	0.225668	-0.92318	0.0574224	-1.02341	0.0429009	-0.332969	0.162
ENSMUSG00000000149	Gna12	-0.0735645	2.99779	0.00554184	2.91795	0.0133032	-0.265228	0.0849043	0.144341	0.0597642	-0.037487	0.0176265	-0.60402	0.00352114
ENSMUSG00000000154	Slc22a18	0.456426	0.755439	0.224719	1.12664	0.0917267	1.23311	0.0866468	-0.600806	0.243956	0.00419997	0.092041	2.00979	0.0203232
ENSMUSG00000000157	Itgb2l	NaN	NaN	0	NaN	0	NaN	1	NaN	0	NaN	0	NaN	NaN
ENSMUSG00000000159	Igsf5	NaN	NaN	0	NaN	0	NaN	1	NaN	0	NaN	0.0789996	NaN	NaN
ENSMUSG00000000167	Pih1d2	-0.640224	1.24348	0.0580287	1.25537	0.0372157	0.0395136	1	-0.615542	0.0588713	-0.399026	0.0497495	0.719251	0.00496813
ENSMUSG00000000168	Dlat	0.306623	2.49246	0.0309356	2.37353	0.022596	-0.395082	0.0420722	-0.874328	0.0332573	-0.96663	0.022746	-0.306623	0.0219718
ENSMUSG00000000171	Sdhd	0.193802	2.24498	0.0586617	2.13254	0.0349817	-0.373539	0.131929	-1.39545	0.0587298	-1.45379	0.0493154	-0.193802	0.446814
ENSMUSG00000000182	Fgf23	NaN	0.0452681	0.253909	NaN	0	NaN	0.230212	-0.739495	0.268287	NaN	0.234674	NaN	NaN
ENSMUSG00000000183	Fgf6	NaN	NaN	0	NaN	0	NaN	1	NaN	0	NaN	0.218425	NaN	NaN
ENSMUSG00000000184	Ccnd2	-0.74257	0.681414	0.112671	0.676503	0.0783028	-0.0163132	1	-0.698346	0.217122	-0.931703	0.237749	-0.775197	0.468591
ENSMUSG00000000194	Gpr107	0.146972	3.35835	0.0146348	3.30541	0.00935946	-0.175865	0.190378	-0.141443	0.0166769	-0.185685	0.0123837	-0.146972	0.0331768
ENSMUSG00000000197	Nalcn	-0.225883	2.28975	0.0186682	2.12622	0.0860366	-0.54322	0.0283672	0.920752	0.179176	0.988749	0.0979835	0.225883	0.73916
ENSMUSG00000000202	Btbd17	NaN	NaN	0	NaN	0	NaN	1	NaN	0	NaN	0.278241	NaN	NaN
ENSMUSG00000000204	Slfn4	-0.00821531	0.0452681	0.253909	0.56004	0.217378	1.71004	0.451061	-0.315653	0.30539	-0.318126	0.249522	-0.00821531	0.994997
ENSMUSG00000000214	Th	0.000343044	1.0754	0.0647056	1.09468	0.105426	0.0640567	0.837174	0.130003	0.149341	0.168466	0.15332	0.12777	0.857384
ENSMUSG00000000215	Ins2	NaN	NaN	0	-0.238586	0.166687	NaN	1	NaN	0	NaN	0.166687	NaN	NaN
ENSMUSG00000000216	Scnn1g	NaN	NaN	0	NaN	0	NaN	1	NaN	0	NaN	0	NaN	NaN
ENSMUSG00000000223	Drp2	-0.411413	1.34444	0.0863617	1.45996	0.102277	0.383768	0.344887	-0.0787009	0.107542	-0.202549	0.103548	-0.411413	0.406776
ENSMUSG00000000244	Tspan32	-0.212031	1.35798	0.0499322	1.40412	0.000723966	0.153271	0.775336	-0.996163	0.0712601	-0.840057	0.0114135	0.518574	0.0305346
ENSMUSG00000000247	Lhx2	-0.875078	0.386891	0.176884	0.454654	0.0700146	0.225104	1	-0.544766	0.232709	-0.145815	0.0833247	1.32529	0.106522
ENSMUSG00000000248	Clec2g	NaN	0.549869	0.0207876	NaN	0	NaN	0.023988	NaN	0.0207876	NaN	0	NaN	NaN
ENSMUSG00000000253	Gmpr	-0.483432	1.77084	0.0825863	1.83967	0.0223852	0.228661	0.480226	-0.0591085	0.125897	-0.204636	0.0673191	-0.483432	0.308036
ENSMUSG00000000263	Glra1	NaN	0.558655	0.135867	0.534796	0.119969	-0.0792586	0.835154	NaN	0.135867	NaN	0.119969	NaN	NaN
ENSMUSG00000000266	Mid2	-0.209405	0.914025	0.0319027	1.02115	0.245209	0.355872	0.494856	-0.041508	0.0743487	-0.104545	0.302519	-0.209405	0.839641
ENSMUSG00000000275	Trim25	0.00888076	3.0022	0.0184087	2.9421	0.0108864	-0.19965	0.155744	-0.66104	0.0891875	-0.663714	0.0499448	-0.00888076	0.979135
ENSMUSG00000000276	Dgke	0.187476	3.14067	0.0350311	3.03643	0.0188321	-0.346286	0.0118566	-0.0732474	0.0396929	-0.129683	0.062208	-0.187476	0.444398
ENSMUSG00000000278	Scpep1	0.250085	2.88721	0.0193197	2.78439	0.0034265	-0.34156	0.0318334	-0.624767	0.0275494	-0.755123	0.00362661	-0.433035	2.71507e-06
ENSMUSG00000000282	Mnt	0.432131	2.38932	0.0707943	2.2373	0.0185589	-0.504989	0.0181972	-0.179419	0.0725587	-0.309504	0.0428903	-0.432131	0.122746
ENSMUSG00000000290	Itgb2	-1.04409	0.386891	0.176884	0.726339	0.112483	1.12762	0.427287	-0.314008	0.178449	-0.628311	0.149719	-1.04409	0.17724
ENSMUSG00000000295	Hddc2	0.0964922	2.24605	0.00482822	2.16132	0.0393812	-0.281473	0.175062	-0.580909	0.035349	-0.721326	0.0457304	-0.466455	0.0151253
ENSMUSG00000000296	Tpd52l1	-0.221613	3.09451	0.0446851	3.03617	0.0848178	-0.193802	0.0716542	0.629819	0.0447471	0.446427	0.0904215	-0.609216	0.069097
ENSMUSG00000000301	Pemt	-0.126852	2.08273	0.0197339	2.10475	0.0225744	0.0731311	0.84081	0.173839	0.143273	0.135653	0.0936744	-0.126852	0.823474
ENSMUSG00000000303	Cdh1	-0.379316	3.367	0.0575909	3.30658	0.00976105	-0.200712	0.158927	-0.647737	0.0607508	-0.882763	0.0493872	-0.780741	0.00268307
ENSMUSG00000000305	Cdh4	0.657383	3.43093	0.0265939	3.16983	0.00593556	-0.867362	3.89717e-11	1.40189	0.0547037	1.07758	0.176528	-1.07734	0.0792863
ENSMUSG00000000308	Ckmt1	-0.0965515	1.57873	0.0391975	1.51269	0.142349	-0.219374	0.735242	-1.44886	0.049675	-1.61	0.147921	-0.5353	0.301745
ENSMUSG00000000317	Bcl6b	NaN	NaN	0	-0.0224671	0.0458474	NaN	0.522515	NaN	0.0369317	-1.69356	0.0559652	NaN	NaN
ENSMUSG00000000318	Clec10a	-0.823821	0.257625	0.110508	0.183811	0.139027	-0.245206	0.764442	0.0249375	0.152034	-0.370686	0.327167	-1.31423	0.272809
ENSMUSG00000000320	Alox12	0.259269	1.23135	0.0174042	1.15247	0.0229941	-0.262043	0.578375	-0.529124	0.0994902	-0.607171	0.0360374	-0.259269	0.46077
ENSMUSG00000000325	Arvcf	0.818406	2.20992	0.0597614	1.94351	0.000250718	-0.885	0.000478143	-0.624229	0.094638	-0.910688	0.0399247	-0.951594	0.0052892
ENSMUSG00000000326	Comt	0.648483	2.2583	0.0282899	2.05753	0.0299839	-0.666943	0.00461521	-0.358637	0.0630706	-0.55385	0.0302414	-0.648483	0.00525605
ENSMUSG00000000339	Rtca	0.261764	2.64166	0.018871	2.53411	0.048808	-0.357299	0.050774	-0.385252	0.0267798	-0.464051	0.0587325	-0.261764	0.222183
ENSMUSG00000000340	Dbt	0.143027	2.7298	0.0434826	2.6257	0.000229105	-0.345816	0.0321762	-0.577855	0.0603182	-0.62091	0.021408	-0.143027	0.501142
ENSMUSG00000000346	Dazap2	0.340328	1.98135	0.0719252	1.86145	0.0071368	-0.398286	0.17575	-1.19212	0.073144	-1.32946	0.0124043	-0.456244	0.0641297
ENSMUSG00000000355	Mcts1	-0.380447	2.31624	0.0263778	2.2541	0.0375158	-0.206428	0.368001	-0.595565	0.0264314	-0.481039	0.0507644	0.380447	0.0453878
ENSMUSG00000000359	Rem1	NaN	NaN	0	NaN	0	NaN	1	NaN	0.157963	NaN	0.218425	NaN	NaN
ENSMUSG00000000365	Rnf17	0.101955	3.78441	0.0168264	3.6682	0.0128274	-0.386059	0.000115336	-0.0162989	0.0345317	-0.0469905	0.0145726	-0.101955	0.412863
ENSMUSG00000000374	Trappc10	0.0188178	2.69974	0.0204742	2.66393	0.0276661	-0.118956	0.550873	-0.348363	0.0315662	-0.414317	0.0607314	-0.219094	0.335244
ENSMUSG00000000378	Ccm2	-0.115914	2.59561	0.0194157	2.50274	0.0257778	-0.308525	0.0598404	0.085106	0.0706973	-0.135538	0.129114	-0.732964	0.133895
ENSMUSG00000000381	Wap	NaN	NaN	0	NaN	0	NaN	1	NaN	0	NaN	0	NaN	NaN
ENSMUSG00000000384	Tbrg4	0.382638	2.90211	0.0485592	2.77146	0.0150021	-0.433999	0.00824115	-0.406951	0.051017	-0.553059	0.018278	-0.48536	0.0070158
ENSMUSG00000000385	Tmprss2	-0.763417	0.855314	0.0871592	0.579593	0.0749723	-0.915925	0.303307	0.403432	0.117777	0.633243	0.0750703	0.763417	0.0998835
ENSMUSG00000000386	Mx1	0.303148	-0.202439	0.176559	0.278563	0.061848	1.59785	0.750665	-0.722723	0.202373	0.148025	0.290828	2.89256	0.0139875
ENSMUSG00000000392	Fap	NaN	NaN	0	-0.429147	0.120839	NaN	1	NaN	0.157963	NaN	0.120839	NaN	NaN
ENSMUSG00000000394	Gcg	NaN	NaN	0	NaN	0	NaN	1	NaN	0	NaN	0	NaN	NaN
ENSMUSG00000000399	Ndufa9	0.0841045	2.65532	0.0164177	2.61579	0.0199402	-0.131324	0.401289	-0.862762	0.0460467	-0.88808	0.0529218	-0.0841045	0.718165
ENSMUSG00000000402	Egfl6	-0.023542	2.21849	0.0553064	2.29102	0.0454333	0.24093	0.364787	0.0919951	0.0693048	0.0849083	0.0462189	-0.023542	0.932203
ENSMUSG00000000409	Lck	0.438141	1.34444	0.0863617	1.19471	0.0778995	-0.497373	0.362121	-1.08504	0.112745	-1.21694	0.0779872	-0.438141	0.336
ENSMUSG00000000411	Tssk3	NaN	0.0727472	0.0144317	-0.429147	0.120839	-1.66726	0.669317	NaN	0.0144317	-0.0825634	0.184503	NaN	NaN
ENSMUSG00000000416	Cttnbp2	-0.319246	2.73775	0.0285688	2.82914	0.0197639	0.303607	0.0715433	0.482154	0.037369	0.386051	0.112138	-0.319246	0.416192
ENSMUSG00000000420	Galnt1	0.285451	3.51421	0.00648335	3.41656	0.013267	-0.324387	0.00606777	-0.0295226	0.0211087	-0.115452	0.0154923	-0.285451	0.00103153
ENSMUSG00000000435	Myf5	NaN	NaN	0	NaN	0	NaN	1	NaN	0	NaN	0	NaN	NaN
ENSMUSG00000000439	Mkrn2	0.0384093	2.281	0.0278596	2.24763	0.0447792	-0.110868	0.553917	-0.816998	0.047208	-0.872185	0.0474999	-0.183326	0.409903
ENSMUSG00000000440	Pparg	NaN	0.549869	0.0207876	0.121182	0.0313312	-1.42407	0.306983	0.821599	0.159325	NaN	0.0313312	NaN	NaN
ENSMUSG00000000441	Raf1	0.18522	3.54269	0.00254991	3.43705	0.00315909	-0.350906	0.00222568	-0.151528	0.0257125	-0.307038	0.0112324	-0.516593	2.98577e-08
ENSMUSG00000000486	Septin1	-0.382116	2.54329	0.00246108	2.54433	0.00955527	0.00346042	0.990029	-0.752813	0.0561556	-0.867842	0.0562028	-0.382116	0.147667
ENSMUSG00000000489	Pdgfb	-1.16036	0.716992	0.10308	0.929848	0.0194691	0.707094	0.408575	-0.284937	0.106241	-0.63424	0.305019	-1.16036	0.279492
ENSMUSG00000000530	Acvrl1	0.0800354	0.0452681	0.253909	0.269823	0.337093	0.745956	0.793989	-1.0497	0.270178	-1.02561	0.371355	0.0800354	0.95816
ENSMUSG00000000531	Grasp	0.0941191	1.52431	0.0261595	1.49267	0.0481776	-0.105113	0.711072	-0.91302	0.062107	-0.941353	0.0603656	-0.0941191	0.74357
ENSMUSG00000000532	Acvr1b	0.302308	2.57126	0.0752225	2.44186	0.0227126	-0.429844	0.0286289	-0.416345	0.0757421	-0.507349	0.0625801	-0.302308	0.35432
ENSMUSG00000000538	Tom1l2	-0.166574	2.78393	0.00407397	2.72282	0.0241725	-0.203004	0.235145	0.420623	0.0104094	0.248258	0.0246722	-0.572582	1.22061e-10
ENSMUSG00000000544	Gpa33	0.366285	2.73785	0.0341196	2.60488	0.0190387	-0.44172	0.00797158	-0.320093	0.08739	-0.475773	0.0445526	-0.517156	0.112494
ENSMUSG00000000552	Zfp385a	0.0409266	1.89134	0.0419479	2.05241	0.0100606	0.53506	0.0610481	0.0972009	0.0775316	0.109521	0.0568797	0.0409266	0.898051
ENSMUSG00000000555	Itga5	-0.34319	2.16071	0.0817901	2.11855	0.0257518	-0.140039	0.652676	-0.472776	0.0910271	-0.660399	0.120147	-0.623268	0.213238
ENSMUSG00000000560	Gabra2	NaN	NaN	0	-0.0224671	0.0458474	NaN	0.522515	NaN	0	0.324116	0.14677	NaN	NaN
ENSMUSG00000000561	Wdr77	NaN	NaN	0	NaN	0	NaN	1	NaN	0.0191831	NaN	0.0651549	NaN	NaN
ENSMUSG00000000562	Adora3	NaN	NaN	0	NaN	0	NaN	1	NaN	0.168619	NaN	0.218425	NaN	NaN
ENSMUSG00000000563	Atp5pb	0.071757	2.9039	0.00591661	2.75874	0.0165216	-0.482203	0.00247825	-0.999576	0.0171687	-1.02118	0.0424361	-0.071757	0.637021
ENSMUSG00000000567	Sox9	NaN	NaN	0	NaN	0	NaN	1	NaN	0.172787	NaN	0.218425	NaN	NaN
ENSMUSG00000000568	Hnrnpd	0.385747	3.65723	0.0150494	3.53397	0.00521374	-0.409467	0.000151667	-0.0646538	0.104433	-0.180775	0.0447451	-0.385747	0.306752
ENSMUSG00000000579	Dynlt1c	-0.699463	0.972496	0.0252173	0.96628	0.0497973	-0.0206495	1	0.0296681	0.194403	-0.193323	0.226361	-0.740762	0.454861
ENSMUSG00000000581	C1d	-0.0486359	2.23777	0.0132403	2.1511	0.0117967	-0.287907	0.192625	-1.03793	0.0153556	-1.02329	0.033671	0.0486359	0.692384
ENSMUSG00000000594	Gm2a	-0.0285472	1.37244	0.00472786	1.37409	0.0102751	0.00545637	1	-1.41725	0.0164837	-1.40537	0.0120266	0.0394599	0.560464
ENSMUSG00000000600	Krit1	0.140159	2.63654	0.0164592	2.539	0.041473	-0.324031	0.0749452	-0.746825	0.0427425	-0.789017	0.0416425	-0.140159	0.479542
ENSMUSG00000000605	Clcn4	0.590805	1.15193	0.0249019	0.956547	0.0930327	-0.649042	0.326377	-1.12446	0.0270913	-1.33737	0.118153	-0.70728	0.0790152
ENSMUSG00000000606	Vmn2r88	NaN	NaN	0	NaN	0	NaN	1	NaN	0	NaN	0	NaN	NaN
ENSMUSG00000000617	Grm6	0.254088	0.239871	0.0773505	-0.0224671	0.0458474	-0.871467	0.521622	0.471274	0.185514	0.0230863	0.228296	-1.48885	0.127613
ENSMUSG00000000627	Sema4f	0.15416	1.78084	0.0346023	1.68857	0.00280914	-0.306512	0.349232	-0.260226	0.0846597	-0.306633	0.0114645	-0.15416	0.586993
ENSMUSG00000000628	Hk2	0.348972	3.34242	0.0140699	3.19881	0.00447587	-0.477062	0.000314939	-0.788029	0.0227315	-0.893081	0.0138444	-0.348972	7.9144e-05
ENSMUSG00000000631	Myo18a	0.42804	2.90094	0.00710127	2.7604	0.0807265	-0.466892	0.0065248	-0.209378	0.0241023	-0.361623	0.0965883	-0.505745	0.126184
ENSMUSG00000000632	Sez6	0.387581	0.875296	0.130698	1.11565	0.0108292	0.798447	0.259965	0.029845	0.422627	0.393884	0.118871	1.20931	0.406993
ENSMUSG00000000673	Haao	-0.217676	-0.255762	0.162127	-0.238586	0.166687	0.0570585	1	-0.59653	0.216505	-0.662057	0.166792	-0.217676	0.810516
ENSMUSG00000000682	Cd52	1.14642	-0.255762	0.162127	0.121182	0.0313312	1.25218	0.720786	-0.942944	0.360131	-0.597837	0.270922	1.14642	0.443804
ENSMUSG00000000686	Abhd15	0.011077	0.820312	0.12748	0.878454	0.0320777	0.193145	0.889527	0.0836719	0.261055	0.0870064	0.0328403	0.011077	0.989888
ENSMUSG00000000690	Hoxb6	NaN	NaN	0	NaN	0	NaN	1	NaN	0	NaN	0	NaN	NaN
ENSMUSG00000000693	Loxl3	0.525891	1.28018	0.0770966	1.08881	0.061856	-0.635741	0.304706	-0.764829	0.0862981	-0.923138	0.14638	-0.525891	0.351521
ENSMUSG00000000701	Tcl1b5	NaN	NaN	0	NaN	0	NaN	1	NaN	0	NaN	0	NaN	NaN
ENSMUSG00000000706	Btn1a1	0.270865	-0.202439	0.176559	0.0479744	0.254843	0.831857	0.722285	-1.0543	0.271617	-0.635007	0.303954	1.39285	0.30367
ENSMUSG00000000708	Kat2b	0.152246	3.63852	0.000404576	3.52287	0.0155205	-0.384174	0.000356351	0.0976976	0.00994033	0.0518669	0.0161527	-0.152246	0.0156735
ENSMUSG00000000711	Rab5b	0.287887	2.39178	0.0251844	2.30067	0.0248214	-0.302692	0.116027	-0.514341	0.0446927	-0.609917	0.0314049	-0.317497	0.0801651
ENSMUSG00000000724	Cryba1	NaN	-0.255762	0.162127	0.323091	0.204018	1.92291	0.746512	NaN	0.162127	-0.0162679	0.275851	NaN	NaN
ENSMUSG00000000730	Dnmt3l	-0.109983	1.82675	0.00380895	1.87858	0.0361875	0.172179	0.637078	-1.32076	0.0109884	-1.18399	0.0916018	0.454342	0.138215
ENSMUSG00000000731	Aire	0.158461	0.94958	0.0499849	0.846297	0.0579136	-0.3431	0.587684	-0.707557	0.0520407	-0.755259	0.127466	-0.158461	0.728991
ENSMUSG00000000732	Icosl	0.231854	1.62608	0.0212893	1.54593	0.0339553	-0.266253	0.480359	-0.488877	0.0226643	-0.558672	0.0850649	-0.231854	0.427874
ENSMUSG00000000738	Spg7	NaN	NaN	0	NaN	0	NaN	1	NaN	0.0765651	NaN	0.0533854	NaN	NaN
ENSMUSG00000000739	Sult5a1	0.15582	1.20407	0.0402235	1.33212	0.104727	0.42537	0.335012	-0.151183	0.123738	-0.104276	0.120823	0.15582	0.786218
ENSMUSG00000000740	Rpl13	NaN	NaN	0	NaN	0	NaN	1	NaN	0.00227788	NaN	0.0830015	NaN	NaN
ENSMUSG00000000743	Chmp1a	0.148943	1.75675	0.0708027	1.70515	0.000737965	-0.171439	0.622384	-1.35849	0.097096	-1.41687	0.00863341	-0.193934	0.54924
ENSMUSG00000000751	Rpa1	0.526177	3.27071	0.00710516	3.05849	0.00260372	-0.704949	1.96858e-07	-0.690931	0.0263128	-0.849326	0.0372637	-0.526177	0.000516117
ENSMUSG00000000753	Serpinf1	-1.7179	-0.202439	0.176559	-0.429147	0.120839	-0.753106	1	-0.25237	0.17688	-1.22292	0.167514	-3.22411	6.77664e-05
ENSMUSG00000000759	Tubgcp3	0.345362	2.78064	0.00261411	2.67383	0.0145107	-0.354843	0.0357102	-0.363619	0.0168442	-0.473292	0.0149143	-0.364324	1.08944e-06
ENSMUSG00000000766	Oprm1	NaN	1.20993	0.1331	1.25939	0.00685756	0.164301	0.793188	NaN	0.1331	NaN	0.00685756	NaN	NaN
ENSMUSG00000000776	Polr3d	-0.119362	1.67012	0.0490726	1.64045	0.00947717	-0.0985739	0.767045	-1.20084	0.0491527	-1.29612	0.00967651	-0.31651	0.0571814
ENSMUSG00000000782	Tcf7	-0.0952054	2.44585	0.0146695	2.44119	0.00939701	-0.0154543	0.965065	-0.369391	0.0867078	-0.407355	0.0139452	-0.126114	0.665535
ENSMUSG00000000787	Ddx3x	0.250701	3.1685	0.00356364	3.05067	0.00211321	-0.391403	0.00384831	-1.31064	0.0262856	-1.38611	0.00244181	-0.250701	0.00425267
ENSMUSG00000000791	Il12rb1	0.298141	0.454409	0.191219	0.228943	0.088156	-0.748983	0.62126	-0.326628	0.250967	-0.416377	0.0884076	-0.298141	0.735892
ENSMUSG00000000792	Slc5a5	0.0189832	0.722991	0.0183213	0.529973	0.109016	-0.641193	0.579777	0.00879509	0.234581	-0.371527	0.120042	-1.2634	0.14894
ENSMUSG00000000794	Kcnn3	-0.682767	1.1805	0.0706454	1.20243	0.0655243	0.0728438	1	0.0328554	0.0788574	0.282245	0.200071	0.828454	0.24618
ENSMUSG00000000804	Usp32	0.359176	3.38196	0.00603341	3.23276	0.0105001	-0.495626	0.000125201	-0.0228036	0.0695908	-0.130926	0.0129628	-0.359176	0.126657
ENSMUSG00000000805	Car4	NaN	NaN	0	NaN	0	NaN	1	NaN	0.168619	NaN	0	NaN	NaN
ENSMUSG00000000811	Txnrd3	-0.219757	2.03875	0.0240929	1.96552	0.0594575	-0.243238	0.307109	-0.243678	0.0437654	-0.456276	0.0949077	-0.706234	0.0419333
ENSMUSG00000000817	Fasl	0.674759	0.373777	0.0187256	0.75279	0.0684559	1.25905	0.269487	-0.217334	0.0384949	0.33757	0.402169	1.84335	0.169597
ENSMUSG00000000823	Zfp512b	0.189982	1.84867	0.0094797	1.79147	0.00464597	-0.190037	0.538694	-1.04676	0.0261558	-1.10399	0.00756388	-0.190091	0.0355826
ENSMUSG00000000826	Dnajc5	0.339828	3.06748	0.0345078	2.93975	0.00524588	-0.424317	0.00285368	-0.412681	0.0368471	-0.51498	0.0185127	-0.339828	0.0131092
ENSMUSG00000000827	Tpd52l2	0.40963	2.74503	0.00786504	2.61197	0.00681659	-0.442026	0.00742186	-0.691172	0.0244341	-0.833988	0.0127617	-0.474422	2.20891e-07
ENSMUSG00000000838	Fmr1	0.333211	3.00406	0.0212611	2.81842	0.00923211	-0.616657	4.68586e-05	-0.665712	0.0469395	-0.766019	0.00923804	-0.333211	0.0360195
ENSMUSG00000000861	Bcl11a	-0.966	0.728908	0.0631166	0.838217	0.294416	0.363116	1	-0.0240041	0.111104	-0.314799	0.325208	-0.966	0.397462
ENSMUSG00000000869	Il4	NaN	NaN	0	-0.128117	0.198018	NaN	0.508562	NaN	0	NaN	0.198018	NaN	NaN
ENSMUSG00000000876	Pxmp4	-0.584598	1.4599	0.151606	1.4636	0.0533793	0.0122949	1	-0.560851	0.171245	-0.736833	0.0541876	-0.584598	0.327196
ENSMUSG00000000881	Dlg3	0.335077	2.4301	0.0170723	2.25066	0.0231132	-0.596072	0.00486517	-0.391542	0.0184306	-0.649545	0.0690457	-0.857067	0.000305855
ENSMUSG00000000884	Gnb1l	-0.0542357	2.60404	0.0132317	2.50013	0.00625634	-0.345191	0.0523909	0.288	0.0308721	0.0638477	0.00919864	-0.744617	3.44258e-12
ENSMUSG00000000889	Dbh	NaN	NaN	0	NaN	0	NaN	1	NaN	0	NaN	0	NaN	NaN
ENSMUSG00000000901	Mmp11	0.239972	1.57902	0.157306	1.48453	0.041026	-0.313879	0.433627	-1.01537	0.165588	-1.1321	0.0422284	-0.387786	0.494538
ENSMUSG00000000902	Smarcb1	0.335919	2.6354	0.0254558	2.51931	0.00101664	-0.385648	0.0223989	-0.725893	0.0461914	-0.856955	0.0295997	-0.435378	0.0168964
ENSMUSG00000000903	Vpreb3	-0.249095	1.55076	0.0400108	1.38754	0.00275386	-0.542189	0.189316	0.412871	0.175599	0.487856	0.0358586	0.249095	0.675662
ENSMUSG00000000915	Hip1r	-0.289539	1.66653	0.0698296	1.66368	0.0419076	-0.0094909	0.961359	-0.326758	0.245402	-0.419632	0.0467351	-0.308521	0.71006
ENSMUSG00000000916	Nsun5	0.641998	1.49078	0.0745387	1.24537	0.00641471	-0.815248	0.0736399	-1.29093	0.10335	-1.58849	0.013911	-0.988499	0.00432404
ENSMUSG00000000934	Top1mt	-0.083874	1.50476	0.0918927	1.3727	0.0705485	-0.438697	0.314663	-0.539235	0.110283	-0.828606	0.0895709	-0.961269	0.0416755
ENSMUSG00000000938	Hoxa10	-0.034212	0.274682	0.33901	0.183811	0.139027	-0.301868	0.763274	-0.169141	0.342639	-0.158842	0.149362	0.034212	0.978018
ENSMUSG00000000942	Hoxa4	NaN	NaN	0	NaN	0	NaN	1	NaN	0.104415	NaN	0.0880538	NaN	NaN
ENSMUSG00000000948	Gm38393	-0.0864017	2.06739	0.0608563	1.99178	0.130325	-0.251159	0.184011	-1.3044	0.0850571	-1.27839	0.14149	0.0864017	0.874812
ENSMUSG00000000957	Mmp14	-0.111537	1.06739	0.0564856	1.06446	0.120545	-0.00972996	0.825518	-0.996074	0.0790376	-1.03551	0.146714	-0.130997	0.812944
ENSMUSG00000000958	Slc7a7	0.191496	2.07282	0.153402	2.17619	0.0946296	0.343387	0.299098	-0.0230282	0.153667	0.0346177	0.0985918	0.191496	0.752202
ENSMUSG00000000959	Oxa1l	0.308775	2.13758	0.0895014	2.01382	0.0699125	-0.411108	0.120026	-1.06776	0.0906267	-1.22232	0.0790362	-0.513441	0.198674
ENSMUSG00000000976	Heatr6	0.00638219	2.59094	0.021342	2.52727	0.0347855	-0.211516	0.18961	-0.305389	0.0561533	-0.430813	0.052321	-0.41665	0.102223
ENSMUSG00000000982	Ccl3	NaN	-0.202439	0.176559	-0.429147	0.120839	-0.753106	1	NaN	0.176559	NaN	0.120839	NaN	NaN
ENSMUSG00000000983	Wfdc18	NaN	NaN	0	NaN	0	NaN	1	NaN	0	NaN	0	NaN	NaN
ENSMUSG00000001014	Icam4	-0.30145	-0.255762	0.162127	0.0479744	0.254843	1.00899	0.723047	-0.707644	0.180443	-0.79839	0.291312	-0.30145	0.791148
ENSMUSG00000001016	Ilf2	0.381417	2.46368	0.0164143	2.31286	0.0218684	-0.501002	0.0123403	-1.52204	0.0165305	-1.63686	0.0342522	-0.381417	0.00253654
ENSMUSG00000001017	Chtop	0.288993	3.00318	0.0106887	2.85327	0.00405121	-0.497996	0.000922847	-0.713235	0.0107768	-0.800231	0.027941	-0.288993	0.00367301
ENSMUSG00000001018	Snapin	0.14724	1.31043	0.0584853	1.16031	0.190594	-0.498683	0.444344	-1.74703	0.0597469	-1.79135	0.191185	-0.14724	0.824872
ENSMUSG00000001020	S100a4	NaN	NaN	0	NaN	0	NaN	1	NaN	0	NaN	0.325088	NaN	NaN
ENSMUSG00000001021	S100a3	NaN	NaN	0	0.0479744	0.254843	NaN	0.29502	NaN	0.168619	-0.203473	0.294995	NaN	NaN
ENSMUSG00000001023	S100a5	NaN	NaN	0	NaN	0	NaN	1	NaN	0.168619	NaN	0	NaN	NaN
ENSMUSG00000001025	S100a6	-0.66001	0.274682	0.33901	0.323091	0.204018	0.16081	1	-1.85687	0.339047	-1.56137	0.214606	0.98163	0.461467
ENSMUSG00000001027	Scn4a	NaN	NaN	0	NaN	0	NaN	1	NaN	0.327649	NaN	0.0246396	NaN	NaN
ENSMUSG00000001029	Icam2	-1.14385	0.728908	0.0631166	0.61624	0.161322	-0.374275	0.862812	0.143632	0.152634	-0.426038	0.166327	-1.8924	0.0116198
ENSMUSG00000001034	Mapk7	0.428583	1.21888	0.0251389	1.03779	0.150994	-0.60154	0.378461	-1.66215	0.0770362	-1.8953	0.154057	-0.774497	0.17587
ENSMUSG00000001036	Epn2	-0.159697	3.42994	0.0270328	3.35904	0.0350152	-0.235548	0.0509865	0.0452597	0.0297114	-0.144628	0.0714099	-0.630793	0.0140847
ENSMUSG00000001039	B9d1	-0.00126676	1.64784	0.0430668	1.57724	0.0821909	-0.234529	0.449983	-1.17425	0.0634519	-1.17387	0.0879487	0.00126676	0.997194
ENSMUSG00000001052	Sec24b	0.37697	3.15739	0.00152537	3.03904	0.0291395	-0.393135	0.00586104	0.37989	0.0318262	0.26641	0.0466031	-0.37697	0.0443422
ENSMUSG00000001053	N4bp3	-0.0446672	1.8637	0.0534307	1.80702	0.065669	-0.188291	0.425446	-0.887452	0.113747	-1.01426	0.0730167	-0.42125	0.348156
ENSMUSG00000001054	Rmnd5b	-0.053278	2.42133	0.000515604	2.36487	0.0266636	-0.187548	0.303081	-0.604057	0.0337713	-0.733011	0.0314846	-0.428375	0.00522301
ENSMUSG00000001056	Nhp2	0.0412538	2.4714	0.0666628	2.30943	0.0112531	-0.538056	0.0090718	-0.978442	0.0982026	-1.28996	0.0468558	-1.03486	0.00419587
ENSMUSG00000001062	Vps9d1	-0.0573934	1.34586	0.0632608	1.29359	0.0249655	-0.173616	0.698548	-0.930234	0.0964642	-1.05204	0.0279419	-0.404625	0.225193
ENSMUSG00000001065	Zfp276	NaN	NaN	0	NaN	0	NaN	1	NaN	0.0432217	NaN	0.00213461	NaN	NaN
ENSMUSG00000001076	C1ql4	NaN	NaN	0	NaN	0	NaN	1	NaN	0.0989045	NaN	0.0532182	NaN	NaN
ENSMUSG00000001082	Mfsd10	-0.454872	1.27185	0.0528854	1.2435	0.115637	-0.0941753	0.93417	-1.55496	0.138256	-1.74859	0.14897	-0.643223	0.340738
ENSMUSG00000001089	Luzp1	0.077569	3.47795	0.0285473	3.41988	0.026982	-0.192903	0.106654	-0.210213	0.0330557	-0.303001	0.0271266	-0.308237	0.0300132
ENSMUSG00000001095	Slc13a2	-0.0840423	1.29847	0.0483369	1.2504	0.0155995	-0.15969	0.738637	0.537646	0.264352	0.562945	0.0425397	0.0840423	0.924722
ENSMUSG00000001098	Kctd10	0.435663	1.90708	0.00439724	1.75794	0.0553598	-0.495419	0.0776869	-1.1284	0.0550882	-1.29552	0.06043	-0.555175	0.0409724
ENSMUSG00000001100	Poldip2	0.345798	2.27642	0.0246998	2.17155	0.0186725	-0.348352	0.117507	-1.19667	0.0321545	-1.30076	0.0314776	-0.345798	0.0207019
ENSMUSG00000001103	Sebox	NaN	NaN	0	NaN	0	NaN	1	NaN	0	NaN	0	NaN	NaN
ENSMUSG00000001105	Ift20	0.748199	1.83172	0.0151065	1.57786	0.00988468	-0.843308	0.0101728	-0.945001	0.0345451	-1.22749	0.0195476	-0.938417	1.10267e-12
ENSMUSG00000001119	Col6a1	NaN	-0.202439	0.176559	NaN	0	NaN	0.434571	-0.532769	0.402117	NaN	0.0789996	NaN	NaN
ENSMUSG00000001120	Pcbp3	0.350053	3.16342	0.0412373	3.00547	0.0223037	-0.524697	0.00015225	0.937014	0.0770645	0.726491	0.0754037	-0.699342	0.0508692
ENSMUSG00000001123	Lgals9	-2.50473	0.953102	0.102749	0.783172	0.0529705	-0.564495	0.479429	0.493306	0.242635	-0.600554	0.397178	-3.63372	0.0187618
ENSMUSG00000001127	Araf	0.411145	2.81327	0.0163876	2.68171	0.00295249	-0.437034	0.00784817	-0.382847	0.0224096	-0.506614	0.00365035	-0.411145	5.00588e-08
ENSMUSG00000001128	Cfp	-0.462008	1.58721	0.0386462	1.39769	0.00695653	-0.629557	0.100116	-0.600887	0.0637405	-1.119	0.124546	-1.72112	0.000212902
ENSMUSG00000001131	Timp1	0.114291	1.75876	0.0306035	1.70436	0.0503003	-0.180722	0.527363	-1.34318	0.0504423	-1.37759	0.0601536	-0.114291	0.661201
ENSMUSG00000001134	Uxt	0.0277805	2.30966	0.0121813	2.19587	0.0125821	-0.378023	0.0863749	0.0521194	0.0145818	0.0437567	0.0500608	-0.0277805	0.872577
ENSMUSG00000001138	Cnnm3	0.536486	2.10288	0.0385353	1.91654	0.00321162	-0.619003	0.021677	-0.692722	0.0395782	-0.854221	0.0117712	-0.536486	9.18515e-05
ENSMUSG00000001143	Lman2l	0.231691	2.28872	0.0193338	2.20996	0.0293964	-0.261624	0.196713	-0.278784	0.0738352	-0.34853	0.0294889	-0.231691	0.380357
ENSMUSG00000001150	Mcm3ap	-0.587765	2.93412	0.00997664	3.08668	0.00878027	0.506796	0.000416106	-0.728765	0.0152206	-0.9057	0.0467346	-0.587765	0.000318401
ENSMUSG00000001151	Pcnt	-0.57159	3.48771	0.00873664	3.44376	0.0244052	-0.145979	0.249528	-0.109745	0.0446034	-0.369698	0.0518182	-0.863547	0.000143473
ENSMUSG00000001155	Ftcd	NaN	-0.202439	0.176559	0.278563	0.061848	1.59785	0.750665	NaN	0.176559	NaN	0.061848	NaN	NaN
ENSMUSG00000001156	Mxd1	0.0943754	1.78875	0.0262335	1.75051	0.0417852	-0.127037	0.77067	-0.503034	0.0337913	-0.551108	0.0457495	-0.159699	0.397972
ENSMUSG00000001157	Gmcl1	0.0763723	2.69548	0.0321537	2.58064	0.0266239	-0.381511	0.015181	-0.423086	0.0628964	-0.446076	0.0690015	-0.0763723	0.805497
ENSMUSG00000001158	Snrnp27	0.342602	2.06007	0.0353082	1.94479	0.0353719	-0.382945	0.186879	-1.11485	0.0361938	-1.21799	0.0358883	-0.342602	0.0430308
ENSMUSG00000001166	Oas1c	0.0558761	0.887704	0.0531661	0.86651	0.0831744	-0.070404	1	-0.790379	0.0551727	-0.807199	0.0940561	-0.0558761	0.87741
ENSMUSG00000001168	Oas1h	-0.000871414	-0.255762	0.162127	-0.429147	0.120839	-0.575972	1	-0.325389	0.308427	-0.672421	0.184043	-1.15282	0.333934
ENSMUSG00000001173	Ocrl	-0.0925912	2.55994	0.0160224	2.48054	0.0512702	-0.263778	0.197062	-0.512748	0.0278865	-0.484875	0.0515905	0.0925912	0.634588
ENSMUSG00000001175	Calm1	0.377465	2.49582	0.00276323	2.32259	0.00719954	-0.575463	0.0031969	-1.60719	0.00325981	-1.72082	0.0319159	-0.377465	0.000397377
ENSMUSG00000001211	Agpat3	0.219537	2.72671	0.00741823	2.53318	0.0613711	-0.642882	0.000324079	-0.0142929	0.0379771	-0.0803802	0.0821232	-0.219537	0.465137
ENSMUSG00000001225	Slc26a3	NaN	0.0452681	0.253909	-0.0224671	0.0458474	-0.225011	1	NaN	0.253909	NaN	0.0458474	NaN	NaN
ENSMUSG00000001227	Sema6b	-0.1742	0.612995	0.0287666	0.768247	0.00579166	0.515737	0.618948	-0.755301	0.0673843	-0.80774	0.0733692	-0.1742	0.598606
ENSMUSG00000001228	Uhrf1	-0.0802461	3.05137	0.010633	2.93523	0.0360865	-0.38582	0.00575434	-0.997735	0.0434954	-1.25418	0.0446753	-0.851886	3.908e-05
ENSMUSG00000001229	Dpp9	-0.395438	2.28347	0.068111	2.23293	0.0143658	-0.167895	0.462383	-0.355825	0.0941247	-0.575947	0.0471467	-0.731229	0.0365305
ENSMUSG00000001240	Ramp2	1.15532	0.0452681	0.253909	-0.429147	0.120839	-1.57597	0.668992	-1.27238	0.255727	-1.62017	0.150805	-1.15532	0.241409
ENSMUSG00000001247	Lsr	0.353696	1.77296	0.11811	1.55751	0.0306695	-0.715732	0.0481966	-0.512241	0.135794	-0.618714	0.0379693	-0.353696	0.450179
ENSMUSG00000001248	Gramd1a	0.498015	2.59383	0.00445943	2.40215	0.0589823	-0.636747	0.00101132	-0.517283	0.0674316	-0.667201	0.0593251	-0.498015	0.0950768
ENSMUSG00000001249	Hpn	0.876119	0.558655	0.135867	0.938301	0.079322	1.26116	0.14469	-0.222382	0.211848	0.0413558	0.191421	0.876119	0.355636
ENSMUSG00000001260	Gabrg1	-0.836024	0.859685	0.153683	0.940191	0.0234338	0.267434	0.790767	0.407803	0.172897	0.820482	0.0824019	1.37089	0.0311885
ENSMUSG00000001270	Ckb	0.784619	0.887704	0.0531661	0.448847	0.202195	-1.45785	0.1682	-2.61386	0.209872	-3.25538	0.2061	-2.13108	0.029188
ENSMUSG00000001280	Sp1	0.281672	2.99716	0.0173892	2.90333	0.0314891	-0.311704	0.044791	-1.02134	0.047626	-1.12422	0.0316287	-0.341737	0.0719608
ENSMUSG00000001281	Itgb7	-0.0315814	0.850898	0.0233606	1.11691	0.0595898	0.883672	0.243715	-0.94624	0.0874496	-0.955747	0.0789564	-0.0315814	0.935688
ENSMUSG00000001285	Myg1	0.359689	1.86154	0.0895063	1.72616	0.0268358	-0.449725	0.114387	-1.08678	0.11374	-1.24927	0.0441111	-0.539761	0.182894
ENSMUSG00000001288	Rarg	-0.196011	1.91619	0.0505451	2.07045	0.0217417	0.512458	0.0739329	-0.925606	0.0839754	-0.984611	0.0651564	-0.196011	0.578798
ENSMUSG00000001289	Pfdn5	0.584036	1.93667	0.0117108	1.73457	0.0181844	-0.671367	0.0264804	-1.31848	0.0623775	-1.54688	0.0468002	-0.758699	0.00340315
ENSMUSG00000001300	Efnb2	0.0472986	2.0908	0.0430218	2.19203	0.0539619	0.336254	0.113021	0.164932	0.0487131	0.17917	0.0976498	0.0472986	0.89619
ENSMUSG00000001305	Rrp15	0.023435	2.96067	0.00422152	2.86058	0.00948861	-0.332494	0.0253111	-0.434853	0.0157245	-0.62798	0.0208623	-0.641553	1.44107e-13
ENSMUSG00000001313	Rnd2	0.937348	1.04907	0.00347237	0.733741	0.347577	-1.04749	0.244979	-1.35949	0.0265018	-1.64166	0.34785	-0.937348	0.418608
ENSMUSG00000001323	Srr	-0.0122079	1.97957	0.134309	1.85583	0.0564401	-0.411053	0.153408	0.0780221	0.139422	0.081697	0.0914509	0.0122079	0.982416
ENSMUSG00000001333	Sync	0.24648	2.03788	0.0101278	1.94404	0.0806485	-0.311722	0.326267	-0.0100313	0.0253171	-0.123509	0.158301	-0.376964	0.479038
ENSMUSG00000001334	Fndc5	0.517316	-0.202439	0.176559	-0.0224671	0.0458474	0.597855	1	-1.28823	0.199749	-1.08402	0.0831633	0.678394	0.345255
ENSMUSG00000001348	Acp5	-0.0246116	0.728908	0.0631166	0.765436	0.156797	0.121341	0.8779	-1.06149	0.0884628	-1.0689	0.168455	-0.0246116	0.968939
ENSMUSG00000001349	Cnn1	NaN	0.0985907	0.272635	NaN	0	NaN	0.26138	-0.134097	0.291945	NaN	0.193718	NaN	NaN
ENSMUSG00000001366	Fbxo9	0.144988	2.41861	0.0772958	2.37479	0.0513862	-0.145583	0.481148	-0.279231	0.0834716	-0.323235	0.0527241	-0.146178	0.65581
ENSMUSG00000001376	Vps50	0.16446	3.54317	0.000557407	3.46626	0.0221293	-0.25549	0.0289115	-0.0556074	0.00493334	-0.15992	0.0243917	-0.346519	2.76882e-05
ENSMUSG00000001380	Hars	0.276194	2.31441	0.00428563	2.21094	0.0330773	-0.343721	0.132279	-1.15323	0.0162848	-1.27703	0.0331959	-0.411248	0.000813574
ENSMUSG00000001383	Zmat2	0.456835	2.02866	0.0145251	1.88525	0.0161112	-0.476389	0.0937438	-1.54915	0.0343414	-1.69845	0.0305648	-0.495943	0.00116462
ENSMUSG00000001403	Ube2c	0.638497	2.26988	0.00188604	2.07651	0.0727692	-0.642392	0.00831456	-1.27832	0.0311339	-1.47053	0.0728997	-0.638497	0.0153203
ENSMUSG00000001415	Smg5	-0.00761412	3.13587	0.0477359	3.04164	0.0260761	-0.313031	0.0368331	-0.564428	0.0745646	-0.755184	0.0301318	-0.633677	0.0176962
ENSMUSG00000001416	Cct3	0.289676	3.13085	0.0399576	3.0052	0.0091614	-0.4174	0.00388476	-1.22409	0.0494135	-1.38819	0.00975223	-0.545124	0.00112168
ENSMUSG00000001418	Glmp	NaN	0.274682	0.33901	NaN	0	NaN	0.150628	-3.07065	0.340206	NaN	0.0169162	NaN	NaN
ENSMUSG00000001419	Mef2d	0.284095	2.45915	0.0105981	2.34465	0.0350254	-0.38036	0.0408475	-0.123354	0.0194427	-0.266833	0.0491227	-0.476625	0.006611
ENSMUSG00000001420	Tmem79	0.0237634	1.68358	0.00506824	1.58504	0.0943683	-0.327327	0.448619	-0.741813	0.0633206	-0.748967	0.097531	-0.0237634	0.950947
ENSMUSG00000001424	Snd1	0.0999701	4.22207	0.0216286	4.07991	0.0024414	-0.47224	0.00197387	0.661029	0.0477971	0.406806	0.0229792	-0.84451	1.63826e-06
ENSMUSG00000001435	Col18a1	-0.504785	3.26722	0.0145981	3.23944	0.0214191	-0.0922781	0.545693	-0.0828189	0.0959715	-0.290331	0.0359584	-0.689341	0.0428907
ENSMUSG00000001436	Slc19a1	0.416225	2.08533	0.0222615	1.90663	0.0131886	-0.593615	0.0257654	-0.185333	0.0824261	-0.417429	0.0697102	-0.771005	0.0315555
ENSMUSG00000001440	Kpnb1	0.468531	3.60225	0.0142935	3.4512	0.0175152	-0.501778	1.3177e-05	-0.99953	0.0233207	-1.16059	0.0283063	-0.535025	1.12606e-05
ENSMUSG00000001441	Npepps	0.185066	3.61406	0.0304022	3.49568	0.0212554	-0.393245	0.000681472	-0.00280649	0.05209	-0.183853	0.0431357	-0.601424	0.00742969
ENSMUSG00000001444	Tbx21	-0.355319	1.18669	0.0250289	1.00709	0.129628	-0.596607	0.411618	0.288792	0.0773282	-0.177362	0.299184	-1.54853	0.131423
ENSMUSG00000001445	Mrpl10	0.619659	2.13252	0.0114647	1.90941	0.0633075	-0.741156	0.00752134	-0.951428	0.0422296	-1.21111	0.0639609	-0.862654	0.000703578
ENSMUSG00000001467	Cyp51	0.206754	2.40576	0.0195303	2.25828	0.0220945	-0.489925	0.0166429	-0.750254	0.0241494	-0.812493	0.0371558	-0.206754	0.16017
ENSMUSG00000001472	Tcf25	NaN	NaN	0	NaN	0	NaN	1	NaN	0.0439741	NaN	0.0297216	NaN	NaN
ENSMUSG00000001473	Tubb6	0.0313477	2.02699	0.0264124	1.9449	0.0265594	-0.272703	0.297436	-1.054	0.0512412	-1.20875	0.0282411	-0.514058	0.00817219
ENSMUSG00000001482	Def8	NaN	NaN	0	NaN	0	NaN	1	NaN	0.0165373	NaN	0.0600016	NaN	NaN
ENSMUSG00000001493	Meox1	NaN	-0.202439	0.176559	NaN	0	NaN	0.434571	0.0692912	0.236908	NaN	0	NaN	NaN
ENSMUSG00000001494	Sost	NaN	-0.255762	0.162127	NaN	0	NaN	0.434571	-0.0243589	0.233917	NaN	0	NaN	NaN
ENSMUSG00000001496	Nkx2-1	NaN	-0.255762	0.162127	NaN	0	NaN	0.434571	NaN	0.162127	NaN	0.135591	NaN	NaN
ENSMUSG00000001497	Pax9	NaN	-0.255762	0.162127	0.31521	0.133153	1.89673	0.56889	NaN	0.162127	-0.113675	0.269818	NaN	NaN
ENSMUSG00000001504	Irx2	0.531268	1.12052	0.183622	0.919254	0.064687	-0.66859	0.305663	-1.36942	0.184477	-1.61203	0.081786	-0.805913	0.229272
ENSMUSG00000001506	Col1a1	NaN	-0.202439	0.176559	NaN	0	NaN	0.434571	-0.95134	0.177386	NaN	0.184751	NaN	NaN
ENSMUSG00000001507	Itga3	0.254444	1.74767	0.0717317	1.64757	0.142592	-0.332517	0.492133	-0.58877	0.0910515	-0.665365	0.164965	-0.254444	0.684373
ENSMUSG00000001508	Sgca	NaN	-0.202439	0.176559	0.31521	0.133153	1.71959	0.565297	NaN	0.176559	0.678141	0.190038	NaN	NaN
ENSMUSG00000001510	Dlx3	NaN	NaN	0	-0.128117	0.198018	NaN	0.508562	NaN	0.262378	-0.0662163	0.294823	NaN	NaN
ENSMUSG00000001517	Foxm1	0.514317	1.9765	0.037127	1.80902	0.0323079	-0.556356	0.0476952	-1.05802	0.0391418	-1.23815	0.0397435	-0.598394	0.0012411
ENSMUSG00000001518	Itfg2	0.192276	2.47203	0.0343475	2.39354	0.0357297	-0.260756	0.154356	-0.321779	0.0521896	-0.420889	0.054069	-0.329236	0.187215
ENSMUSG00000001520	Nrip2	-0.564876	0.239871	0.0773505	0.0479744	0.254843	-0.637465	0.774861	0.471274	0.185514	-0.0825634	0.381707	-1.83981	0.191897
ENSMUSG00000001521	Tulp3	0.00760419	2.57105	0.0406857	2.48333	0.0187968	-0.291413	0.0785707	-0.366807	0.0653799	-0.539966	0.0236577	-0.575221	0.0127574
ENSMUSG00000001524	Gtf2h4	-0.286766	1.21313	0.0638934	1.19471	0.0778995	-0.0611873	1	-1.60006	0.096805	-1.72322	0.0816288	-0.40914	0.330729
ENSMUSG00000001525	Tubb5	0.835878	2.27682	0.070135	2.02199	0.00521653	-0.846529	0.000359196	-2.38789	0.0772289	-2.64593	0.00771761	-0.857181	0.000885333
ENSMUSG00000001542	Ell2	-0.0114443	3.14436	0.0222286	3.1212	0.0285157	-0.0769177	0.515166	-0.0768619	0.0422963	-0.126616	0.0618085	-0.16528	0.506486
ENSMUSG00000001552	Jup	-0.296536	2.55997	0.0410159	2.53229	0.027947	-0.0919494	0.621014	-0.750603	0.0910947	-0.895228	0.0545986	-0.480435	0.17327
ENSMUSG00000001555	Fkbp10	1.57579	0.0727472	0.0144317	0.914439	0.231283	2.79604	0.0370496	-1.78636	0.0618098	-1.312	0.235034	1.57579	0.0509506
ENSMUSG00000001558	Klhl10	-0.617099	1.03767	0.178348	0.736764	0.138451	-0.999592	0.187285	-0.116364	0.246711	-0.903944	0.138537	-2.61628	0.00537765
ENSMUSG00000001566	Mnx1	NaN	-0.202439	0.176559	NaN	0	NaN	0.434571	NaN	0.176559	NaN	0.0789996	NaN	NaN
ENSMUSG00000001569	Nom1	0.341834	2.71897	0.000241238	2.59262	0.0294614	-0.419721	0.00902726	-0.593461	0.0186141	-0.696363	0.0405397	-0.341834	0.0210678
ENSMUSG00000001576	Ergic1	0.187207	3.10291	0.00343981	2.9797	0.0318008	-0.409311	0.00260842	0.0516358	0.0349299	-0.138439	0.0882352	-0.631416	0.0451825
ENSMUSG00000001583	Tnk1	-0.0266602	1.15853	0.128107	1.05671	0.0873749	-0.338241	0.526304	-0.983398	0.13683	-1.19507	0.111718	-0.703143	0.230816
ENSMUSG00000001588	Acap1	-0.0687389	1.22764	0.0756972	1.10438	0.0733005	-0.409462	0.383893	-1.16795	0.12662	-1.43517	0.172839	-0.887664	0.212338
ENSMUSG00000001604	Tcea3	0.123834	2.7797	0.0388269	2.66126	0.00543002	-0.39345	0.0145224	-0.355636	0.073242	-0.555239	0.00557561	-0.663066	0.00657994
ENSMUSG00000001622	Csn3	NaN	NaN	0	NaN	0	NaN	1	NaN	0	NaN	0.218425	NaN	NaN
ENSMUSG00000001627	Ifrd1	0.304328	3.25802	0.0175906	3.12285	0.0044441	-0.449008	0.000894674	0.0307782	0.0327804	-0.0608335	0.00529861	-0.304328	0.00579954
ENSMUSG00000001630	Stk38l	0.0720798	2.94985	0.0128368	2.87919	0.0273144	-0.234726	0.1003	0.0893973	0.0497838	0.0676992	0.0279103	-0.0720798	0.703813
ENSMUSG00000001632	Brpf1	0.19088	2.41882	0.00612788	2.28077	0.070337	-0.458605	0.0147636	-0.607643	0.0212319	-0.82629	0.0793444	-0.726329	0.00776759
ENSMUSG00000001642	Akr1b3	0.10498	2.48652	0.0611821	2.399	0.0459184	-0.290745	0.0796167	-0.625421	0.0617558	-0.768865	0.0579099	-0.47651	0.0901992
ENSMUSG00000001655	Hoxc13	-0.210539	1.66176	0.00666683	1.63129	0.0108253	-0.101212	0.762518	-0.578302	0.0767272	-0.702616	0.0201502	-0.412963	0.117098
ENSMUSG00000001656	Hoxc11	0.718237	1.04341	0.0826894	0.820152	0.0479119	-0.741636	0.307323	-0.0442384	0.0993805	-0.260449	0.22004	-0.718237	0.37052
ENSMUSG00000001657	Hoxc8	NaN	NaN	0	NaN	0	NaN	1	NaN	0.169686	NaN	0.193147	NaN	NaN
ENSMUSG00000001661	Hoxc6	NaN	NaN	0	NaN	0	NaN	1	NaN	0.0798174	NaN	0.384161	NaN	NaN
ENSMUSG00000001663	Gstt1	-0.917514	0.360255	0.141664	0.238536	0.324857	-0.404343	0.568093	-0.770533	0.151083	-1.29017	0.355961	-1.7262	0.179017
ENSMUSG00000001665	Gstt3	NaN	NaN	0	NaN	0	NaN	1	NaN	0.0176187	NaN	0.0487431	NaN	NaN
ENSMUSG00000001666	Ddt	NaN	NaN	0	-0.238586	0.166687	NaN	1	NaN	0.070474	-3.03205	0.173845	NaN	NaN
ENSMUSG00000001670	Tat	-0.439673	0.549869	0.0207876	0.660932	0.194734	0.368945	1	-0.155508	0.0608396	-0.287863	0.232641	-0.439673	0.582037
ENSMUSG00000001672	Marveld3	0.704877	0.891762	0.113363	0.575245	0.13674	-1.05145	0.261555	-0.363546	0.121906	-0.575735	0.140668	-0.704877	0.254314
ENSMUSG00000001674	Ddx18	0.287541	2.70909	0.0406606	2.60243	0.042267	-0.354341	0.0560329	-0.406109	0.0480303	-0.492667	0.0431997	-0.287541	0.180272
ENSMUSG00000001687	Ubl3	0.00237609	3.22922	0.0189404	3.23688	0.00775462	0.0254648	0.908554	-0.230544	0.0196469	-0.229828	0.0408775	0.00237609	0.987417
ENSMUSG00000001700	Gramd3	-0.256575	1.46533	0.0593257	1.54036	0.0861564	0.249251	0.474414	-0.0383855	0.0593841	0.188915	0.1087	0.755077	0.0664918
ENSMUSG00000001707	Eef1e1	0.202321	2.84426	0.0134331	2.69619	0.013828	-0.491865	0.00199344	-0.678815	0.0220267	-0.73972	0.0310992	-0.202321	0.110011
ENSMUSG00000001729	Akt1	-0.445065	1.81998	0.0109779	1.75325	0.0342622	-0.221686	0.434371	-0.660784	0.115172	-0.928231	0.0581669	-0.888437	0.0381917
ENSMUSG00000001739	Cldn15	0.150275	1.86199	0.0899364	1.68607	0.0512146	-0.584403	0.0871392	0.724104	0.193191	0.417496	0.0517985	-1.01853	0.125292
ENSMUSG00000001741	Il16	NaN	0.589336	0.471475	0.579593	0.0749723	-0.0323664	0.845522	NaN	0.471475	0.625146	0.235877	NaN	NaN
ENSMUSG00000001750	Tcirg1	-0.283267	1.3392	0.0142669	1.38455	0.0199854	0.150668	0.82503	-0.967804	0.0467524	-1.05308	0.0456672	-0.283267	0.191978
ENSMUSG00000001751	Naglu	-0.169843	0.47598	0.0851015	0.278563	0.061848	-0.655807	0.615333	-0.938299	0.112918	-1.38426	0.069889	-1.48146	0.000784395
ENSMUSG00000001755	Coasy	-0.121943	0.668099	0.0690869	0.726339	0.112483	0.193468	1	-1.90592	0.089254	-1.94263	0.116192	-0.121943	0.802167
ENSMUSG00000001761	Smo	-0.0900978	1.97495	0.0561532	1.95019	0.00989029	-0.0822749	0.782265	-0.502833	0.0562502	-0.475711	0.0190132	0.0900978	0.647829
ENSMUSG00000001763	Tspan33	-0.292795	1.27687	0.0253196	1.26337	0.0229087	-0.0448441	1	-0.487126	0.0331236	-0.398985	0.0242652	0.292795	0.0318266
ENSMUSG00000001767	Crnkl1	-0.168113	2.31431	0.0377846	2.29117	0.00427017	-0.0768647	0.67374	-1.17593	0.0379748	-1.27281	0.00427056	-0.321843	0.0112353
ENSMUSG00000001768	Rin2	0.191145	2.5206	0.0506163	2.4414	0.0150246	-0.263117	0.193939	0.159607	0.0508936	0.0587349	0.0219937	-0.335089	0.0688513
ENSMUSG00000001773	Folh1	0.292292	1.41152	0.0316984	1.27683	0.00963643	-0.447446	0.323771	0.259077	0.138583	0.171088	0.0918711	-0.292292	0.596671
ENSMUSG00000001774	Chordc1	0.0049748	2.9742	0.013263	2.84274	0.0273489	-0.436693	0.00481259	-0.836785	0.0333162	-0.838282	0.042421	-0.0049748	0.977851
ENSMUSG00000001783	Rtcb	0.403799	2.83761	0.0168518	2.67191	0.0171779	-0.550424	0.000529763	-0.959155	0.0248944	-1.16899	0.0327963	-0.697048	3.46546e-07
ENSMUSG00000001785	Pwp1	0.0215741	2.60328	0.0198851	2.55572	0.00190409	-0.158	0.343587	-0.947171	0.0225237	-1.0358	0.00565184	-0.294427	0.000135252
ENSMUSG00000001786	Fbxo7	0.246063	2.72194	0.055077	2.62577	0.00488849	-0.319443	0.0441279	0.0331065	0.0551718	-0.085145	0.0492149	-0.392823	0.109721
ENSMUSG00000001794	Capns1	-0.0081825	2.48189	0.0691445	2.35853	0.0103601	-0.409787	0.0451687	-1.10127	0.0747651	-1.35045	0.0353572	-0.827757	0.00258755
ENSMUSG00000001802	Lrp3	-0.297367	0.969129	0.0759164	0.694865	0.149737	-0.911083	0.180338	-0.154917	0.113408	-0.79296	0.258126	-2.11953	0.0236333
ENSMUSG00000001804	Dsg4	NaN	-0.202439	0.176559	NaN	0	NaN	0.434571	-0.272066	0.316252	NaN	0.223645	NaN	NaN
ENSMUSG00000001815	Evx2	NaN	NaN	0	NaN	0	NaN	1	NaN	0.157963	NaN	0	NaN	NaN
ENSMUSG00000001819	Hoxd13	0.478299	-0.255762	0.162127	-0.0224671	0.0458474	0.774989	1	-1.5983	0.177712	-1.45432	0.0837451	0.478299	0.46362
ENSMUSG00000001823	Hoxd12	NaN	NaN	0	NaN	0	NaN	1	NaN	0	NaN	0.139425	NaN	NaN
ENSMUSG00000001827	Folr1	0.172001	2.45608	0.00424026	2.39723	0.0203576	-0.195504	0.342034	-0.690996	0.0535322	-0.756923	0.0581706	-0.219007	0.404305
ENSMUSG00000001829	Clpb	-0.6068	3.27898	0.0258374	3.32303	0.0142638	0.146312	0.257742	0.180171	0.0453103	-0.00249456	0.0705556	-0.6068	0.0293741
ENSMUSG00000001833	Septin7	0.34411	3.34766	0.0248499	3.15522	0.0182878	-0.639284	1.79473e-06	-0.558695	0.0378428	-0.662282	0.018638	-0.34411	0.0140636
ENSMUSG00000001844	Zdhhc4	0.191415	2.02173	0.0194263	1.94027	0.0255077	-0.27062	0.343312	-0.585039	0.0499654	-0.690347	0.0553604	-0.349826	0.157913
ENSMUSG00000001847	Rac1	-0.0182616	2.94098	0.0278789	2.80217	0.0156405	-0.4611	0.00193266	-0.551341	0.0352481	-0.545843	0.0668773	0.0182616	0.942031
ENSMUSG00000001855	Nup214	0.469716	3.38608	0.00591227	3.24292	0.00206551	-0.475572	0.00026969	0.0113616	0.0106547	-0.130037	0.0435433	-0.469716	0.00160908
ENSMUSG00000001864	Aif1l	-0.254124	0.687921	0.211542	0.641042	0.115557	-0.155728	0.852649	-0.828747	0.216321	-0.999004	0.122081	-0.565579	0.49307
ENSMUSG00000001865	Cpa3	NaN	0.0452681	0.253909	0.349004	0.368882	1.00899	0.618892	NaN	0.253909	NaN	0.368882	NaN	NaN
ENSMUSG00000001870	Ltbp1	-0.826218	2.60117	0.0394528	2.57631	0.0245556	-0.0825598	0.727573	0.806761	0.0460216	0.508338	0.0684218	-0.991338	0.000295711
ENSMUSG00000001891	Ugp2	0.141327	2.74063	0.0193614	2.61585	0.0237812	-0.414511	0.0152959	-0.445736	0.0338496	-0.48828	0.0454159	-0.141327	0.4526
ENSMUSG00000001901	Kcnh6	0.390033	0.914025	0.0319027	0.706064	0.11841	-0.69083	0.466919	0.213125	0.0396731	-0.0853839	0.118619	-0.991627	0.0170053
ENSMUSG00000001909	Trmt1	0.0951743	2.28297	0.00534143	2.23406	0.0248553	-0.162467	0.416372	-1.0476	0.0499337	-1.11677	0.0347307	-0.229759	0.255489
ENSMUSG00000001910	Nacc1	0.0745047	2.67398	0.0044027	2.51447	0.0257872	-0.529899	0.00134791	-0.719186	0.079817	-1.01579	0.0750116	-0.985292	0.0067714
ENSMUSG00000001911	Nfix	-0.316256	1.54392	0.0473972	1.56529	0.0288537	0.0709956	0.909092	0.935763	0.298541	1.07371	0.0605369	0.458247	0.650656
ENSMUSG00000001918	Slc1a5	0.43117	2.48728	0.00578694	2.28328	0.0148677	-0.677642	0.000543089	-0.466741	0.0304465	-0.596536	0.0489079	-0.43117	0.0242606
ENSMUSG00000001924	Uba1	0.0389043	2.72503	0.00419737	2.60176	0.0202797	-0.40948	0.0169221	-1.3163	0.0278533	-1.55112	0.0352022	-0.780055	1.68458e-07
ENSMUSG00000001930	Vwf	0.150198	2.08013	0.0412974	1.95366	0.173313	-0.420122	0.239194	0.121148	0.0482856	-0.0865761	0.18336	-0.690046	0.273284
ENSMUSG00000001942	Siae	0.166865	1.96518	0.0318828	1.85292	0.0436689	-0.372925	0.165436	-0.704242	0.0363791	-0.754474	0.0442988	-0.166865	0.380866
ENSMUSG00000001943	Vsig2	0.0443315	0.728908	0.0631166	0.768247	0.00579166	0.130679	1	-0.652053	0.0638695	-0.586722	0.11613	0.217027	0.622055
ENSMUSG00000001946	Esam	-0.0852986	1.30163	0.00103341	1.35733	0.147134	0.185026	0.604426	0.212139	0.0179928	0.349213	0.158615	0.45535	0.390512
ENSMUSG00000001948	Spa17	0.0446285	1.1229	0.141334	0.919254	0.064687	-0.676493	0.305376	-0.513655	0.221543	-0.52709	0.115394	-0.0446285	0.957109
ENSMUSG00000001962	Fam50a	0.737275	1.62608	0.0212893	1.34839	0.0283817	-0.92248	0.0192357	-1.44314	0.0221324	-1.66508	0.0297537	-0.737275	2.16315e-09
ENSMUSG00000001964	Emd	0.392701	1.771	0.0550789	1.53568	0.0823362	-0.781728	0.0298531	-1.47649	0.055704	-1.5947	0.100416	-0.392701	0.303261
ENSMUSG00000001983	Taco1	-0.383851	4.27696	0.25946	4.291	0.0566934	0.0466526	0.55049	1.86392	0.259684	1.74837	0.0679501	-0.383851	0.666852
ENSMUSG00000001985	Grik3	0.472854	3.62746	0.0111279	3.41947	0.00843659	-0.690927	1.15029e-09	0.317665	0.0231973	0.175322	0.0112621	-0.472854	3.38922e-08
ENSMUSG00000001986	Gria3	0.820992	1.93279	0.120841	2.28203	0.0423497	1.16015	1.70142e-06	0.291935	0.183652	0.539078	0.0622756	0.820992	0.202508
ENSMUSG00000001988	Npas1	NaN	0.0452681	0.253909	0.121182	0.0313312	0.25218	1	0.316999	0.299035	NaN	0.0313312	NaN	NaN
ENSMUSG00000001995	Sipa1l2	0.659711	3.3973	0.00247089	3.18144	0.0361197	-0.717066	1.07052e-07	0.136567	0.0386876	-0.062026	0.0446408	-0.659711	0.000774202
ENSMUSG00000001998	Ap4e1	-0.112059	2.88332	0.011506	2.82341	0.00805823	-0.199027	0.201082	-0.116483	0.0277567	-0.0827504	0.00826256	0.112059	0.2441
ENSMUSG00000001999	Blvra	0.358814	2.21153	0.0343465	2.06076	0.094899	-0.500857	0.065028	-0.128047	0.0363994	-0.236061	0.126384	-0.358814	0.411494
ENSMUSG00000002006	Pdzd4	-0.291744	1.65901	0.0510134	1.76286	0.0936126	0.345005	0.435386	-0.905866	0.0665674	-0.99369	0.135027	-0.291744	0.559641
ENSMUSG00000002007	Srpk3	NaN	NaN	0	NaN	0	NaN	1	NaN	0.104415	NaN	0.135591	NaN	NaN
ENSMUSG00000002010	Idh3g	0.53863	2.35904	0.0569165	2.17611	0.00968652	-0.607689	0.00677527	-1.12645	0.0654315	-1.33017	0.0116518	-0.676749	0.00217462
ENSMUSG00000002012	Pnck	1.27771	-0.202439	0.176559	0.323091	0.204018	1.74577	0.744489	-1.72968	0.220178	-1.34505	0.224687	1.27771	0.221459
ENSMUSG00000002014	Ssr4	0.601064	1.42629	0.10571	1.11133	0.103057	-1.0463	0.020805	-1.93588	0.10793	-2.11681	0.11136	-0.601064	0.243315
ENSMUSG00000002015	Bcap31	0.259241	3.06954	0.0364095	2.92158	0.0150027	-0.491509	0.00081431	-0.506237	0.0374066	-0.584276	0.0326783	-0.259241	0.116148
ENSMUSG00000002017	Fam98a	-0.0349596	2.34591	0.0459973	2.30477	0.0254699	-0.136644	0.434878	-0.874621	0.0801717	-0.864097	0.0270527	0.0349596	0.901017
ENSMUSG00000002020	Ltbp2	0.651052	1.2239	0.137878	1.73934	0.0861787	1.71227	5.82503e-05	0.0384381	0.187185	0.234424	0.15416	0.651052	0.41897
ENSMUSG00000002028	Kmt2a	0.355375	3.14306	0.022031	3.02651	0.0271811	-0.387146	0.00777753	-0.211729	0.0274597	-0.337836	0.0489344	-0.418917	0.0246152
ENSMUSG00000002031	Ift46	0.436744	2.56442	0.0203113	2.29232	0.0274594	-0.903913	4.5847e-06	-0.531555	0.0307731	-0.663028	0.0387497	-0.436744	0.00788493
ENSMUSG00000002032	Tmem25	1.633	0.465329	0.0455883	-0.128117	0.198018	-1.97138	0.253198	-0.426812	0.0590129	-0.918396	0.203441	-1.633	0.0203041
ENSMUSG00000002033	Cd3g	NaN	NaN	0	NaN	0	NaN	1	NaN	0.192664	NaN	0.22722	NaN	NaN
ENSMUSG00000002043	Trappc6a	-0.105576	1.48737	0.113849	1.46224	0.0317132	-0.083486	0.747194	-0.802166	0.139995	-0.884212	0.0440337	-0.272548	0.576124
ENSMUSG00000002052	Supt6	0.120888	2.85844	0.00359044	2.74256	0.00202729	-0.384928	0.014475	-0.888075	0.0197042	-1.08343	0.0375836	-0.648968	4.15154e-06
ENSMUSG00000002055	Spag5	0.678156	2.58656	0.0472343	2.38223	0.0579698	-0.678798	0.000625551	-0.95636	0.0472707	-1.16051	0.0580265	-0.678156	0.00637931
ENSMUSG00000002057	Foxn1	NaN	0.0985907	0.272635	0.723242	0.0463761	2.07505	0.103442	NaN	0.272635	1.06983	0.146936	NaN	NaN
ENSMUSG00000002058	Unc119	-0.308156	1.30422	0.163347	1.20594	0.0269308	-0.326478	0.498275	-1.10159	0.1849	-1.39092	0.0521181	-0.961111	0.132049
ENSMUSG00000002059	Rab34	0.221151	0.668099	0.0690869	0.856521	0.0137315	0.625926	0.546105	-1.84309	0.0782579	-1.77651	0.0599984	0.221151	0.499607
ENSMUSG00000002064	Sdf2	0.192564	2.08814	0.139763	1.99667	0.0202952	-0.303868	0.176635	-0.767965	0.143156	-0.825933	0.0553065	-0.192564	0.705641
ENSMUSG00000002068	Ccne1	0.285914	2.44468	0.0256469	2.30279	0.0196917	-0.471343	0.0235037	-1.24097	0.0385746	-1.32704	0.0198617	-0.285914	0.0472875
ENSMUSG00000002076	Hsf2bp	0.546854	3.25518	0.0148721	3.05481	0.0187473	-0.665601	5.11296e-07	-0.0422205	0.0153989	-0.20684	0.0533941	-0.546854	0.00305286
ENSMUSG00000002083	Bbc3	0.0422712	1.65393	0.0484558	2.00546	0.00636042	1.16775	0.000110923	-0.282303	0.0656157	-0.269578	0.0251797	0.0422712	0.856323
ENSMUSG00000002100	Mybpc3	0.753155	0.0452681	0.253909	-0.429147	0.120839	-1.57597	0.668992	-1.53376	0.255718	-2.25587	0.184501	-2.39879	0.0220205
ENSMUSG00000002102	Psmc3	0.0959217	2.42959	0.00664035	2.27977	0.015562	-0.497699	0.015823	-1.37584	0.0666299	-1.64661	0.0266572	-0.899476	0.000161282
ENSMUSG00000002103	Acp2	-0.0887494	1.9809	0.0210787	1.88662	0.00187508	-0.313189	0.273257	-0.841052	0.0218772	-0.814336	0.0388768	0.0887494	0.549246
ENSMUSG00000002104	Rapsn	0.175661	1.27853	0.0511212	1.07068	0.0716818	-0.690472	0.175692	-0.49186	0.0801348	-0.854687	0.104762	-1.20528	0.00594409
ENSMUSG00000002105	Slc39a13	-0.336683	1.22577	0.106127	1.18057	0.0271699	-0.150157	0.715893	-0.917301	0.10868	-1.10906	0.0599738	-0.636997	0.122395
ENSMUSG00000002107	Celf2	0.089747	2.97867	0.0374273	2.80857	0.0173953	-0.565044	0.000344346	0.596186	0.0960878	0.569169	0.0193009	-0.089747	0.78281
ENSMUSG00000002108	Nr1h3	0.0492055	0.766359	0.0523144	0.794974	0.0278715	0.0950585	1	-0.66736	0.107831	-0.624941	0.187425	0.140911	0.844475
ENSMUSG00000002109	Ddb2	0.361973	2.13811	0.0495289	2.01203	0.0340728	-0.418859	0.0994274	-0.436845	0.0599126	-0.54581	0.0472169	-0.361973	0.153165
ENSMUSG00000002111	Spi1	-0.00149846	1.08066	0.147711	1.14331	0.175583	0.208095	0.916035	0.0202273	0.257219	0.0197762	0.186112	-0.00149846	0.998866
ENSMUSG00000002129	Sf3a1	0.430411	2.85996	0.0110783	2.69458	0.0063917	-0.549394	0.000579201	-0.697493	0.0111841	-0.898695	0.00951298	-0.668378	0
ENSMUSG00000002147	Stat6	0.642522	1.33535	0.143398	1.13855	0.100835	-0.653755	0.294849	-1.68774	0.146248	-1.88792	0.10511	-0.664987	0.266357
ENSMUSG00000002190	Clgn	0.325846	1.95449	0.00456577	1.84925	0.0365247	-0.349585	0.25364	-0.560579	0.0471389	-0.658668	0.0493276	-0.325846	0.150537
ENSMUSG00000002204	Napsa	-0.854976	0.465329	0.0455883	0.393835	0.126839	-0.237496	0.811684	-1.03554	0.0775246	-1.4359	0.19477	-1.32997	0.0561551
ENSMUSG00000002205	Vrk3	0.0986736	2.29023	0.026525	2.23763	0.0095581	-0.174741	0.421022	-0.387079	0.0281412	-0.46258	0.0202202	-0.250809	0.0293453
ENSMUSG00000002210	Smg9	-0.308298	2.40892	0.0546342	2.27983	0.0660752	-0.428836	0.0279645	0.030172	0.11684	-0.32082	0.0935735	-1.16597	0.0190393
ENSMUSG00000002221	Paxip1	0.333652	3.31848	0.0140949	3.12864	0.0319737	-0.630615	5.39846e-06	-0.182956	0.0250398	-0.283395	0.0321477	-0.333652	0.0137077
ENSMUSG00000002222	Rmnd5a	0.311317	3.1827	0.0108363	3.07913	0.001737	-0.344073	0.0115907	-0.642689	0.0314204	-0.756125	0.0205927	-0.376829	0.00253135
ENSMUSG00000002227	Mov10	-0.484305	2.72198	0.0145888	2.62856	0.0673406	-0.310343	0.034125	-0.475664	0.0708865	-0.808299	0.161624	-1.10499	0.0594607
ENSMUSG00000002228	Ppm1j	1.12218	0.558655	0.135867	0.961962	0.217063	1.33976	0.215589	-1.42396	0.154425	-0.955156	0.21714	1.55734	0.0785039
ENSMUSG00000002233	Rhoc	0.844474	0.979153	0.0733644	0.709285	0.0465139	-0.896481	0.245168	-1.23803	0.085859	-1.49225	0.0466328	-0.844474	0.00927312
ENSMUSG00000002240	Prr27	NaN	NaN	0	NaN	0	NaN	1	NaN	0	NaN	0	NaN	NaN
ENSMUSG00000002249	Tead3	0.119721	1.31043	0.0584853	1.35774	0.0911542	0.157185	0.938379	-0.570611	0.0981152	-0.534572	0.125926	0.119721	0.821388
ENSMUSG00000002250	Ppard	-0.573383	2.61246	0.0139237	2.64614	0.0265227	0.111893	0.468095	0.488414	0.0911338	0.315809	0.03154	-0.573383	0.0734829
ENSMUSG00000002257	Def6	-0.463829	2.28969	0.0035468	2.46653	0.00245396	0.587444	0.00323682	-0.246448	0.0458034	-0.386074	0.0182897	-0.463829	0.00463989
ENSMUSG00000002265	Peg3	-0.276149	1.74841	0.0640015	1.92272	0.206809	0.579058	0.16009	-1.57705	0.0686241	-1.66018	0.320467	-0.276149	0.799767
ENSMUSG00000002266	Zim1	-0.536906	0.958868	0.255147	1.03413	0.0698054	0.25003	0.906631	-0.309158	0.257098	-0.470783	0.145641	-0.536906	0.58439
ENSMUSG00000002274	Metrn	NaN	NaN	0	NaN	0	NaN	1	NaN	0.0889966	NaN	0.00530106	NaN	NaN
ENSMUSG00000002279	Lmf1	0.274162	2.58569	0.0113288	2.47123	0.000539098	-0.380247	0.0341022	0.21871	0.0480118	0.136179	0.0302606	-0.274162	0.145884
ENSMUSG00000002280	Ciao3	0.0905235	1.27687	0.0253196	1.37478	0.0504179	0.32526	0.588839	-1.63506	0.0592752	-1.60781	0.0519651	0.0905235	0.729575
ENSMUSG00000002289	Angptl4	0.0985216	1.71011	0.0723586	1.76508	0.0559909	0.182624	0.724461	-1.13371	0.0784688	-1.10405	0.0571142	0.0985216	0.759922
ENSMUSG00000002297	Dbf4	0.318468	3.2059	0.0238507	3.10566	0.00407395	-0.332976	0.0107621	-0.555949	0.0298368	-0.651817	0.0102262	-0.318468	0.00236949
ENSMUSG00000002307	Daxx	0.116674	1.58721	0.0386462	1.51197	0.0322846	-0.249923	0.530002	-1.61878	0.0626531	-1.73413	0.0324968	-0.383172	0.102201
ENSMUSG00000002308	Cd320	0.448509	1.84941	0.0561043	1.70273	0.0458026	-0.48725	0.12686	-1.09113	0.0738384	-1.22615	0.0680254	-0.448509	0.178687
ENSMUSG00000002319	Ipo4	0.0251943	1.26049	0.014692	1.20492	0.0859899	-0.184623	0.795884	-1.44344	0.029005	-1.54701	0.0911538	-0.344052	0.278933
ENSMUSG00000002320	Tm9sf1	0.636439	1.71841	0.0170798	1.48453	0.041026	-0.776926	0.0220903	-1.12026	0.0332149	-1.31185	0.0480056	-0.636439	0.00103093
ENSMUSG00000002324	Rec8	-0.297683	1.29529	0.0997135	1.35877	0.0589159	0.210854	0.652424	-0.958415	0.101047	-1.04803	0.0635764	-0.297683	0.452882
ENSMUSG00000002325	Irf9	1.257	1.2878	0.0122952	0.887957	0.0988675	-1.32826	0.0289417	-1.47717	0.0386773	-1.89846	0.0990667	-1.39952	7.44922e-05
ENSMUSG00000002326	Gmpr2	-0.00121661	1.52242	0.0564975	1.47943	0.10024	-0.142832	0.808604	-1.24758	0.0626852	-1.24721	0.100465	0.00121661	0.997532
ENSMUSG00000002329	Mdp1	0.951636	1.03287	0.113704	0.691535	0.0217944	-1.13388	0.158046	-1.84379	0.127024	-2.13026	0.0219086	-0.951636	0.0262541
ENSMUSG00000002332	Dhrs1	0.327999	1.1346	0.0424218	1.24122	0.0247081	0.354182	0.582415	-1.49365	0.084981	-1.39491	0.0449137	0.327999	0.304311
ENSMUSG00000002341	Ncan	0.0324886	0.239871	0.0773505	0.598303	0.0440247	1.19069	0.395541	-1.17984	0.0776958	-1.17006	0.148146	0.0324886	0.953379
ENSMUSG00000002342	Tmem161a	0.522681	1.7687	0.0477932	1.57934	0.0501251	-0.629019	0.0816047	-0.917382	0.0707074	-1.07472	0.058035	-0.522681	0.0854195
ENSMUSG00000002343	Armc6	-0.0170653	1.64972	0.0188022	1.6221	0.0741253	-0.0917457	0.880327	-0.944999	0.0872153	-1.00537	0.0773502	-0.200557	0.604529
ENSMUSG00000002345	Borcs8	NaN	NaN	0	NaN	0	NaN	1	NaN	0.101609	NaN	0.0623029	NaN	NaN
ENSMUSG00000002346	Slc25a42	0.0371403	1.88264	0.0770647	1.98618	0.0561306	0.343938	0.205755	-0.198417	0.0783238	-0.187237	0.0663731	0.0371403	0.91328
ENSMUSG00000002365	Snx9	0.400809	2.75382	0.0202413	2.57863	0.0161501	-0.581975	0.000565933	0.141162	0.0221074	-0.0885664	0.0686839	-0.763141	0.00145327
ENSMUSG00000002372	Ranbp3	-0.0684034	3.01254	0.0311238	2.86305	0.0115649	-0.496585	0.00134127	-0.385621	0.100941	-0.705187	0.0344358	-1.06157	0.00273263
ENSMUSG00000002379	Ndufa11	0.904456	1.81584	0.00697855	1.51862	0.0834012	-0.987326	0.00565538	-1.34104	0.135965	-1.6632	0.0842357	-1.0702	0.0439879
ENSMUSG00000002384	Bmp8b	0.706162	1.12996	0.0282122	1.3832	0.0587223	0.841241	0.0919497	0.237817	0.0469059	0.531718	0.119252	0.97632	0.0218195
ENSMUSG00000002393	Nr2f6	0.68027	1.28455	0.0635315	1.06928	0.00624671	-0.715108	0.185715	-1.13446	0.104812	-1.33924	0.0363644	-0.68027	0.0649131
ENSMUSG00000002395	Use1	0.321691	1.14147	0.151228	1.01735	0.000604086	-0.412334	0.517599	-1.99302	0.179622	-2.14443	0.0253747	-0.502977	0.403912
ENSMUSG00000002396	Ocel1	0.395481	0.454409	0.191219	0.65733	0.00592954	0.674087	0.696914	-1.87148	0.191835	-1.58469	0.0148303	0.952693	0.136085
ENSMUSG00000002409	Dyrk1b	-0.0903403	2.05832	0.0290707	1.90593	0.0324073	-0.506235	0.0476369	0.166973	0.131844	-0.165006	0.0571408	-1.10281	0.0208706
ENSMUSG00000002413	Braf	-0.103965	3.34128	0.000648907	3.24551	0.0377602	-0.318167	0.0207275	0.000746279	0.0373191	0.0320429	0.0394253	0.103965	0.564275
ENSMUSG00000002416	Ndufb2	0.878477	1.47456	0.0491276	1.16866	0.0245683	-1.0162	0.0285763	-1.45762	0.0491667	-1.72206	0.0246709	-0.878477	1.52957e-06
ENSMUSG00000002428	Hltf	-0.139999	2.96681	0.0360895	2.91861	0.0084147	-0.160106	0.240632	-0.312738	0.0434791	-0.451275	0.0506583	-0.46021	0.0379684
ENSMUSG00000002455	Prpf6	0.103397	3.00196	0.0149059	2.9071	0.019422	-0.315099	0.043893	-0.521834	0.0184698	-0.680417	0.019614	-0.526802	3.95157e-09
ENSMUSG00000002458	Rgs19	0.0341625	1.18873	0.0564349	1.13203	0.132784	-0.188358	0.925422	-1.55479	0.0624391	-1.56507	0.134215	-0.0341625	0.944613
ENSMUSG00000002459	Rgs20	NaN	1.31905	0.117895	1.4466	0.038515	0.423697	0.365047	NaN	0.117895	1.80953	0.140955	NaN	NaN
ENSMUSG00000002475	Abhd3	0.431245	1.95946	0.0153307	1.80076	0.0768707	-0.527214	0.0969269	0.365882	0.123438	0.236064	0.0803079	-0.431245	0.378026
ENSMUSG00000002477	Snrpd1	0.299736	3.0754	0.0275015	2.91136	0.0253191	-0.544937	0.000390055	-0.462505	0.0278919	-0.552734	0.0362796	-0.299736	0.0486424
ENSMUSG00000002486	Tchp	-0.106157	1.65299	0.0577374	1.60417	0.0713814	-0.16217	0.722148	-0.938238	0.0700534	-1.06783	0.0764327	-0.430497	0.211324
ENSMUSG00000002489	Tiam1	0.555219	3.77196	0.0116851	3.59323	0.0449988	-0.593748	2.74987e-08	0.593404	0.0202893	0.403069	0.0576067	-0.632277	0.00183078
ENSMUSG00000002496	Tsc2	0.270584	2.45192	0.0392454	2.35591	0.00540013	-0.318961	0.109832	-0.85028	0.0594933	-0.96086	0.0330842	-0.367338	0.104287
ENSMUSG00000002500	Rpl3l	1.38615	0.465329	0.0455883	-0.128117	0.198018	-1.97138	0.253198	-0.857724	0.152755	-1.275	0.268226	-1.38615	0.176431
ENSMUSG00000002504	Slc9a3r2	0.611079	1.20603	0.0706354	0.948446	0.0351622	-0.855674	0.162541	-1.46983	0.0832184	-1.65378	0.0414986	-0.611079	0.0479098
ENSMUSG00000002524	Puf60	-0.00106863	2.51453	0.0796789	2.43406	0.0307674	-0.267303	0.153505	-1.07269	0.104528	-1.23395	0.0344372	-0.535675	0.14286
ENSMUSG00000002546	Golga2	-0.294191	1.95728	0.0404105	1.95255	0.0408188	-0.0157223	0.900665	-1.02217	0.0458412	-1.1202	0.0567326	-0.325636	0.178962
ENSMUSG00000002550	Uck1	0.123668	1.23135	0.0174042	1.18534	0.00831456	-0.152863	0.786711	-1.17252	0.068668	-1.22732	0.0229904	-0.182058	0.449156
ENSMUSG00000002565	Scin	-1.48578	0.0985907	0.272635	-0.0224671	0.0458474	-0.402145	1	-0.1068	0.414417	0.340463	0.143132	1.48578	0.307668
ENSMUSG00000002578	Ikzf4	-0.123084	1.3392	0.0142669	1.4708	0.0393692	0.437167	0.365844	0.119945	0.123346	0.0828934	0.130388	-0.123084	0.836453
ENSMUSG00000002580	Mien1	NaN	NaN	0	0.121182	0.0313312	NaN	0.337881	NaN	0.0302863	-2.71117	0.0453336	NaN	NaN
ENSMUSG00000002588	Pon1	NaN	0.0452681	0.253909	-0.429147	0.120839	-1.57597	0.668992	0.276671	0.304798	NaN	0.120839	NaN	NaN
ENSMUSG00000002602	Axl	0.0484274	1.3937	0.00573332	1.48051	0.0351715	0.288402	0.465844	-0.488447	0.0147574	-0.473869	0.0981304	0.0484274	0.883206
ENSMUSG00000002603	Tgfb1	1.17657	1.1346	0.0424218	0.755684	0.0806944	-1.25874	0.0527049	-0.252222	0.106074	-0.655873	0.177085	-1.3409	0.0505309
ENSMUSG00000002608	Ccdc97	0.199367	2.10576	0.0525371	1.95442	0.0109023	-0.502745	0.0632485	-0.41507	0.0526905	-0.657738	0.0465389	-0.806124	0.000556738
ENSMUSG00000002617	Zfp40	-0.0356319	2.05372	0.0682596	2.07292	0.00235083	0.0637872	0.876359	-0.535107	0.0724545	-0.485977	0.00510242	0.163206	0.498783
ENSMUSG00000002625	Akap8l	-0.0484358	2.59252	0.0275922	2.47254	0.0116275	-0.39856	0.0200045	-0.236315	0.0635476	-0.490852	0.0228274	-0.845556	0.00016349
ENSMUSG00000002633	Shh	NaN	NaN	0	NaN	0	NaN	1	NaN	0	NaN	0	NaN	NaN
ENSMUSG00000002635	Pdcd2l	0.138471	2.2723	0.00341409	2.19802	0.00834096	-0.246733	0.268356	-0.615766	0.056633	-0.72263	0.0172294	-0.354995	0.071033
ENSMUSG00000002658	Gtf2f1	-0.474885	2.05814	0.0042182	2.00887	0.0311647	-0.16369	0.586697	-1.23497	0.0572937	-1.47647	0.0565469	-0.802265	0.0026989
ENSMUSG00000002660	Clpp	-0.120888	2.05988	0.0399885	1.95497	0.0215987	-0.348503	0.160082	-0.988225	0.0736153	-1.23444	0.059504	-0.817894	0.00929302
ENSMUSG00000002661	Alkbh7	0.42743	1.24527	0.0298866	1.0768	0.0257666	-0.559646	0.286704	-1.12797	0.0739037	-1.25664	0.0608034	-0.42743	0.178792
ENSMUSG00000002664	Pspn	NaN	NaN	0	NaN	0	NaN	1	NaN	0	NaN	0	NaN	NaN
ENSMUSG00000002668	Dennd1c	NaN	-0.202439	0.176559	NaN	0	NaN	0.434571	-1.09747	0.177462	NaN	0.221561	NaN	NaN
ENSMUSG00000002679	Med6	0.119202	2.94177	0.014893	2.86056	0.0257299	-0.269775	0.0848523	-0.416338	0.0190225	-0.452221	0.0442923	-0.119202	0.456636
ENSMUSG00000002688	Prkd1	-0.129956	2.1968	0.0297371	2.21768	0.0701458	0.0693789	0.896426	1.05564	0.101902	1.01652	0.0717384	-0.129956	0.753584
ENSMUSG00000002699	Lcp2	NaN	0.0452681	0.253909	0.269823	0.337093	0.745956	0.793989	NaN	0.253909	0.616407	0.364789	NaN	NaN
ENSMUSG00000002718	Cse1l	0.115272	3.35826	0.0105865	3.22278	0.00103398	-0.450073	0.000515071	-0.801312	0.0317895	-0.836012	0.00771437	-0.115272	0.288791
ENSMUSG00000002728	Naa20	0.33726	2.60274	0.00236067	2.47258	0.0187353	-0.432352	0.0175569	-0.508016	0.0229116	-0.609541	0.031386	-0.33726	0.00898409
ENSMUSG00000002731	Prkra	0.0649637	1.50868	0.0280422	1.39571	0.109672	-0.375254	0.432183	-0.877435	0.0313881	-0.896991	0.118012	-0.0649637	0.872767
ENSMUSG00000002732	Fkbp7	-0.145281	1.39832	0.083534	1.34033	0.0653648	-0.192647	0.71815	-0.534013	0.0994061	-0.490279	0.129352	0.145281	0.788636
ENSMUSG00000002733	Plekha3	0.138494	2.69896	0.0255311	2.58413	0.0425889	-0.381439	0.0134036	-0.393495	0.0318055	-0.581453	0.0732565	-0.624385	0.0185971
ENSMUSG00000002741	Ykt6	-0.0145963	2.1803	0.00464364	2.1226	0.00696689	-0.191683	0.427459	-1.27899	0.00631297	-1.2746	0.0423272	0.0145963	0.918223
ENSMUSG00000002748	Baz1b	0.348128	3.5014	0.00828052	3.35657	0.0135554	-0.481136	8.46777e-05	-0.522014	0.0162485	-0.706889	0.0308404	-0.614143	1.13587e-07
ENSMUSG00000002763	Pex6	-0.204037	1.83922	0.0153013	1.78073	0.0850345	-0.194304	0.644311	-0.359191	0.0974567	-0.537595	0.0853402	-0.592645	0.168449
ENSMUSG00000002767	Mrpl2	0.3168	1.83218	0.0225522	1.67526	0.0840478	-0.521282	0.134653	-1.19911	0.106014	-1.41759	0.0992836	-0.725764	0.132533
ENSMUSG00000002768	Mea1	0.397267	0.728908	0.0631166	0.479426	0.0772273	-0.828762	0.444043	-2.10234	0.0920764	-2.48171	0.0842156	-1.26026	0.00236323
ENSMUSG00000002769	Gnmt	0.852939	0.815524	0.0573537	0.3563	0.00502319	-1.52551	0.114701	0.0626115	0.107934	-0.194149	0.0921613	-0.852939	0.0704375
ENSMUSG00000002771	Grin2d	-0.91075	1.33193	0.101556	1.28065	0.0382378	-0.170343	0.752812	0.804877	0.102738	0.428157	0.159847	-1.25144	0.0474161
ENSMUSG00000002778	Kdelr1	0.449134	2.03567	0.0123804	1.83318	0.00714196	-0.672644	0.0169061	-0.954681	0.0187941	-1.08988	0.0114855	-0.449134	8.3366e-10
ENSMUSG00000002781	Tmem143	0.185141	1.91069	0.0389763	1.77238	0.0733216	-0.459442	0.0818911	-0.623404	0.0990415	-0.679137	0.110081	-0.185141	0.706637
ENSMUSG00000002791	Pdxk-ps	-1.83149	0.360255	0.141664	0.121182	0.0313312	-0.794184	0.580356	-0.0835675	0.15014	0.467765	0.142902	1.83149	0.00781618
ENSMUSG00000002797	Ggct	0.0724185	1.30163	0.00103341	1.24948	0.0370453	-0.173242	0.741829	-1.53499	0.0187457	-1.61749	0.0508645	-0.274065	0.128028
ENSMUSG00000002799	Jag2	-1.37184	1.40083	0.0429539	1.38619	0.0815896	-0.0486258	1	-0.297814	0.0876655	-0.740055	0.09944	-1.46909	0.000849854
ENSMUSG00000002803	Btbd6	1.24408	0.257625	0.110508	-0.128117	0.198018	-1.28141	0.526646	-2.13748	0.110634	-2.53445	0.201966	-1.31873	0.0847319
ENSMUSG00000002804	Nudt14	-0.206731	1.39242	0.0142482	1.41883	0.0690548	0.0877223	0.783647	-0.750252	0.110006	-0.812484	0.0728632	-0.206731	0.637184
ENSMUSG00000002808	Epdr1	-0.254017	2.21332	0.0642218	2.22872	0.0641999	0.0511561	0.758588	0.272074	0.0643124	0.195608	0.0910664	-0.254017	0.492786
ENSMUSG00000002812	Flii	-0.461323	1.48293	0.0838195	1.40633	0.0585481	-0.254465	0.63924	-1.55389	0.102758	-1.84597	0.0778478	-0.970253	0.0234752
ENSMUSG00000002814	Top3a	0.192565	2.87558	0.0163947	2.73402	0.0244355	-0.470244	0.00413429	-0.107422	0.0195674	-0.332569	0.0351702	-0.747922	2.21738e-08
ENSMUSG00000002820	Atg4d	0.0961429	1.7843	0.0220812	1.69187	0.00600993	-0.307035	0.352128	-0.870587	0.0725068	-1.0265	0.00997238	-0.517927	0.033151
ENSMUSG00000002825	Qtrt1	0.0350538	2.45233	0.0130485	2.36044	0.0252968	-0.305254	0.129789	-0.53616	0.0887355	-0.709389	0.0341063	-0.575454	0.0684206
ENSMUSG00000002831	Plin4	NaN	NaN	0	NaN	0	NaN	1	NaN	0.168619	NaN	0.054596	NaN	NaN
ENSMUSG00000002833	Hdgfl2	0.305843	2.62424	0.0420635	2.43265	0.000858084	-0.636445	0.000275031	-0.703138	0.116608	-0.994248	0.0409506	-0.967047	0.0185001
ENSMUSG00000002835	Chaf1a	0.574971	2.86326	0.00174466	2.67029	0.0252943	-0.641024	4.93361e-05	-0.667537	0.0216791	-0.880388	0.025302	-0.707076	1.67826e-10
ENSMUSG00000002844	Adprh	0.470225	1.99215	0.0315714	1.82054	0.0427553	-0.570048	0.0377736	-1.29629	0.0316602	-1.43784	0.0508412	-0.470225	0.018108
ENSMUSG00000002845	Tmem39a	0.219424	3.32016	0.0404097	3.20282	0.0439948	-0.38982	0.00394435	-0.190818	0.0404179	-0.256871	0.0486895	-0.219424	0.296563
ENSMUSG00000002846	Timmdc1	0.0518775	2.85048	0.00368245	2.82725	0.0500396	-0.0771701	0.730473	0.0728714	0.0295645	0.0420271	0.0554538	-0.102463	0.623554
ENSMUSG00000002847	Pla1a	-0.129166	1.90733	0.0426385	1.90149	0.0122395	-0.0194133	0.893674	-0.67456	0.0491133	-0.725131	0.013053	-0.167993	0.319672
ENSMUSG00000002870	Mcm2	0.160777	2.68053	0.0319563	2.48919	0.0159822	-0.635634	0.000196146	-1.29151	0.0660243	-1.6258	0.0288524	-1.11049	3.49245e-06
ENSMUSG00000002871	Tpra1	0.03987	1.34301	0.110106	1.29893	0.0424066	-0.146438	0.69512	-0.943717	0.115165	-1.01988	0.0926874	-0.253006	0.606413
ENSMUSG00000002881	Nab1	0.0840006	1.97838	0.023714	1.80548	0.0258331	-0.574359	0.0543158	-0.314297	0.0714758	-0.339584	0.0670378	-0.0840006	0.796374
ENSMUSG00000002885	Adgre5	0.2164	2.31861	0.0524216	2.20524	0.00910448	-0.376618	0.0974637	-0.660575	0.0590997	-0.822179	0.0185257	-0.536837	0.00907439
ENSMUSG00000002897	Il17ra	-0.533285	1.69514	0.0706322	1.66475	0.0210236	-0.100978	0.701886	-0.528147	0.0710216	-0.749477	0.0305389	-0.735242	0.0041975
ENSMUSG00000002900	Lamb1	-0.75929	2.32276	0.0195184	2.34251	0.0491487	0.0655784	0.692975	-0.702693	0.0603908	-0.931262	0.0823242	-0.75929	0.0251762
ENSMUSG00000002908	Kcnn1	-0.010941	0.694333	0.33313	0.673028	0.0963303	-0.0707718	1	-0.802757	0.333702	-0.799463	0.116016	0.010941	0.992562
ENSMUSG00000002910	Arrdc2	0.264963	0.875296	0.130698	0.673028	0.0963303	-0.671921	0.447567	-1.13623	0.133451	-1.461	0.0977355	-1.07888	0.049597
ENSMUSG00000002930	Ppp1r17	NaN	NaN	0	NaN	0	NaN	1	NaN	0	NaN	0	NaN	NaN
ENSMUSG00000002944	Cd36	0.0196717	0.0452681	0.253909	0.228943	0.088156	0.610154	1	0.276671	0.304798	0.282593	0.0882394	0.0196717	0.985111
ENSMUSG00000002948	Map2k7	NaN	NaN	0	-0.429147	0.120839	NaN	1	NaN	0.0254529	-3.29416	0.121638	NaN	NaN
ENSMUSG00000002949	Timm44	0.345214	2.49892	0.00795393	2.33387	0.00190058	-0.548297	0.00475153	-0.582794	0.0549786	-0.808982	0.0329811	-0.75138	0.00041873
ENSMUSG00000002957	Ap2a2	0.475518	3.13685	0.0270162	2.9912	0.0177493	-0.483852	0.000824305	-0.458029	0.0619063	-0.606192	0.0223922	-0.492186	0.0244089
ENSMUSG00000002963	Pnkp	0.0669098	1.07275	0.0245776	1.01735	0.000604086	-0.184027	0.822978	-1.57942	0.0854929	-1.59956	0.000671217	-0.0669098	0.813751
ENSMUSG00000002968	Med25	0.409082	1.94935	0.0990721	1.77995	0.0313223	-0.562713	0.0534849	-1.03145	0.124431	-1.2471	0.0442598	-0.716345	0.10251
ENSMUSG00000002980	Bcam	-0.828931	1.83094	0.121955	1.85154	0.0385958	0.0684343	0.855909	-1.13714	0.167808	-1.38667	0.107813	-0.828931	0.210912
ENSMUSG00000002981	Clptm1	0.426577	2.79582	0.00697049	2.64501	0.00503768	-0.50095	0.00296409	-0.53383	0.028753	-0.70702	0.00945348	-0.575323	1.05265e-08
ENSMUSG00000002983	Relb	-0.102473	2.46962	0.0518537	2.33421	0.00454625	-0.449846	0.0260127	-0.144334	0.0774296	-0.446016	0.154168	-1.00216	0.0803475
ENSMUSG00000002984	Tomm40	0.18734	2.75045	0.0206998	2.60821	0.0127921	-0.472495	0.00607606	-0.649585	0.08876	-0.87766	0.0503114	-0.757649	0.0253891
ENSMUSG00000002985	Apoe	0.00276628	1.79785	0.0259511	1.63727	0.0866547	-0.533445	0.137446	-1.95691	0.0880799	-2.27724	0.126289	-1.06412	0.037481
ENSMUSG00000002992	Apoc2	NaN	NaN	0	NaN	0	NaN	1	NaN	0	NaN	0	NaN	NaN
ENSMUSG00000002996	Hbp1	0.111782	2.65629	0.00460686	2.58784	0.0216325	-0.22739	0.152553	-0.619642	0.0237081	-0.653292	0.0253595	-0.111782	0.332399
ENSMUSG00000002997	Prkar2b	0.0531066	1.66766	0.000844361	1.80727	0.0812075	0.463804	0.218849	0.0166732	0.00175171	0.0326599	0.149526	0.0531066	0.914862
ENSMUSG00000003031	Cdkn1b	-0.329609	0.850898	0.0233606	0.811566	0.167995	-0.13066	0.76507	-2.17341	0.0244661	-2.07418	0.180076	0.329609	0.585076
ENSMUSG00000003032	Klf4	0.296236	2.31786	0.0400822	2.22058	0.0540424	-0.323149	0.189534	-1.07009	0.0403043	-1.17547	0.0595064	-0.350062	0.142587
ENSMUSG00000003033	Ap1m1	-0.0795982	2.26021	0.00272891	2.16277	0.0585975	-0.323679	0.108345	-0.614094	0.00375165	-0.832929	0.0588444	-0.726956	0.00020616
ENSMUSG00000003037	Rab8a	0.356506	2.44067	0.0095019	2.32726	0.00704591	-0.376741	0.0570379	-0.903117	0.0486956	-1.02262	0.00997138	-0.396976	0.0162093
ENSMUSG00000003038	Hmgn2	-0.0855393	1.96039	0.0914141	1.96813	0.00278236	0.0256886	0.902848	-0.425533	0.0919719	-0.384317	0.061042	0.136916	0.708864
ENSMUSG00000003039	Fam32a	-0.135351	0.694333	0.33313	0.706064	0.11841	0.0389712	0.868683	-2.68357	0.333575	-2.72431	0.118438	-0.135351	0.908362
ENSMUSG00000003051	Elf3	0.542515	1.85692	0.0653296	1.61806	0.0361525	-0.793472	0.0116128	-1.39493	0.0665432	-1.70934	0.0599251	-1.04443	0.000446461
ENSMUSG00000003053	Cyp2c29	-0.989013	0.755439	0.224719	0.660932	0.194734	-0.313947	0.600267	0.72614	0.334991	1.02386	0.237289	0.989013	0.468307
ENSMUSG00000003062	Stard3nl	-0.183637	2.79092	0.0259322	2.78816	0.0112214	-0.00917804	0.942792	-0.541522	0.0261275	-0.602328	0.0267115	-0.201993	0.103663
ENSMUSG00000003068	Stk11	-0.00214041	2.37788	0.040505	2.25029	0.0453252	-0.423836	0.0636837	-0.640255	0.0736959	-0.896074	0.0583334	-0.849813	0.00649257
ENSMUSG00000003070	Efna2	0.813157	1.16645	0.0240625	0.820152	0.0479119	-1.15038	0.0748472	-0.658261	0.0573995	-1.10607	0.0479306	-1.4876	2.11914e-09
ENSMUSG00000003072	Atp5d	0.452934	1.67324	0.0866731	1.53191	0.0211388	-0.469504	0.18165	-1.49009	0.119593	-1.62643	0.0230844	-0.452934	0.262958
ENSMUSG00000003099	Ppp5c	-0.0242869	2.55713	0.00668395	2.43456	0.00630515	-0.407173	0.024251	-0.628503	0.0502359	-0.880956	0.0212865	-0.838632	3.70809e-06
ENSMUSG00000003119	Cdk12	0.514521	3.64977	0.0071737	3.47562	0.0536328	-0.578518	4.70667e-07	-0.15765	0.0171784	-0.351066	0.0637336	-0.642514	0.00338759
ENSMUSG00000003123	Lipe	-0.12931	1.77577	0.021992	1.64779	0.016444	-0.42517	0.214131	-0.419356	0.0703339	-0.71426	0.0493117	-0.97965	0.000596538
ENSMUSG00000003131	Pafah1b2	0.274723	2.77936	0.0167147	2.59892	0.0175646	-0.599384	0.000409551	-0.756121	0.025644	-0.838821	0.0293867	-0.274723	0.0339745
ENSMUSG00000003134	Tbc1d8	-0.312622	3.3376	0.013812	3.25182	0.0819495	-0.284974	0.0608578	0.168343	0.0410881	-0.0973369	0.0820522	-0.882571	0.00378884
ENSMUSG00000003135	Cnot11	0.0928323	2.57509	0.00805318	2.50785	0.0215573	-0.223349	0.228562	-0.936741	0.0123599	-0.964686	0.0254577	-0.0928323	0.323406
ENSMUSG00000003153	Slc2a3	-0.0259217	3.18177	0.0340807	3.04131	0.0275999	-0.466585	0.00116731	-1.48323	0.0365555	-1.47543	0.0731747	0.0259217	0.924
ENSMUSG00000003154	Foxj2	-0.429505	1.48085	0.050551	1.5223	0.012154	0.137698	0.713046	-0.408383	0.11748	-0.537677	0.0148111	-0.429505	0.274869
ENSMUSG00000003161	Sri	-0.152275	1.36842	0.0588326	1.2981	0.00492866	-0.23359	0.59193	-1.26369	0.0644525	-1.21785	0.0737525	0.152275	0.639783
ENSMUSG00000003166	Dgcr2	0.269111	1.18873	0.0564349	1.06787	0.0850625	-0.40149	0.553515	-1.96682	0.0650679	-2.04783	0.0885103	-0.269111	0.460856
ENSMUSG00000003184	Irf3	1.9239	1.20407	0.0402235	0.620198	0.0377184	-1.93957	0.0039757	-1.5791	0.0847235	-2.16769	0.0633057	-1.95524	2.61909e-08
ENSMUSG00000003190	Bcl2l12	-0.0415727	1.77979	0.0178479	1.70703	0.0792196	-0.24171	0.545315	-0.638648	0.0578815	-0.796687	0.0857388	-0.524993	0.126583
ENSMUSG00000003198	Zfp959	-0.0701165	1.6663	0.022544	1.66123	0.0246523	-0.0168338	0.921854	-0.573797	0.0517949	-0.55269	0.0409668	0.0701165	0.749254
ENSMUSG00000003199	Mpnd	-0.348242	1.63806	0.0200125	1.6836	0.105899	0.151281	0.842008	-1.17133	0.136086	-1.27616	0.106018	-0.348242	0.543394
ENSMUSG00000003200	Sh3gl1	0.372935	2.43366	0.0133902	2.28397	0.055974	-0.497276	0.00959887	-0.700042	0.064373	-0.887167	0.0628139	-0.621616	0.0374778
ENSMUSG00000003206	Ebi3	NaN	0.0452681	0.253909	NaN	0	NaN	0.230212	-0.699584	0.260316	NaN	0.0277409	NaN	NaN
ENSMUSG00000003208	Yju2	-0.0284981	1.87809	0.0129141	1.80989	0.00837876	-0.226556	0.435846	-0.752879	0.077048	-0.897858	0.0218502	-0.481611	0.0702514
ENSMUSG00000003226	Ranbp2	0.341296	3.4001	0.0100196	3.2084	0.0187557	-0.636817	1.43272e-06	-1.01545	0.030891	-1.11819	0.0191479	-0.341296	0.00470053
ENSMUSG00000003227	Edar	NaN	0.0727472	0.0144317	0.121182	0.0313312	0.160896	1	NaN	0.0144317	NaN	0.0313312	NaN	NaN
ENSMUSG00000003228	Grk5	-0.302732	2.71476	0.0128144	2.70911	0.0547855	-0.0187773	0.748753	0.555851	0.0252036	0.453415	0.073929	-0.340287	0.189692
ENSMUSG00000003233	Dvl3	0.123101	2.18893	0.0179653	2.1062	0.00623193	-0.274835	0.240007	-0.236174	0.0342988	-0.364584	0.0449496	-0.42657	0.0231408
ENSMUSG00000003234	Abcf3	0.106214	2.19912	0.0379147	2.12823	0.00131983	-0.235472	0.291189	-1.03118	0.0419272	-1.14097	0.00234762	-0.364729	0.00893327
ENSMUSG00000003235	Eif2b5	-0.0499359	2.89328	0.0213854	2.82497	0.0103374	-0.226935	0.161332	-1.18006	0.0416413	-1.33172	0.0105993	-0.503805	0.000416311
ENSMUSG00000003269	Cyth2	0.287447	2.16056	0.0211964	2.00903	0.0215496	-0.503363	0.0512176	-1.07636	0.0622166	-1.29288	0.0219102	-0.71928	0.00102861
ENSMUSG00000003271	Sult2b1	0.192717	1.32056	0.092656	1.21246	0.0545788	-0.359107	0.394977	-0.167604	0.0927197	-0.325795	0.0749526	-0.525498	0.18457
ENSMUSG00000003273	Car11	1.75091	0.0985907	0.272635	-0.429147	0.120839	-1.75311	0.668114	-1.39396	0.286772	-1.92236	0.198759	-1.75531	0.129925
ENSMUSG00000003279	Dlgap1	-0.23143	2.5064	0.0403119	2.47536	0.0154408	-0.103092	0.506102	0.276689	0.0548597	0.346356	0.102385	0.23143	0.548659
ENSMUSG00000003282	Plag1	0.0147284	2.41789	0.040761	2.32135	0.034632	-0.32071	0.121561	-0.378149	0.0415065	-0.382582	0.0411091	-0.0147284	0.939503
ENSMUSG00000003283	Hck	-0.410776	2.32306	0.0146396	2.28558	0.0262993	-0.124506	0.58538	-0.459551	0.0620859	-0.658166	0.061488	-0.659787	0.023027
ENSMUSG00000003299	Mrpl4	0.0421837	1.64095	0.026064	1.57637	0.0304552	-0.214523	0.520406	-1.20698	0.0954396	-1.32344	0.0531348	-0.386861	0.286367
ENSMUSG00000003308	Keap1	0.129265	2.12338	0.0444271	2.01187	0.0436683	-0.370447	0.161637	-0.902499	0.0770106	-1.08662	0.0436684	-0.611629	0.0375502
ENSMUSG00000003309	Ap1m2	-0.840287	1.02103	0.0651695	1.0393	0.0625903	0.0606769	1	-1.21823	0.0724127	-1.47118	0.12404	-0.840287	0.0782144
ENSMUSG00000003316	Glg1	0.171147	3.41259	0.0235379	3.31007	0.0136505	-0.340544	0.00747866	-0.10689	0.0283576	-0.260398	0.0279029	-0.509941	0.000114051
ENSMUSG00000003341	Atp8b3	0.723669	0.728908	0.0631166	0.985114	0.029724	0.851097	0.344976	-0.856206	0.0725977	-0.63836	0.0424655	0.723669	0.00959335
ENSMUSG00000003344	Btbd2	-0.506784	1.95064	0.0723371	1.86312	0.0394662	-0.290721	0.292796	-0.649352	0.150354	-0.976941	0.117824	-1.08823	0.0863553
ENSMUSG00000003345	Csnk1g2	-0.0531537	2.30621	0.034112	2.18954	0.0128713	-0.387585	0.0905508	-0.742567	0.110344	-0.991917	0.0350429	-0.828324	0.0312593
ENSMUSG00000003346	Abhd17a	-0.310585	1.37378	0.025577	1.2572	0.145602	-0.387273	0.327991	-0.992632	0.15693	-1.31929	0.177973	-1.08513	0.168611
ENSMUSG00000003348	Mob3a	-0.0391112	1.7002	0.0111053	1.6656	0.0329416	-0.114907	0.776666	-0.956241	0.0827191	-1.0372	0.0395282	-0.268925	0.377221
ENSMUSG00000003352	Cacnb3	-0.543526	1.2878	0.0122952	1.3242	0.109599	0.120898	1	-1.03015	0.0390282	-1.19377	0.146609	-0.543526	0.280829
ENSMUSG00000003354	Ccdc65	0.659233	0.221359	0.318223	0.502861	0.229919	0.935128	0.516247	-1.27788	0.324752	-1.07943	0.262982	0.659233	0.634862
ENSMUSG00000003355	Fkbp11	0.331706	0.766359	0.0523144	0.570853	0.463308	-0.649455	0.738576	-1.41125	0.0890624	-1.70241	0.464925	-0.967205	0.538513
ENSMUSG00000003360	Ddx23	-0.200139	2.34996	0.0575578	2.27921	0.0229125	-0.235022	0.321832	-1.14009	0.0748331	-1.34184	0.0257723	-0.670183	0.0108032
ENSMUSG00000003363	Pld3	-0.187351	1.96733	0.0227849	1.89604	0.130694	-0.236824	0.551605	-0.732292	0.12364	-0.931272	0.15189	-0.660999	0.30964
ENSMUSG00000003378	Grik5	-0.295829	2.05631	0.0108078	1.97272	0.0140902	-0.277683	0.281429	0.719974	0.0570596	0.463738	0.0289131	-0.851195	6.18218e-05
ENSMUSG00000003379	Cd79a	NaN	0.47598	0.0851015	0.479426	0.0772273	0.0114462	1	0.0321579	0.0985667	NaN	0.0772273	NaN	NaN
ENSMUSG00000003380	Rabac1	0.506628	0.722991	0.0183213	0.507993	0.0250181	-0.714209	0.442561	-1.78051	0.201402	-2.058	0.0449524	-0.92179	0.178726
ENSMUSG00000003382	Etv3	0.190883	1.88634	0.0163661	1.82526	0.0438746	-0.202888	0.541417	-1.04014	0.0165263	-1.10482	0.0439242	-0.214893	0.168076
ENSMUSG00000003402	Prkcsh	0.198779	2.16538	0.0422026	2.02849	0.0586088	-0.45476	0.0479198	-1.245	0.079015	-1.45896	0.0653636	-0.710741	0.0369409
ENSMUSG00000003410	Elavl3	-0.301288	0.938841	0.110474	1.00317	0.105068	0.213682	1	-0.354704	0.114739	-0.135358	0.145305	0.728651	0.236125
ENSMUSG00000003411	Rab3b	-0.0041276	1.45296	0.0257515	1.46834	0.0587172	0.0510831	1	0.198907	0.0320607	0.230905	0.0843824	0.106294	0.722983
ENSMUSG00000003418	St8sia6	0.151715	2.79797	0.0221317	2.66937	0.0543825	-0.427228	0.00646825	0.291134	0.0530325	0.0795876	0.126347	-0.702742	0.122626
ENSMUSG00000003420	Fcgrt	-0.462521	0.755439	0.224719	0.95836	0.00651754	0.674087	0.503493	-0.834511	0.234254	-0.973744	0.0733476	-0.462521	0.570571
ENSMUSG00000003421	Nosip	-0.492395	2.27957	0.0265216	2.26275	0.00708836	-0.0558699	0.832192	-0.624441	0.134832	-0.806304	0.0437113	-0.604135	0.199468
ENSMUSG00000003423	Pih1d1	0.0510506	1.7867	0.00670257	1.76564	0.0901572	-0.069935	0.672819	-1.07435	0.0480615	-1.08972	0.0903941	-0.0510506	0.880678
ENSMUSG00000003429	Rps11	0.43362	2.18327	0.080692	2.03621	0.0176669	-0.488544	0.0470377	-1.60397	0.126808	-1.7345	0.0233284	-0.43362	0.311354
ENSMUSG00000003435	Supt5	0.152605	2.85298	0.0428538	2.7246	0.0107216	-0.426471	0.00980681	-0.79472	0.0545784	-1.00554	0.0220051	-0.700338	0.000340282
ENSMUSG00000003436	Dll3	0.245374	0.879472	0.0664602	0.792332	0.173713	-0.289474	0.783988	-0.625853	0.14744	-0.699718	0.197099	-0.245374	0.764109
ENSMUSG00000003437	Paf1	0.265071	1.67481	0.0261079	1.53356	0.0659264	-0.469226	0.242015	-1.56175	0.0313491	-1.76446	0.0756607	-0.673381	0.0133192
ENSMUSG00000003438	Timm50	0.383707	1.98276	0.00791672	1.82575	0.0146479	-0.521563	0.0739289	-0.971432	0.072153	-1.16994	0.0479804	-0.659419	0.0219699
ENSMUSG00000003444	Med29	0.444794	1.88266	0.0869705	1.72142	0.0224369	-0.535602	0.0832814	-0.517288	0.125253	-0.705856	0.0294165	-0.62641	0.142751
ENSMUSG00000003452	Bicd1	0.193702	2.66632	0.0406862	2.59617	0.0212611	-0.233051	0.165398	-0.0994822	0.0746355	-0.181483	0.0834145	-0.2724	0.4638
ENSMUSG00000003458	Ncstn	0.228695	2.33515	0.00649964	2.25378	0.0288407	-0.270292	0.23474	-0.755434	0.00780146	-0.824278	0.0314318	-0.228695	0.0335225
ENSMUSG00000003464	Pex19	0.224429	2.04832	0.0287016	1.96359	0.0507059	-0.281465	0.246463	-1.23612	0.0371277	-1.30368	0.0507064	-0.224429	0.28237
ENSMUSG00000003469	Phyhip	-0.133619	0.787407	0.267551	0.843949	0.0662581	0.187829	0.773561	-0.851517	0.268624	-0.891741	0.0737206	-0.133619	0.885185
ENSMUSG00000003476	Crhr2	-1.12069	1.0754	0.0647056	0.940191	0.0234338	-0.449162	0.477361	-0.871901	0.0663108	-1.47969	0.0543612	-2.01902	1.35825e-12
ENSMUSG00000003477	Inmt	NaN	NaN	0	NaN	0	NaN	1	NaN	0	NaN	0	NaN	NaN
ENSMUSG00000003484	Cyp4f18	NaN	NaN	0	-0.238586	0.166687	NaN	1	NaN	0.157963	NaN	0.166687	NaN	NaN
ENSMUSG00000003500	Impdh1	-0.298643	2.01145	0.0537834	1.97886	0.0338948	-0.108274	0.772967	-0.612637	0.0666485	-0.767725	0.0653131	-0.515191	0.0965189
ENSMUSG00000003505	Psg18	NaN	NaN	0	NaN	0	NaN	1	NaN	0	NaN	0	NaN	NaN
ENSMUSG00000003518	Dusp3	0.492422	1.69304	0.0620989	1.53025	0.0235318	-0.540747	0.132311	-0.680004	0.064383	-0.857332	0.0285301	-0.589071	0.0117987
ENSMUSG00000003526	Prodh	0.0317841	1.89789	0.0409277	1.79745	0.0368706	-0.333655	0.220857	-0.821517	0.0548071	-0.831085	0.0941376	-0.0317841	0.930007
ENSMUSG00000003527	Ess2	-0.281349	1.96164	0.0710195	1.93692	0.000575615	-0.0821047	0.709016	-0.7688	0.0726067	-0.902926	0.00901149	-0.445559	0.0667676
ENSMUSG00000003528	Slc25a1	-0.54416	1.3435	0.0819023	1.35846	0.135311	0.049703	1	-1.81046	0.093426	-1.97427	0.149673	-0.54416	0.35319
ENSMUSG00000003531	Dgcr6	0.0124155	1.47667	0.015535	1.45408	0.0575546	-0.075049	0.791594	-1.02348	0.020662	-1.06493	0.0576568	-0.137683	0.49859
ENSMUSG00000003534	Ddr1	-0.14309	1.19411	0.116037	1.40761	0.0162512	0.709231	0.18913	-0.879982	0.11612	-0.923056	0.084727	-0.14309	0.764438
ENSMUSG00000003541	Ier3	1.44028	0.0727472	0.0144317	-0.429147	0.120839	-1.66726	0.669317	-1.8806	0.0341785	-2.31416	0.154315	-1.44028	0.00608517
ENSMUSG00000003545	Fosb	NaN	NaN	0	-0.238586	0.166687	NaN	1	NaN	0.0164853	-1.27889	0.218667	NaN	NaN
ENSMUSG00000003546	Klc4	-0.358748	1.50608	0.0570885	1.40189	0.0606157	-0.346096	0.377936	-0.876889	0.0949843	-1.19325	0.126589	-1.05094	0.0456092
ENSMUSG00000003549	Ercc1	0.169248	1.92885	0.10579	1.84503	0.0596001	-0.27847	0.306809	-0.777259	0.164142	-0.893966	0.0633417	-0.387692	0.507117
ENSMUSG00000003555	Cyp17a1	NaN	NaN	0	-0.238586	0.166687	NaN	1	NaN	0	NaN	0.166687	NaN	NaN
ENSMUSG00000003559	As3mt	0.0335882	2.14222	0.0172948	1.98251	0.0300709	-0.530534	0.0328191	-0.679255	0.0331223	-0.689366	0.0324605	-0.0335882	0.827413
ENSMUSG00000003573	Homer3	0.00839739	1.80563	0.0341679	1.69628	0.040038	-0.36328	0.299507	-0.657506	0.049541	-0.873694	0.0400403	-0.718162	0.000689009
ENSMUSG00000003575	Crtc1	0.41344	2.49962	0.020277	2.35204	0.00844051	-0.490253	0.0106198	0.422381	0.0317538	0.251677	0.100856	-0.567065	0.106435
ENSMUSG00000003581	Rnf215	-0.0881761	1.25528	0.0975383	1.2431	0.135437	-0.0404484	0.791977	-1.11602	0.131498	-1.16691	0.140071	-0.169073	0.791077
ENSMUSG00000003585	Sec14l2	-0.0748948	1.7562	0.0618374	1.63991	0.0702696	-0.386298	0.197521	-0.418984	0.063674	-0.674105	0.102512	-0.847492	0.0345096
ENSMUSG00000003604	Aven	0.0430831	3.43644	0.0301509	3.37889	0.0167155	-0.191185	0.0912977	0.358525	0.0306752	0.256389	0.0257654	-0.339288	0.0107861
ENSMUSG00000003617	Cp	NaN	NaN	0	-0.128117	0.198018	NaN	0.508562	NaN	0	-0.0825634	0.298711	NaN	NaN
ENSMUSG00000003623	Crot	0.120484	2.49998	0.0275168	2.38849	0.0468461	-0.37038	0.0641431	-0.808661	0.0308992	-0.84493	0.0561003	-0.120484	0.571195
ENSMUSG00000003644	Rps6ka1	-0.266116	2.77516	0.0404123	2.71042	0.0210772	-0.215078	0.236759	-0.768727	0.0988243	-0.978326	0.035113	-0.696273	0.0456598
ENSMUSG00000003657	Calb2	0.0258626	1.37511	0.0464211	1.28444	0.0666924	-0.301188	0.592194	-1.11406	0.096557	-1.28761	0.107269	-0.576513	0.229181
ENSMUSG00000003660	Snrnp200	-0.145313	3.00997	0.0505533	2.98687	0.0249556	-0.0767407	0.723571	-1.12861	0.0515245	-1.21856	0.0287433	-0.298795	0.127378
ENSMUSG00000003662	Ciao1	0.478129	1.62979	0.0378361	1.46224	0.0317132	-0.556601	0.127633	-1.50973	0.0432382	-1.7009	0.0326504	-0.635072	0.000417985
ENSMUSG00000003665	Has1	NaN	-0.202439	0.176559	NaN	0	NaN	0.434571	NaN	0.176559	NaN	0	NaN	NaN
ENSMUSG00000003680	Taf6l	0.210478	1.74635	0.023431	1.58168	0.0392193	-0.547007	0.117307	-1.00977	0.052012	-1.27574	0.0507204	-0.883536	0.000251173
ENSMUSG00000003721	Insig2	-0.202057	2.17029	0.0475511	2.0973	0.0332915	-0.242467	0.318316	-0.668664	0.0611886	-0.607838	0.0677691	0.202057	0.5053
ENSMUSG00000003731	Kpna6	0.230162	2.5245	0.0135955	2.41057	0.0021172	-0.378464	0.0439879	-1.02014	0.0151838	-1.08943	0.0237273	-0.230162	0.0139101
ENSMUSG00000003746	Man1a	0.105635	2.15413	0.0252389	2.28977	0.0210594	0.450559	0.053973	0.399407	0.0465649	0.431207	0.0669441	0.105635	0.696569
ENSMUSG00000003752	Itpkc	-0.438944	2.17149	0.0560269	2.2051	0.0127957	0.111638	0.709206	-0.610443	0.0870377	-0.742578	0.0348669	-0.438944	0.158757
ENSMUSG00000003762	Coq8b	-0.0748923	1.82862	0.0262705	1.64488	0.0307913	-0.610385	0.0480079	-0.340702	0.0483545	-0.730736	0.0397003	-1.29566	4.54259e-10
ENSMUSG00000003778	Brd8	0.0695292	3.19615	0.0166932	3.16334	0.00190452	-0.108983	0.433337	-0.705672	0.0188769	-0.726602	0.00195945	-0.0695292	0.270089
ENSMUSG00000003779	Kif20a	0.132477	2.38268	0.0488852	2.24761	0.0117546	-0.448695	0.0407271	-1.62796	0.0513217	-1.85822	0.0125612	-0.764913	1.31254e-05
ENSMUSG00000003808	Farsa	0.424541	2.36319	0.0331988	2.18527	0.0446652	-0.591031	0.00987422	-1.00884	0.0523148	-1.23687	0.0518901	-0.757522	0.00196966
ENSMUSG00000003809	Gcdh	0.940242	1.62905	0.0260478	1.30256	0.0146973	-1.08457	0.00680808	-1.57333	0.0322718	-1.85638	0.030948	-0.940242	2.44874e-10
ENSMUSG00000003810	Mast2	0.0702449	3.56533	0.00238995	3.47771	0.00471607	-0.291068	0.00861397	0.621684	0.00532093	0.46759	0.0820975	-0.511891	0.061063
ENSMUSG00000003812	Dnase2a	0.1672	2.38575	0.0217043	2.2807	0.0112255	-0.348961	0.0928631	-0.609417	0.04369	-0.659749	0.022975	-0.1672	0.307898
ENSMUSG00000003813	Rad23a	-0.032796	2.08704	0.0160377	2.07155	0.00371789	-0.0514749	0.837617	-0.983325	0.0608605	-1.02419	0.0174931	-0.135746	0.518731
ENSMUSG00000003814	Calr	0.226677	2.3945	0.035846	2.27045	0.0252846	-0.412088	0.0604101	-1.8574	0.0408105	-2.03726	0.0412203	-0.597499	0.00192973
ENSMUSG00000003824	Syce2	0.240603	2.32256	0.0426775	2.23019	0.082715	-0.306849	0.0893088	-0.599281	0.0452035	-0.711593	0.0853116	-0.373094	0.244713
ENSMUSG00000003847	Nfat5	-0.0493267	3.17114	6.67369e-05	3.08231	0.031483	-0.295075	0.0388237	-0.0596597	0.0705857	-0.0448109	0.0332118	0.0493267	0.849037
ENSMUSG00000003848	Nob1	0.236894	2.52531	0.0143815	2.43903	0.00363249	-0.286648	0.124708	-0.550825	0.0506373	-0.652092	0.0269395	-0.336401	0.077473
ENSMUSG00000003849	Nqo1	-0.0639889	2.66925	0.0106013	2.61424	0.0349937	-0.182739	0.216395	-1.01351	0.0125396	-1.14279	0.0474582	-0.429468	0.00844466
ENSMUSG00000003863	Ppfia3	-0.21151	1.6211	0.00388069	1.53094	0.0784476	-0.299487	0.51174	-0.473481	0.0365485	-0.717461	0.0786003	-0.810484	0.00488302
ENSMUSG00000003865	Gys1	0.308464	2.10171	0.0460357	1.97699	0.0427142	-0.414326	0.124012	-0.721934	0.0463084	-0.878526	0.0454908	-0.520189	0.0158525
ENSMUSG00000003868	Ruvbl2	-0.301806	2.36096	0.0332324	2.29356	0.00320055	-0.2239	0.304744	-0.895324	0.104525	-1.12098	0.0234726	-0.749606	0.03517
ENSMUSG00000003872	Lin7b	0.22698	1.00684	0.0944696	0.783172	0.0529705	-0.74301	0.273415	-0.117206	0.12658	-0.185533	0.0828339	-0.22698	0.651499
ENSMUSG00000003873	Bax	-0.400749	2.37049	0.0440292	2.32519	0.038159	-0.150468	0.56343	-1.12309	0.0990942	-1.33432	0.0520992	-0.701686	0.0591977
ENSMUSG00000003882	Il7r	NaN	NaN	0	-0.429147	0.120839	NaN	1	NaN	0	NaN	0.120839	NaN	NaN
ENSMUSG00000003923	Tfam	0.249816	2.49233	0.00628276	2.31545	0.00981204	-0.587567	0.00280666	-1.03695	0.0137625	-1.11216	0.0194303	-0.249816	0.00158662
ENSMUSG00000003929	Zfp81	-0.169239	2.63902	0.0527927	2.58924	0.0162995	-0.165384	0.262877	-0.31459	0.0691099	-0.263644	0.0293365	0.169239	0.497412
ENSMUSG00000003934	Efnb3	-0.322438	1.1643	0.0574014	1.15641	0.0798712	-0.0262181	1	-0.744997	0.0574071	-0.857845	0.121983	-0.374875	0.402561
ENSMUSG00000003948	Mmd	0.8116	1.45627	0.0784274	1.20594	0.0269308	-0.831588	0.0870022	-0.985841	0.083273	-1.23016	0.0484625	-0.8116	0.0112205
ENSMUSG00000003949	Hlf	-0.0104128	1.80792	0.00662244	1.91191	0.0260725	0.34546	0.27101	0.0511005	0.0861055	0.047966	0.0748924	-0.0104128	0.978087
ENSMUSG00000003955	Fam162a	-0.0954401	2.54818	0.000878423	2.50271	0.00850006	-0.151052	0.379867	-0.466574	0.0373677	-0.437844	0.01285	0.0954401	0.467184
ENSMUSG00000003970	Rpl8	1.13504	2.33544	0.0694281	1.8825	0.0526572	-1.50466	1.05997e-09	-2.13774	0.124638	-2.47942	0.0534859	-1.13504	0.0117617
ENSMUSG00000003974	Grm3	NaN	0.805786	0.0816994	1.09148	0.0879355	0.949041	0.274496	NaN	0.0816994	0.852347	0.336771	NaN	NaN
ENSMUSG00000003992	Ssbp2	-0.04311	2.62499	6.07428e-05	2.70344	0.0432545	0.260604	0.0904939	0.883518	0.045321	1.05339	0.052098	0.564317	0.0138891
ENSMUSG00000004018	Fancl	0.12286	3.20901	0.0532739	3.08026	0.0414151	-0.427706	0.00057075	0.148619	0.0582414	0.111634	0.0602383	-0.12286	0.658924
ENSMUSG00000004031	Brinp2	0.380365	1.31957	0.0849483	1.47325	0.0203841	0.5105	0.263373	0.144563	0.122984	0.259065	0.0457405	0.380365	0.382867
ENSMUSG00000004032	Gstm5	NaN	NaN	0	NaN	0	NaN	1	NaN	0.0136439	NaN	0.0858797	NaN	NaN
ENSMUSG00000004035	Gstm7	2.62306	0.373777	0.0187256	-0.429147	0.120839	-2.66726	0.304136	-1.16031	0.137945	-1.97653	0.128985	-2.71145	1.54623e-05
ENSMUSG00000004038	Gstm3	-0.466801	0.47598	0.0851015	0.723242	0.0463761	0.821384	0.463656	-1.44516	0.0851018	-1.58568	0.223875	-0.466801	0.557394
ENSMUSG00000004040	Stat3	-0.265152	3.00911	0.00843044	2.97206	0.0198402	-0.123086	0.428134	-0.432937	0.0499782	-0.586861	0.0439846	-0.511324	0.0207789
ENSMUSG00000004043	Stat5a	0.997422	0.722991	0.0183213	1.09014	0.0128705	1.21965	0.109079	-1.34843	0.0648776	-1.04817	0.0242859	0.997422	1.46236e-05
ENSMUSG00000004044	Cavin1	-0.349282	1.12526	0.101886	1.06304	0.0394773	-0.206702	0.674444	-1.67022	0.130596	-1.56508	0.0411679	0.349282	0.442567
ENSMUSG00000004054	Map3k11	0.130622	1.85223	0.047718	1.75511	0.0585606	-0.322629	0.242996	-0.664979	0.0960032	-0.8199	0.076744	-0.514635	0.207502
ENSMUSG00000004056	Akt2	0.0730265	3.09686	0.0507611	2.97493	0.000268694	-0.40504	0.00604451	0.0228784	0.0633683	-0.198996	0.0257965	-0.737053	0.00118303
ENSMUSG00000004069	Dnaja3	0.0108178	2.48361	0.0417383	2.41096	0.0250305	-0.24136	0.194728	-0.939243	0.0628861	-1.0813	0.0296285	-0.471903	0.0410024
ENSMUSG00000004070	Hmox2	0.330184	2.51063	0.00293988	2.38106	0.0254981	-0.430408	0.0291706	-0.529511	0.0259006	-0.689247	0.0259969	-0.530633	1.34391e-05
ENSMUSG00000004071	Cdip1	0.257941	2.49374	0.0233755	2.37531	0.000996485	-0.393416	0.0359151	-0.787695	0.0251276	-0.865343	0.0121466	-0.257941	0.0054002
ENSMUSG00000004085	Map3k20	0.000404322	3.1318	0.00943303	3.29458	0.0079819	0.540758	4.87826e-05	0.114816	0.0457916	0.114938	0.00852308	0.000404322	0.997915
ENSMUSG00000004096	Cwc15	0.509153	2.39115	0.0151408	2.23035	0.0240785	-0.534151	0.0141146	-1.0464	0.0168753	-1.19967	0.027707	-0.509153	2.30674e-06
ENSMUSG00000004098	Col5a3	-1.31825	0.94603	0.00209722	1.20594	0.0269308	0.863407	0.156546	0.0597229	0.1563	-0.337109	0.0300317	-1.31825	0.0126562
ENSMUSG00000004099	Dnmt1	0.491985	3.15782	0.00307072	2.94318	0.0137801	-0.712995	3.39434e-07	-0.793983	0.0332892	-1.07515	0.0535633	-0.934005	8.26084e-06
ENSMUSG00000004100	Ppan	NaN	NaN	0	-0.0224671	0.0458474	NaN	0.522515	NaN	0.0863928	-3.55944	0.0577028	NaN	NaN
ENSMUSG00000004105	Angptl2	-0.561623	0.963498	0.284625	1.04883	0.0541123	0.283459	0.723243	-0.534509	0.31131	-0.703574	0.0541294	-0.561623	0.592615
ENSMUSG00000004110	Cacna1e	-1.25167	1.17495	0.107214	1.62445	0.0647242	1.4932	0.000689932	0.955697	0.133662	0.578906	0.137669	-1.25167	0.0495681
ENSMUSG00000004113	Cacna1b	0.270014	1.58802	0.0255785	1.75621	0.0468742	0.558724	0.0948416	0.614639	0.103547	0.695921	0.0474734	0.270014	0.475501
ENSMUSG00000004127	Trmt10a	0.341614	2.35665	0.000374722	2.17719	0.0107313	-0.596155	0.0065097	-0.832469	0.0117769	-0.935305	0.0107492	-0.341614	1.12271e-10
ENSMUSG00000004151	Etv1	-0.223031	3.29276	0.0932179	3.2906	0.0282627	-0.00717059	0.718599	0.682755	0.0961823	0.749894	0.116799	0.223031	0.657235
ENSMUSG00000004187	Kifc2	1.53161	0.771717	0.0227962	0.278563	0.061848	-1.63822	0.134005	-0.964808	0.159183	-1.49006	0.0652849	-1.74483	0.00226663
ENSMUSG00000004207	Psap	0.489393	2.52821	0.0243073	2.3739	0.0634788	-0.512632	0.0130693	-1.05867	0.0533483	-1.21998	0.09083	-0.535871	0.125674
ENSMUSG00000004221	Ikbkg	0.175075	2.3401	0.0659149	2.27049	0.0495851	-0.23125	0.2944	-0.650763	0.0663666	-0.703466	0.0592265	-0.175075	0.553521
ENSMUSG00000004231	Pax2	NaN	0.549869	0.0207876	0.887957	0.0988675	1.12311	0.225148	NaN	0.0207876	1.25089	0.167808	NaN	NaN
ENSMUSG00000004233	Wars2	-0.00153268	2.7707	0.0323571	2.72629	0.0114228	-0.147542	0.35663	0.156308	0.032497	0.067017	0.0251779	-0.296617	0.0298536
ENSMUSG00000004263	Atn1	NaN	NaN	0	NaN	0	NaN	1	NaN	0.0507084	NaN	0.0267282	NaN	NaN
ENSMUSG00000004264	Phb2	1.02494	1.59154	0.139125	1.2721	0.0307085	-1.06117	0.0152823	-2.32176	0.148058	-2.6303	0.0315576	-1.02494	0.0415388
ENSMUSG00000004266	Ptpn6	-0.0404053	1.78773	0.00978973	1.64376	0.0349774	-0.478243	0.157528	-0.930577	0.0415095	-1.23067	0.121671	-0.996892	0.0195786
ENSMUSG00000004267	Eno2	0.593534	0.917845	0.0237811	0.673028	0.0963303	-0.813265	0.370117	-1.15592	0.06045	-1.33459	0.114225	-0.593534	0.166805
ENSMUSG00000004268	Emg1	0.275877	2.38799	0.0193668	2.27241	0.0128752	-0.383932	0.0561168	-1.30515	0.0355865	-1.3882	0.02587	-0.275877	0.059079
ENSMUSG00000004270	Lpcat3	-0.311091	2.61976	0.0157008	2.6217	0.0185909	0.00643207	0.956055	-0.321976	0.0320558	-0.415623	0.0587992	-0.311091	0.162004
ENSMUSG00000004285	Atp6v1f	0.385935	1.52806	0.0332903	1.39703	0.0311043	-0.435255	0.323531	-1.40567	0.0998798	-1.52185	0.0338994	-0.385935	0.270694
ENSMUSG00000004296	Il12b	NaN	NaN	0	NaN	0	NaN	1	NaN	0	NaN	0	NaN	NaN
ENSMUSG00000004317	Clcn5	0.404938	2.77451	0.0227414	2.55458	0.0427482	-0.730577	3.22887e-05	-0.0112436	0.0337318	-0.133142	0.0427573	-0.404938	0.0252038
ENSMUSG00000004319	Clcn3	0.064492	3.19181	0.027498	3.08794	0.0177962	-0.345043	0.0107137	-0.469705	0.0515048	-0.489119	0.0178317	-0.064492	0.721696
ENSMUSG00000004328	Hif3a	0.305196	1.52806	0.0332903	1.41605	0.0478838	-0.372076	0.401329	-0.215459	0.0333367	-0.347598	0.0797202	-0.438957	0.126211
ENSMUSG00000004341	Gpx6	1.71273	0.0985907	0.272635	0.794974	0.0278715	2.31334	0.0780374	-1.42082	0.272918	-0.905239	0.102543	1.71273	0.0769871
ENSMUSG00000004344	Gpx5	NaN	NaN	0	NaN	0	NaN	1	NaN	0	NaN	0	NaN	NaN
ENSMUSG00000004347	Pde1c	0.248286	2.01052	0.0834283	2.09531	0.0446474	0.281665	0.370979	1.35352	0.13517	1.44836	0.089951	0.315044	0.55915
ENSMUSG00000004356	Utp20	-0.210227	3.57557	0.00202341	3.58159	0.00142323	0.0200093	0.851352	-0.617309	0.012829	-0.680593	0.0145804	-0.210227	0.00111972
ENSMUSG00000004359	Spic	-0.0232189	2.26032	0.0182292	2.21879	0.0130508	-0.137973	0.543476	-0.478577	0.0288379	-0.568635	0.077858	-0.299166	0.278063
ENSMUSG00000004360	9330159F19Rik	1.98289	-0.255762	0.162127	0.387149	0.170406	2.1357	0.420147	-1.50475	0.183424	-0.815834	0.186727	2.28852	0.00848886
ENSMUSG00000004364	Cul3	0.338286	3.80088	0.0105673	3.64685	0.0197581	-0.511694	7.35015e-07	-0.127268	0.0208782	-0.229102	0.0334233	-0.338286	0.00976388
ENSMUSG00000004366	Sst	NaN	NaN	0	NaN	0	NaN	1	NaN	0.157963	NaN	0.139425	NaN	NaN
ENSMUSG00000004371	Il11	1.65048	0.531744	0.231539	1.05671	0.0873749	1.74391	0.0553127	0.31249	0.24491	0.809334	0.0875307	1.65048	0.05609
ENSMUSG00000004383	Large1	-0.151169	3.88296	0.0113836	3.84807	0.00845855	-0.115912	0.178769	1.04227	0.0187626	0.926973	0.0458774	-0.382994	0.020016
ENSMUSG00000004393	Ddx56	0.337249	2.36078	0.0120895	2.22985	0.0322771	-0.43494	0.0349235	-1.06852	0.0699197	-1.17004	0.0334312	-0.337249	0.190214
ENSMUSG00000004394	Tmed4	1.15281	1.55133	0.0654654	1.18641	0.0522521	-1.21227	0.00447654	-1.32776	0.0758671	-1.67479	0.0564621	-1.15281	0.000243035
ENSMUSG00000004415	Col26a1	0.418855	1.22201	0.171406	0.99989	0.076404	-0.737871	0.226646	-0.123883	0.192102	-0.442037	0.156893	-1.05689	0.199588
ENSMUSG00000004446	Bid	0.223937	2.63972	0.0508841	2.54993	0.0378021	-0.298258	0.0497581	-0.705162	0.0528982	-0.817319	0.0558076	-0.372579	0.144677
ENSMUSG00000004451	Ralb	-0.106095	2.19846	0.0039287	2.12757	0.00437353	-0.235485	0.31152	-0.87905	0.0234973	-1.05276	0.0406612	-0.577065	0.000216441
ENSMUSG00000004455	Ppp1cc	0.389099	3.07428	0.0374675	2.9359	0.0094256	-0.459682	0.00240975	0.672026	0.0416967	0.512401	0.0301706	-0.530264	0.00192545
ENSMUSG00000004460	Dnajb11	0.141617	2.59832	0.0385196	2.51136	0.0059505	-0.288854	0.0834751	-0.820412	0.0395839	-0.951688	0.0115407	-0.43609	0.00145333
ENSMUSG00000004462	Tbccd1	0.186911	2.78469	0.0191256	2.68964	0.0295288	-0.315749	0.0629794	-0.156532	0.0244207	-0.290366	0.0527889	-0.444587	0.0213927
ENSMUSG00000004473	Clec11a	NaN	NaN	0	NaN	0	NaN	1	NaN	0.0426325	NaN	0.0205632	NaN	NaN
ENSMUSG00000004500	Zfp324	-0.104143	1.30632	0.0742476	1.30174	0.0322425	-0.0152022	1	-1.33206	0.0752505	-1.30071	0.0365387	0.104143	0.707832
ENSMUSG00000004508	Gab2	0.22213	1.76186	0.00877326	1.63819	0.148109	-0.410819	0.338705	0.88528	0.32339	0.818413	0.163467	-0.22213	0.853593
ENSMUSG00000004530	Coro1c	-0.0228297	2.87404	0.0303971	2.78043	0.0113058	-0.310955	0.0483839	-0.722519	0.0390354	-0.916605	0.014756	-0.644741	3.30566e-06
ENSMUSG00000004535	Tax1bp1	0.313965	3.18719	0.00767502	3.07628	0.0363929	-0.36843	0.0100159	-0.663846	0.0225378	-0.79115	0.0368531	-0.422895	0.00320917
ENSMUSG00000004540	Psg17	NaN	-0.202439	0.176559	NaN	0	NaN	0.434571	0.0289636	0.244142	NaN	0.278241	NaN	NaN
ENSMUSG00000004542	Psg19	NaN	NaN	0	NaN	0	NaN	1	NaN	0	NaN	0	NaN	NaN
ENSMUSG00000004552	Ctse	NaN	NaN	0	-0.429147	0.120839	NaN	1	NaN	0	NaN	0.120839	NaN	NaN
ENSMUSG00000004558	Ndrg2	0.395808	0.661285	0.169456	0.448847	0.202195	-0.705703	0.560714	-1.67565	0.170773	-1.7948	0.244029	-0.395808	0.68913
ENSMUSG00000004561	Mettl17	0.229861	1.95321	0.0207155	1.85876	0.0175611	-0.313741	0.298955	-0.812799	0.0460667	-0.881994	0.0180072	-0.229861	0.161819
ENSMUSG00000004562	Arhgef40	0.0607504	0.486377	0.227649	0.676503	0.0783028	0.631584	0.693312	-0.890807	0.244642	-0.87252	0.0877826	0.0607504	0.943907
ENSMUSG00000004565	Pnpla6	0.085002	2.47457	0.0334428	2.33134	0.0390577	-0.475793	0.0223583	-0.905421	0.0573471	-1.16629	0.0447829	-0.866583	0.000336747
ENSMUSG00000004567	Mcoln1	0.451528	1.96936	0.0100532	1.79131	0.0936918	-0.591467	0.0671674	-0.734564	0.057366	-0.870488	0.0965194	-0.451528	0.226059
ENSMUSG00000004568	Arhgef18	-0.0708052	3.42752	0.00624826	3.35999	0.0126854	-0.224311	0.0623894	-0.034995	0.041019	-0.191358	0.034667	-0.519427	0.00359754
ENSMUSG00000004591	Pkn2	0.336723	3.62116	0.00390683	3.50711	0.0063911	-0.37887	0.00059503	-0.263336	0.0110037	-0.364699	0.0111839	-0.336723	1.04277e-10
ENSMUSG00000004609	Cd33	NaN	NaN	0	NaN	0	NaN	1	NaN	0	NaN	0	NaN	NaN
ENSMUSG00000004610	Etfb	NaN	0.0727472	0.0144317	NaN	0	NaN	0.240962	-2.78486	0.0732694	NaN	0.0305168	NaN	NaN
ENSMUSG00000004612	Nkg7	NaN	-0.255762	0.162127	NaN	0	NaN	0.434571	NaN	0.162127	NaN	0.135591	NaN	NaN
ENSMUSG00000004626	Stxbp2	-0.17118	1.93958	0.0351202	1.81051	0.030486	-0.428755	0.169577	-0.912571	0.0681119	-1.22224	0.0652927	-1.02869	0.00103064
ENSMUSG00000004630	Pcp2	NaN	NaN	0	NaN	0	NaN	1	NaN	0	NaN	0.139425	NaN	NaN
ENSMUSG00000004631	Sgce	-1.03877	1.86069	0.0685564	1.72721	0.00196978	-0.443393	0.16776	-0.13818	0.0693257	0.17452	0.0498036	1.03877	0.000249013
ENSMUSG00000004633	Chn2	-0.0889684	3.22002	0.00511731	3.13402	0.0427736	-0.285692	0.0206464	1.24598	0.0392304	1.04719	0.0581377	-0.660351	0.00459262
ENSMUSG00000004637	Wwox	0.438121	3.65352	0.0212667	3.49669	0.0142139	-0.520988	2.17016e-06	0.945677	0.0353452	0.81379	0.0214839	-0.438121	0.00142966
ENSMUSG00000004642	Slbp	0.235436	2.71604	0.00792334	2.5318	0.0151666	-0.612024	0.000236031	-0.745924	0.0107074	-0.816797	0.0251252	-0.235436	0.00945951
ENSMUSG00000004651	Tyr	NaN	-0.202439	0.176559	-0.128117	0.198018	0.246894	1	NaN	0.176559	NaN	0.198018	NaN	NaN
ENSMUSG00000004654	Ghrhr	NaN	NaN	0	NaN	0	NaN	1	NaN	0	NaN	0	NaN	NaN
ENSMUSG00000004655	Aqp1	NaN	0.257625	0.110508	0.172913	0.299839	-0.281406	1	NaN	0.110508	0.226563	0.299864	NaN	NaN
ENSMUSG00000004661	Arid3b	0.00285156	3.01098	0.0187556	2.9399	0.0258279	-0.236103	0.0862095	0.0764768	0.0241229	-0.0648129	0.0708002	-0.469354	0.0588948
ENSMUSG00000004665	Cnn2	0.55063	1.10023	0.121832	0.843949	0.0662581	-0.851348	0.270118	-2.04593	0.166161	-2.39273	0.0704638	-1.15207	0.0546642
ENSMUSG00000004667	Polr2e	1.03346	1.30476	0.0497481	0.899333	0.0489939	-1.3468	0.0229966	-1.98088	0.11929	-2.48063	0.0772372	-1.66014	0.000437098
ENSMUSG00000004668	Abca13	-0.355665	1.518	0.00428274	1.87805	0.0700341	1.19608	0.000551813	0.676687	0.30416	0.569622	0.074634	-0.355665	0.732453
ENSMUSG00000004677	Myo9b	-0.158902	3.01943	0.0384314	2.91127	2.40455e-05	-0.359293	0.0192501	-0.26996	0.0506258	-0.53411	0.0578184	-0.877487	0.000587736
ENSMUSG00000004698	Hdac9	-0.0242321	2.0269	0.104573	2.1912	0.0402462	0.545791	0.0148304	1.07388	0.106134	1.06658	0.12424	-0.0242321	0.964393
ENSMUSG00000004707	Ly9	NaN	0.0452681	0.253909	0.183811	0.139027	0.460228	1	NaN	0.253909	0.546741	0.194199	NaN	NaN
ENSMUSG00000004709	Cd244a	0.973355	1.42196	0.0209977	1.75921	0.0452439	1.1203	0.00327346	0.262761	0.0793038	0.55577	0.109601	0.973355	0.0303193
ENSMUSG00000004730	Adgre1	NaN	0.221359	0.318223	0.56004	0.217378	1.12507	0.636873	NaN	0.318223	0.605594	0.311882	NaN	NaN
ENSMUSG00000004748	Mtfp1	0.142389	0.668099	0.0690869	0.534796	0.119969	-0.442823	0.553452	-1.72463	0.0893742	-1.94837	0.121968	-0.743257	0.138954
ENSMUSG00000004768	Rab23	-0.30831	2.45435	0.0534189	2.44324	0.00661866	-0.0369063	0.772124	-0.656115	0.0727252	-0.771146	0.0648488	-0.382123	0.237785
ENSMUSG00000004771	Rab11a	-0.231144	2.50424	0.0366228	2.47827	0.00749537	-0.0862601	0.617768	-0.730411	0.0492561	-0.66083	0.0569396	0.231144	0.355381
ENSMUSG00000004788	Eif2b2	-0.138375	1.93327	0.0293136	1.82841	0.00248911	-0.348347	0.233776	-1.02404	0.0848306	-1.27542	0.0335302	-0.83507	0.00585375
ENSMUSG00000004789	Dlst	0.407831	2.56207	0.0294267	2.43109	0.019813	-0.4351	0.0183708	-0.890755	0.0327164	-1.01352	0.02807	-0.407831	0.00440011
ENSMUSG00000004791	Pgf	NaN	NaN	0	NaN	0	NaN	1	NaN	0.25905	NaN	0.0330107	NaN	NaN
ENSMUSG00000004798	Ulk2	-0.0770938	2.27532	0.0455501	2.27331	0.0119768	-0.00666365	0.96948	0.422452	0.0511437	0.395232	0.0127836	-0.0904211	0.605624
ENSMUSG00000004814	Ccl24	NaN	NaN	0	NaN	0	NaN	1	NaN	0	NaN	0	NaN	NaN
ENSMUSG00000004815	Dgkq	0.211081	1.67414	0.0154737	1.59134	0.027624	-0.27507	0.406709	-1.1957	0.0264883	-1.25924	0.0328582	-0.211081	0.132187
ENSMUSG00000004821	Tmed11	NaN	NaN	0	NaN	0	NaN	1	NaN	0	NaN	0	NaN	NaN
ENSMUSG00000004837	Grap	0.992899	0.722991	0.0183213	1.04883	0.0541123	1.08241	0.196092	-0.309934	0.126217	0.0428475	0.0699869	1.17191	0.0145091
ENSMUSG00000004842	Pou1f1	NaN	NaN	0	-0.128117	0.198018	NaN	0.508562	NaN	0	NaN	0.198018	NaN	NaN
ENSMUSG00000004843	Chmp2b	-0.0414395	2.47348	0.00168844	2.38912	0.0289219	-0.280227	0.168666	-0.599206	0.0449774	-0.586731	0.0581176	0.0414395	0.865209
ENSMUSG00000004846	Plod3	-0.117426	1.3773	0.088937	1.44399	0.0187136	0.221556	0.632016	-1.5429	0.114143	-1.57825	0.0406696	-0.117426	0.770497
ENSMUSG00000004849	Ap1s1	0.272944	1.64095	0.026064	1.53191	0.0211388	-0.362225	0.352217	-1.33229	0.038787	-1.4682	0.0342384	-0.451506	0.00861219
ENSMUSG00000004864	Mapk13	-0.0259259	0.810682	0.0111969	0.794974	0.0278715	-0.0521816	1	-0.953807	0.101794	-0.946003	0.130919	0.0259259	0.962464
ENSMUSG00000004865	Srpk1	0.410916	3.00329	0.00758235	2.80992	0.0255567	-0.642346	1.65988e-05	-0.803085	0.00978051	-0.926783	0.04444	-0.410916	0.0065593
ENSMUSG00000004872	Pax3	0.854956	1.21313	0.0638934	0.822631	0.0824953	-1.29721	0.0259127	0.993878	0.102241	0.470244	0.379344	-1.73947	0.182595
ENSMUSG00000004880	Lbr	0.463084	2.84592	0.0226042	2.64049	0.01548	-0.68242	3.20806e-05	-0.891384	0.0230186	-1.03079	0.0162659	-0.463084	7.58173e-07
ENSMUSG00000004885	Crabp2	-1.30516	0.855314	0.0871592	0.921228	0.04178	0.218963	0.892668	-0.534284	0.0950335	-0.927174	0.271556	-1.30516	0.172064
ENSMUSG00000004891	Nes	-0.210483	1.00684	0.0944696	1.1485	0.130466	0.47057	0.589151	-1.92403	0.0945752	-1.98739	0.148554	-0.210483	0.718999
ENSMUSG00000004892	Bcan	-0.102239	0.239871	0.0773505	0.3563	0.00502319	0.386769	1	-0.735909	0.0930678	-0.766686	0.0349172	-0.102239	0.75685
ENSMUSG00000004894	Hapln2	NaN	NaN	0	NaN	0	NaN	1	NaN	0	NaN	0	NaN	NaN
ENSMUSG00000004895	Prcc	0.117945	2.86409	0.00388803	2.70261	0.0145832	-0.536416	0.000918682	-0.222045	0.0537783	-0.509494	0.0480155	-0.954887	6.68771e-05
ENSMUSG00000004896	Rrnad1	0.32672	1.45407	0.0432369	1.32608	0.00790875	-0.425169	0.348672	-1.32319	0.0515948	-1.42155	0.00801647	-0.32672	0.0596126
ENSMUSG00000004897	Hdgf	0.217287	2.55384	0.0560776	2.43082	0.0177003	-0.408662	0.0371341	-1.49802	0.0561554	-1.67865	0.033565	-0.600038	0.00576269
ENSMUSG00000004902	Slc25a18	0.173431	2.26689	0.0431383	2.14674	0.0305149	-0.399142	0.0669503	1.73984	0.0458521	1.55174	0.203371	-0.624853	0.366919
ENSMUSG00000004929	Thop1	-0.297271	1.78875	0.0262335	1.7107	0.0433335	-0.259274	0.379357	-1.30983	0.127406	-1.55542	0.0837504	-0.815819	0.107237
ENSMUSG00000004931	Apba3	-0.3138	1.0006	0.000986497	0.98341	0.0635079	-0.0570936	1	-1.40022	0.209307	-1.52905	0.0831501	-0.427987	0.567286
ENSMUSG00000004933	Matk	NaN	-0.255762	0.162127	-0.238586	0.166687	0.0570585	1	NaN	0.162127	-0.780822	0.330415	NaN	NaN
ENSMUSG00000004934	Pias4	-0.211441	1.96382	0.00984238	1.87459	0.00585135	-0.29639	0.308263	-0.741077	0.0993149	-0.983171	0.0794194	-0.80422	0.0569385
ENSMUSG00000004936	Map2k1	0.238277	3.31272	0.00707951	3.19344	0.00997521	-0.396224	0.00325782	-0.306133	0.00926946	-0.377861	0.0342415	-0.238277	0.0431766
ENSMUSG00000004937	Sgta	0.0714227	2.05942	0.0111989	1.9966	0.0658846	-0.208694	0.341055	-1.0701	0.0464718	-1.17424	0.0773349	-0.345965	0.248374
ENSMUSG00000004939	Nmrk2	NaN	NaN	0	NaN	0	NaN	1	NaN	0	NaN	0	NaN	NaN
ENSMUSG00000004945	Tmem242	0.28747	2.70673	0.0185627	2.58499	0.0038054	-0.404427	0.0162247	-0.297787	0.0393876	-0.384324	0.0295589	-0.28747	0.0788728
ENSMUSG00000004947	Dtx2	-0.160267	2.46823	0.0133616	2.39468	0.044638	-0.244323	0.153798	-0.0991376	0.0756896	-0.29448	0.0705693	-0.648912	0.0590726
ENSMUSG00000004948	Zp3	-0.331578	1.37064	0.208591	1.33103	0.0548324	-0.131599	0.65185	-0.697782	0.211982	-0.876828	0.10098	-0.594777	0.445744
ENSMUSG00000004951	Hspb1	-0.681581	1.29847	0.0483369	1.25224	0.123264	-0.153569	0.609711	-1.55198	0.152114	-1.84961	0.130062	-0.988719	0.136974
ENSMUSG00000004952	Rasa4	-0.567682	1.65393	0.0484558	1.74181	0.0339208	0.291921	0.33799	-0.5399	0.107443	-0.71079	0.0747837	-0.567682	0.191746
ENSMUSG00000004961	Syt5	0.604453	0.257625	0.110508	0.534796	0.119969	0.920741	0.63769	-0.523412	0.19655	-0.341454	0.123609	0.604453	0.433233
ENSMUSG00000004980	Hnrnpa2b1	0.162365	3.41495	0.0473582	3.26592	0.000105961	-0.495097	0.000196985	-1.08771	0.116568	-1.13659	0.0513156	-0.162365	0.701157
ENSMUSG00000004988	Fxyd4	1.25214	0.386891	0.176884	-0.0224671	0.0458474	-1.35986	0.356846	-0.810605	0.183321	-1.18754	0.0833719	-1.25214	0.0612531
ENSMUSG00000004994	Ccdc130	0.107882	1.73896	0.0820985	1.63803	0.0411178	-0.335305	0.394456	-0.569072	0.0950902	-0.738469	0.0503478	-0.562727	0.1154
ENSMUSG00000004996	Mri1	0.726953	1.98352	0.0661837	1.76173	0.0253179	-0.736768	0.00832674	-0.773605	0.0743446	-0.99244	0.0283508	-0.726953	0.0059536
ENSMUSG00000005034	Prkacb	0.309881	2.93205	0.00477193	2.82915	0.00177594	-0.341842	0.0250644	-0.254572	0.0168806	-0.347856	0.0259872	-0.309881	0.0026102
ENSMUSG00000005043	Sgsh	0.467926	0.728908	0.0631166	0.99989	0.076404	0.900182	0.242801	-1.10687	0.138444	-0.966006	0.0823482	0.467926	0.381874
ENSMUSG00000005045	Chd5	-0.137559	1.49145	0.046303	1.64136	0.0668472	0.497989	0.163194	-0.473905	0.0746485	-0.515314	0.0839893	-0.137559	0.71249
ENSMUSG00000005054	Cstb	0.89925	1.11171	0.0120009	0.702819	0.331884	-1.35832	0.0991749	-2.28358	0.0167201	-2.55429	0.347558	-0.89925	0.436589
ENSMUSG00000005057	Sh2b2	-0.969418	1.35798	0.0499322	1.3602	0.0241359	0.00739677	1	0.172518	0.136092	-0.119306	0.098605	-0.969418	0.0824874
ENSMUSG00000005069	Pex5	0.808867	2.54106	0.0140824	2.26247	0.0785082	-0.925464	7.21579e-06	-0.614832	0.0745205	-0.858325	0.0885094	-0.808867	0.035338
ENSMUSG00000005078	Jkamp	0.251117	2.3001	0.0658221	2.19011	0.0102076	-0.36538	0.086923	-0.671999	0.07256	-0.747593	0.0337317	-0.251117	0.344804
ENSMUSG00000005087	Cd44	0.00863924	1.35798	0.0499322	1.41452	0.0467549	0.187852	0.774601	0.182967	0.101991	0.185567	0.221491	0.00863924	0.991491
ENSMUSG00000005089	Slc1a2	NaN	0.0452681	0.253909	0.387149	0.170406	1.1357	0.615365	-0.20045	0.414516	NaN	0.170406	NaN	NaN
ENSMUSG00000005102	Eif2ak4	0.373572	2.83475	0.0148938	2.65051	0.00818497	-0.61203	0.000198988	-0.0611946	0.0306624	-0.317217	0.0301866	-0.850487	2.6796e-09
ENSMUSG00000005103	Wdr1	0.664924	2.94407	0.120248	2.67761	0.0160471	-0.885136	1.16097e-07	-0.980839	0.124495	-1.31358	0.0462315	-1.10535	0.0122257
ENSMUSG00000005107	Slc2a9	-1.472	1.76403	0.0436408	1.96855	0.0243373	0.679418	0.0185688	1.30423	0.224095	0.861118	0.0251433	-1.472	0.0494114
ENSMUSG00000005124	Ccn4	0.942246	1.24348	0.0580287	1.54366	0.109855	0.997186	0.0434867	-0.478977	0.0648079	-0.195333	0.247015	0.942246	0.266698
ENSMUSG00000005125	Ndrg1	0.426082	1.97138	0.0427023	1.71973	0.0147928	-0.835982	0.00453029	-0.435951	0.0435792	-0.564215	0.0404248	-0.426082	0.0309431
ENSMUSG00000005131	4930550C14Rik	0.0588462	1.2878	0.0122952	1.38523	0.0593311	0.323649	0.594018	-0.0398193	0.0125657	-0.0221048	0.0879183	0.0588462	0.841902
ENSMUSG00000005142	Man2b1	-0.458217	1.7097	0.00164224	1.77968	0.0151779	0.232464	0.51656	-1.32482	0.0512339	-1.46276	0.0152062	-0.458217	0.00985099
ENSMUSG00000005148	Klf5	-0.15751	3.17622	0.0344497	3.12239	0.0272532	-0.178823	0.192686	-0.331382	0.0901386	-0.283967	0.0548011	0.15751	0.653088
ENSMUSG00000005150	Wdr83	0.130127	1.4975	0.0496758	1.35309	0.0314129	-0.47971	0.234673	-1.12574	0.120501	-1.37538	0.0325468	-0.829292	0.0454972
ENSMUSG00000005161	Prdx2	0.791503	1.66901	0.0207189	1.40788	0.160789	-0.867437	0.0445764	-1.95753	0.0279011	-2.1958	0.166536	-0.791503	0.15823
ENSMUSG00000005198	Polr2a	-0.0455305	3.22173	0.0101979	3.15176	0.0075373	-0.232422	0.0899301	-0.326199	0.038537	-0.479838	0.019176	-0.510375	0.000357942
ENSMUSG00000005202	Shbg	NaN	NaN	0	NaN	0	NaN	1	NaN	0	NaN	0	NaN	NaN
ENSMUSG00000005204	Senp3	0.314996	2.50952	0.0107707	2.38823	0.021941	-0.402933	0.0413543	-1.1696	0.0131147	-1.26443	0.031667	-0.314996	0.00566583
ENSMUSG00000005220	Corin	-1.19257	1.20407	0.0402235	1.1485	0.130466	-0.184601	0.628267	0.843145	0.174388	1.20215	0.130522	1.19257	0.0993277
ENSMUSG00000005225	Plekha8	0.0751726	2.6485	0.00764957	2.54079	0.0329536	-0.357786	0.0468894	-0.827439	0.00898391	-0.850069	0.0564848	-0.0751726	0.692362
ENSMUSG00000005232	G6pc2	0.0663259	0.0727472	0.0144317	0.278563	0.061848	0.683705	1	0.30415	0.169235	0.324116	0.232039	0.0663259	0.944575
ENSMUSG00000005233	Spc25	-0.00235562	2.60724	0.00324066	2.59182	0.0183934	-0.0512113	0.810963	-0.821091	0.00722508	-0.820382	0.038646	0.00235562	0.98561
ENSMUSG00000005237	Dnah2	-0.0936797	1.80809	0.0739431	1.71474	0.0954913	-0.310108	0.448995	0.0628306	0.0938644	-0.152073	0.110982	-0.713896	0.139276
ENSMUSG00000005251	Ripk4	-0.910044	1.66381	0.026094	1.81834	0.0604007	0.513343	0.140201	-0.248966	0.059755	-0.522917	0.0998535	-0.910044	0.0185633
ENSMUSG00000005262	Ufd1	0.327503	2.70615	0.0484503	2.58316	0.0283545	-0.408539	0.0156803	-0.571702	0.0486363	-0.670291	0.0310229	-0.327503	0.0874531
ENSMUSG00000005267	Zfp287	-0.110463	1.3295	0.0485212	1.32608	0.00790875	-0.0113561	1	-0.591026	0.0689301	-0.631115	0.0164033	-0.133175	0.57153
ENSMUSG00000005268	Prlr	0.274381	1.5077	0.0436831	1.36861	0.0997158	-0.462053	0.187044	0.0606362	0.0437656	-0.134951	0.113824	-0.649726	0.108746
ENSMUSG00000005299	Letm1	0.0164818	2.50375	0.0338072	2.39323	0.00239312	-0.367129	0.0587953	-0.508423	0.0410819	-0.724495	0.00576336	-0.717777	1.90332e-07
ENSMUSG00000005312	Ubqln1	0.396548	2.90985	0.0171148	2.74175	0.0198518	-0.558425	0.000443065	-0.658406	0.0174953	-0.777779	0.0233843	-0.396548	4.36123e-05
ENSMUSG00000005320	Fgfr4	0.0428878	0.612995	0.0287666	0.908394	0.113502	0.981297	0.248256	-0.254475	0.11078	-0.241565	0.114882	0.0428878	0.935524
ENSMUSG00000005338	Cadm3	0.62351	0.597366	0.265532	0.880623	0.0839002	0.940958	0.43657	-0.760865	0.270652	-0.573169	0.153785	0.62351	0.546538
ENSMUSG00000005339	Fcer1a	NaN	NaN	0	NaN	0	NaN	1	NaN	0	NaN	0	NaN	NaN
ENSMUSG00000005354	Txn2	0.153379	2.21256	2.55618e-05	2.14599	0.0206085	-0.221147	0.298901	-1.03123	0.0239565	-1.1182	0.0209813	-0.288914	0.00631312
ENSMUSG00000005355	Casp14	0.753731	0.0727472	0.0144317	0.529973	0.109016	1.51887	0.352691	-1.2358	0.0899012	-1.00891	0.137912	0.753731	0.168128
ENSMUSG00000005357	Slc1a6	-0.0762001	0.887704	0.0531661	1.08285	0.0184197	0.648248	0.354911	0.314337	0.46745	0.291398	0.0197178	-0.0762001	0.960897
ENSMUSG00000005360	Slc1a3	-0.328126	2.18464	0.00676787	2.24696	0.0508846	0.207037	0.301971	-0.0072926	0.0069817	0.216132	0.105503	0.7422	0.034593
ENSMUSG00000005362	Crbn	0.129876	2.52265	0.00406995	2.43229	0.0209519	-0.30017	0.12076	-0.771996	0.0116309	-0.811093	0.0247548	-0.129876	0.152877
ENSMUSG00000005364	Il5ra	NaN	-0.255762	0.162127	-0.429147	0.120839	-0.575972	1	0.0159687	0.226357	NaN	0.120839	NaN	NaN
ENSMUSG00000005370	Msh6	-0.200221	3.34472	0.00702352	3.29259	0.0164094	-0.173186	0.153424	-1.20711	0.0120084	-1.37165	0.0218354	-0.546592	4.03304e-11
ENSMUSG00000005371	Fbxo11	-0.00664765	3.46615	0.0195516	3.34063	0.0202662	-0.416963	0.00120172	0.176158	0.0538182	0.178159	0.0300479	0.00664765	0.974101
ENSMUSG00000005373	Mlxipl	-0.215281	1.78447	0.0937634	1.92794	0.0197108	0.476596	0.0909131	0.483772	0.119566	0.418966	0.0320305	-0.215281	0.600593
ENSMUSG00000005374	Tbl2	0.385557	2.1432	0.0265564	1.91877	0.0409459	-0.745508	0.00549442	-0.998288	0.0279772	-1.11435	0.0416206	-0.385557	0.0206485
ENSMUSG00000005378	Bud23	-0.11205	2.02383	0.0143907	2.04218	0.0290881	0.0609663	0.76643	-1.06689	0.067265	-1.10062	0.0367977	-0.11205	0.65999
ENSMUSG00000005397	Nid1	-0.0225504	3.2384	0.0284247	3.19407	0.0292199	-0.147253	0.342359	-0.595274	0.0291893	-0.690717	0.0293219	-0.317056	0.0210627
ENSMUSG00000005410	Mcm5	-0.101725	3.21663	0.0127999	3.11331	0.0180569	-0.343224	0.00906904	-0.867259	0.0664783	-1.10452	0.0215386	-0.788173	0.000685585
ENSMUSG00000005413	Hmox1	-0.0286232	1.97318	0.118008	1.92919	0.00336722	-0.146133	0.683679	-0.925234	0.120955	-1.02183	0.0268565	-0.32089	0.435604
ENSMUSG00000005417	Mprip	0.107737	3.2622	0.0168374	3.13696	0.00445366	-0.41602	0.00229942	-0.159646	0.0539002	-0.377683	0.00819626	-0.724303	6.35515e-05
ENSMUSG00000005442	Cic	0.128466	2.52977	0.0747195	2.43663	0.0140697	-0.309395	0.125372	-0.463465	0.0918356	-0.611067	0.0803387	-0.490324	0.226399
ENSMUSG00000005447	Pafah1b3	0.0279799	0.710909	0.198841	0.633466	0.296621	-0.257259	1	-1.94708	0.220339	-2.09354	0.300061	-0.486538	0.694002
ENSMUSG00000005465	Il27ra	0.0605786	0.465329	0.0455883	0.31521	0.133153	-0.498683	0.81497	-0.873084	0.047331	-1.15509	0.141831	-0.936787	0.059289
ENSMUSG00000005469	Prkaca	0.67746	1.99502	0.0784303	1.77671	0.00170874	-0.725203	0.0142066	-0.954975	0.0790456	-1.18765	0.0281232	-0.772946	0.00554878
ENSMUSG00000005470	Asf1b	0.55621	2.45417	0.00235035	2.20196	0.00975575	-0.837843	5.18089e-05	-0.73554	0.00261468	-0.902976	0.0221833	-0.55621	6.57252e-14
ENSMUSG00000005474	Myl10	NaN	NaN	0	NaN	0	NaN	1	NaN	0	NaN	0	NaN	NaN
ENSMUSG00000005481	Ddx39	0.248101	2.68676	0.0467047	2.57754	0.0164259	-0.362843	0.0408341	-1.12413	0.0581831	-1.2679	0.025913	-0.477586	0.0239949
ENSMUSG00000005483	Dnajb1	0.0202153	1.38255	0.00496738	1.35558	0.0347985	-0.0896013	0.884449	-1.89112	0.0337268	-1.93898	0.0370634	-0.158987	0.339546
ENSMUSG00000005493	Msh4	0.462486	2.06623	0.00843746	1.91722	0.0154566	-0.494988	0.0693479	0.121296	0.0241913	-0.017926	0.0157319	-0.462486	1.40286e-06
ENSMUSG00000005501	Usp40	0.0898852	2.68985	0.0198098	2.59014	0.0309614	-0.331248	0.0654005	-0.316272	0.0413149	-0.34333	0.031088	-0.0898852	0.600752
ENSMUSG00000005503	Evx1	NaN	NaN	0	0.238536	0.324857	NaN	0.365924	NaN	0.0866486	-0.311913	0.33764	NaN	NaN
ENSMUSG00000005505	Kbtbd4	0.0364396	1.67789	0.0107387	1.65573	0.0195265	-0.0736365	0.806897	-1.31612	0.0229327	-1.34949	0.0271941	-0.110833	0.348291
ENSMUSG00000005506	Celf1	0.179113	3.72281	0.0176864	3.62671	0.00987374	-0.319221	0.00156066	-0.264548	0.037217	-0.318466	0.011953	-0.179113	0.167785
ENSMUSG00000005510	Ndufs3	0.301625	2.4589	0.00802154	2.34274	0.00980447	-0.38586	0.0433691	-0.174554	0.0230905	-0.265352	0.046843	-0.301625	0.0821045
ENSMUSG00000005514	Por	0.0128079	2.58159	0.00984602	2.46326	0.0091839	-0.393089	0.0272136	-0.217448	0.0694312	-0.450256	0.0635144	-0.77337	0.0133591
ENSMUSG00000005533	Igf1r	-0.111031	2.98077	0.00705278	2.95853	0.000994398	-0.0738875	0.602978	0.324053	0.0187105	0.246144	0.0275191	-0.258806	0.0192226
ENSMUSG00000005534	Insr	0.565642	2.70282	0.029149	2.49581	0.0147662	-0.687675	7.5999e-05	0.01544	0.0593888	-0.154835	0.0162661	-0.565642	0.00568738
ENSMUSG00000005540	Fcer2a	NaN	NaN	0	NaN	0	NaN	1	NaN	0	NaN	0	NaN	NaN
ENSMUSG00000005547	Cyp2a5	NaN	NaN	0	NaN	0	NaN	1	NaN	0	NaN	0	NaN	NaN
ENSMUSG00000005553	Atp4a	0.915882	0.0727472	0.0144317	-0.429147	0.120839	-1.66726	0.669317	-0.574177	0.0751017	-0.849885	0.157775	-0.915882	0.114602
ENSMUSG00000005566	Trim28	-0.0591189	2.92134	0.0584855	2.80492	0.0130968	-0.386728	0.0185268	-1.67596	0.103991	-1.92659	0.0187481	-0.832574	0.0176986
ENSMUSG00000005575	Ube2m	0.659159	1.86713	0.00228429	1.62805	0.0672017	-0.794234	0.017118	-1.29252	0.0605209	-1.57227	0.0690596	-0.92931	0.00231504
ENSMUSG00000005580	Adcy9	0.414938	2.54148	0.00895954	2.38836	0.0138855	-0.508655	0.00814125	0.676613	0.0796933	0.551705	0.08783	-0.414938	0.292239
ENSMUSG00000005583	Mef2c	0.565044	0.771717	0.0227962	0.575245	0.13674	-0.652667	0.602449	0.251434	0.101498	0.0813385	0.204336	-0.565044	0.455956
ENSMUSG00000005609	Ctr9	-0.146712	2.49706	0.00917539	2.43378	0.00395076	-0.210195	0.263836	-1.01623	0.0153297	-1.18694	0.00595093	-0.567103	0
ENSMUSG00000005610	Eif4g2	0.0955752	3.30901	0.0221158	3.21184	0.0022879	-0.322788	0.0159336	-1.25412	0.062933	-1.28289	0.00791665	-0.0955752	0.650121
ENSMUSG00000005611	Mrvi1	-3.66078	0.805786	0.0816994	0.880623	0.0839002	0.248602	0.887739	1.07752	0.17784	-0.0244863	0.25592	-3.66078	0.000406093
ENSMUSG00000005615	Pcyt1a	0.388215	2.43717	0.0396799	2.30115	0.00433716	-0.451848	0.0272025	-0.618088	0.0399614	-0.773263	0.0108305	-0.515481	0.000178306
ENSMUSG00000005621	Zfp592	0.491588	2.89	0.00532789	2.73122	0.0189901	-0.527449	0.00100485	-0.0097167	0.00977667	-0.17929	0.0244926	-0.56331	1.27522e-10
ENSMUSG00000005625	Psmd4	0.261786	2.4263	0.01358	2.30492	0.0142842	-0.403213	0.0470093	-1.26467	0.0614617	-1.42862	0.015412	-0.544641	0.00966867
ENSMUSG00000005628	Tmod4	2.52602	0.883607	0.0060244	0.0479744	0.254843	-2.77591	0.0224438	-0.0114217	0.0188709	-0.92228	0.291808	-3.02581	0.00183988
ENSMUSG00000005640	Insrr	NaN	NaN	0	-0.0224671	0.0458474	NaN	0.522515	NaN	0.168619	NaN	0.0458474	NaN	NaN
ENSMUSG00000005649	Cabp5	0.689841	0.0452681	0.253909	0.676503	0.0783028	2.09692	0.189137	-0.621578	0.411903	0.433229	0.159377	3.50399	0.016928
ENSMUSG00000005656	Snx6	0.274461	2.81744	0.0203809	2.63795	0.046558	-0.596242	0.000677905	-0.545414	0.020837	-0.628035	0.0484339	-0.274461	0.117117
ENSMUSG00000005667	Mthfd2	0.250662	1.94958	0.0550324	1.79666	0.00967607	-0.507982	0.0946557	-1.06198	0.0553458	-1.13744	0.0594433	-0.250662	0.352867
ENSMUSG00000005672	Kit	0.233387	3.85856	0.0217544	3.76802	0.0575275	-0.300751	0.00413254	-0.00918558	0.0319252	-0.119999	0.0672206	-0.368114	0.136462
ENSMUSG00000005674	Tomm40l	0.778928	1.33046	0.126445	1.07484	0.369224	-0.849139	0.0330927	-1.57116	0.135794	-1.84792	0.369972	-0.91935	0.482537
ENSMUSG00000005677	Nr1i3	NaN	NaN	0	NaN	0	NaN	1	NaN	0.0116986	NaN	0.130361	NaN	NaN
ENSMUSG00000005681	Apoa2	NaN	NaN	0	-0.128117	0.198018	NaN	0.508562	NaN	0.0106553	-0.371391	0.241828	NaN	NaN
ENSMUSG00000005682	Pan2	0.294243	2.14762	0.0155992	2.01022	0.00159973	-0.456434	0.0695363	-1.03564	0.0195147	-1.22187	0.0016001	-0.618625	0
ENSMUSG00000005683	Cs	0.437871	2.95302	0.0427174	2.80006	0.0330186	-0.508099	0.00108869	-0.998099	0.0428447	-1.17219	0.0363862	-0.578327	0.00195375
ENSMUSG00000005686	Ampd3	-0.205698	1.88756	0.00338867	1.9066	0.112034	0.0632287	0.669099	-0.304907	0.0435559	-0.366829	0.162494	-0.205698	0.712818
ENSMUSG00000005687	Bcas2	0.323318	2.23735	0.0547374	2.10826	0.0749056	-0.428801	0.104748	-1.33596	0.0575641	-1.43329	0.074919	-0.323318	0.302941
ENSMUSG00000005696	Sh2d1a	NaN	NaN	0	NaN	0	NaN	1	NaN	0	NaN	0	NaN	NaN
ENSMUSG00000005698	Ctcf	0.371644	3.53386	0.016321	3.40517	0.00227006	-0.4275	0.000225263	-0.308547	0.0323584	-0.420423	0.0178929	-0.371644	0.0024811
ENSMUSG00000005699	Pard6a	0.746183	0.0727472	0.0144317	0.3563	0.00502319	0.941941	0.783679	-1.98227	0.103921	-1.75765	0.023323	0.746183	0.0349436
ENSMUSG00000005705	Agrp	-2.03974	1.77472	0.00505896	1.68004	0.00468621	-0.314519	0.322722	1.72479	0.0117953	0.921405	0.0220413	-2.66878	0
ENSMUSG00000005716	Pvalb	NaN	NaN	0	NaN	0	NaN	1	NaN	0	NaN	0	NaN	NaN
ENSMUSG00000005718	Tfap4	0.279054	2.5828	0.0185693	2.45103	0.0188921	-0.437717	0.01889	0.0869747	0.0322001	-0.0925535	0.0741655	-0.59638	0.0263916
ENSMUSG00000005732	Ranbp1	0.770653	2.71697	0.055285	2.48154	0.00738531	-0.782082	6.72187e-06	-1.09428	0.0556155	-1.33315	0.0127612	-0.793512	2.83597e-05
ENSMUSG00000005763	Cd247	1.13021	0.0727472	0.0144317	0.676503	0.0783028	2.00563	0.188206	-0.15994	0.105408	0.180286	0.278807	1.13021	0.253686
ENSMUSG00000005774	Rfx5	-0.421313	1.18464	0.00639409	1.20798	0.0895585	0.0775484	1	-1.36643	0.00958842	-1.49326	0.1065	-0.421313	0.235592
ENSMUSG00000005779	Psmb4	0.309588	1.5484	0.120359	1.44919	0.0582471	-0.32957	0.494642	-2.21858	0.122667	-2.32381	0.0691182	-0.349552	0.454855
ENSMUSG00000005800	Mmp8	NaN	NaN	0	NaN	0	NaN	1	NaN	0	NaN	0	NaN	NaN
ENSMUSG00000005802	Slc30a4	0.0852599	1.61833	0.0502831	1.52012	0.00461398	-0.326277	0.3986	-0.888456	0.0589139	-0.914122	0.0274461	-0.0852599	0.692918
ENSMUSG00000005803	Sqor	NaN	NaN	0	NaN	0	NaN	1	NaN	0.327649	NaN	0	NaN	NaN
ENSMUSG00000005804	Bloc1s6	0.0543397	1.71539	0.0662061	1.80242	0.0543683	0.289134	0.34125	-1.08305	0.0662356	-0.925334	0.0870769	0.523928	0.149417
ENSMUSG00000005813	Metap1	0.310535	2.80927	0.0360973	2.65939	0.000750871	-0.497892	0.00211729	-0.733938	0.0372726	-0.827418	0.0183638	-0.310535	0.024463
ENSMUSG00000005823	Gpr108	0.287371	1.56325	0.0123102	1.68857	0.00280914	0.416307	0.243608	-0.960752	0.0324242	-0.874244	0.035564	0.287371	0.0722547
ENSMUSG00000005824	Tnfsf14	NaN	NaN	0	NaN	0	NaN	1	NaN	0.168619	NaN	0	NaN	NaN
ENSMUSG00000005836	Gata6	-0.00935857	0.815524	0.0573537	1.00709	0.129628	0.636382	0.3249	-0.140009	0.0883142	0.245949	0.15977	1.28212	0.0344971
ENSMUSG00000005846	Rsl1d1	0.339967	2.91516	0.00694791	2.75235	0.019199	-0.540854	0.000691165	-1.17204	0.015423	-1.27438	0.0287301	-0.339967	0.00169815
ENSMUSG00000005864	Cnga2	NaN	NaN	0	NaN	0	NaN	1	NaN	0	NaN	0	NaN	NaN
ENSMUSG00000005871	Apc	0.0699686	3.61913	0.0170894	3.56597	0.00912967	-0.176605	0.0972108	-0.272112	0.050538	-0.357377	0.0269142	-0.283242	0.136453
ENSMUSG00000005873	Reep5	-0.0909567	2.00353	0.0904571	1.88935	0.0375928	-0.379267	0.168979	-0.261563	0.0952724	-0.234183	0.0953411	0.0909567	0.839022
ENSMUSG00000005881	Ergic3	0.418234	2.09638	0.0325746	1.94121	0.03046	-0.515452	0.0466829	-0.969983	0.064833	-1.15442	0.036117	-0.61267	0.0129504
ENSMUSG00000005882	Uqcc1	0.16256	3.20678	0.0145197	3.13301	0.0101241	-0.245058	0.0677234	0.0207341	0.0158898	-0.0282013	0.0277664	-0.16256	0.126106
ENSMUSG00000005883	Spo11	NaN	0.938841	0.110474	0.948446	0.0351622	0.0319085	1	NaN	0.110474	0.993999	0.226392	NaN	NaN
ENSMUSG00000005886	Ncoa2	-0.137696	3.55616	0.00985345	3.51669	0.0050437	-0.131115	0.251083	0.440099	0.0126063	0.319709	0.052145	-0.399927	0.0248254
ENSMUSG00000005891	Prl4a1	NaN	NaN	0	NaN	0	NaN	1	NaN	0	NaN	0	NaN	NaN
ENSMUSG00000005892	Trh	0.3866	1.52619	0.00367316	1.71466	0.193088	0.626076	0.169057	-2.26007	0.0415265	-2.1437	0.225474	0.3866	0.611725
ENSMUSG00000005893	Nr2c2	0.259374	3.51335	0.00145214	3.39133	0.0172162	-0.405332	0.000502757	-0.0152025	0.0352895	-0.0932819	0.0362606	-0.259374	0.122801
ENSMUSG00000005897	Nr2c1	-0.334596	2.37289	0.0231544	2.3025	0.0620879	-0.233816	0.319658	0.0114955	0.0269283	0.112219	0.0983615	0.334596	0.323314
ENSMUSG00000005899	Smpd4	0.0174183	2.67481	0.0266049	2.59404	0.0266636	-0.268296	0.0971016	-0.950858	0.0341909	-1.10714	0.0345231	-0.519173	0.00129754
ENSMUSG00000005907	Pex1	0.366551	2.66515	0.0148203	2.5337	0.0132119	-0.436671	0.00801305	-0.327781	0.044049	-0.480341	0.0430236	-0.506792	0.0132246
ENSMUSG00000005917	Otx1	0.106903	0.386891	0.176884	0.121182	0.0313312	-0.882667	0.573175	-0.270108	0.206394	-0.302289	0.0318883	-0.106903	0.877537
ENSMUSG00000005936	Kctd20	0.279106	2.28072	0.0201851	2.17633	0.00337877	-0.346795	0.109078	-1.20557	0.0246337	-1.28959	0.0132627	-0.279106	0.00267211
ENSMUSG00000005947	Itgae	-0.237023	1.44438	0.0346519	1.42828	0.0583904	-0.0534723	1	-0.266552	0.0387565	-0.195201	0.231499	0.237023	0.761142
ENSMUSG00000005949	Ctns	0.195813	1.92313	0.0371353	1.86248	0.139726	-0.201446	0.291254	-0.74761	0.0371474	-0.809947	0.140771	-0.207078	0.66853
ENSMUSG00000005950	P2rx5	0.428431	1.13229	0.00723347	1.35017	0.141944	0.723781	0.123591	-0.624029	0.00897872	-0.495058	0.158667	0.428431	0.417057
ENSMUSG00000005951	Shpk	-0.550395	1.18669	0.0250289	1.23933	0.0837495	0.174867	0.726445	-0.423443	0.106065	-0.589129	0.111779	-0.550395	0.282269
ENSMUSG00000005952	Trpv1	-2.12938	0.360255	0.141664	0.709285	0.0465139	1.15945	0.43196	0.591658	0.22023	-0.0493489	0.0512582	-2.12938	0.0045846
ENSMUSG00000005958	Ephb3	0.518207	2.24492	0.0337803	2.08856	0.000801866	-0.519424	0.0251255	-0.563127	0.0506565	-0.719122	0.00269928	-0.518207	0.00210418
ENSMUSG00000005968	Tuft1	0.150559	2.05019	0.0218942	1.99065	0.0914182	-0.197783	0.602175	0.0729791	0.0337781	0.0276562	0.155257	-0.150559	0.775454
ENSMUSG00000005973	Rcn1	0.445634	2.80358	0.00771979	2.61908	0.0087484	-0.612896	0.000302774	-1.05514	0.0137961	-1.18929	0.0851245	-0.445634	0.119799
ENSMUSG00000005980	Dnase1	NaN	NaN	0	NaN	0	NaN	1	NaN	0	NaN	0	NaN	NaN
ENSMUSG00000005981	Trap1	-0.120422	3.00601	0.0263537	2.92494	0.0276557	-0.26932	0.0503686	-0.62697	0.0321401	-0.825367	0.0430149	-0.659061	0.000220042
ENSMUSG00000005982	Naa60	-0.173418	1.53849	0.0389739	1.53287	0.0351944	-0.0186536	0.906386	-1.09861	0.0420172	-1.16204	0.0451578	-0.210725	0.303755
ENSMUSG00000005983	1700037C18Rik	0.333811	0.465329	0.0455883	0.676503	0.0783028	0.701505	0.694377	-0.679088	0.0545968	-0.578601	0.168674	0.333811	0.570852
ENSMUSG00000005986	Ankrd13d	-0.690772	1.31905	0.117895	1.2682	0.00154601	-0.168937	0.686882	-0.301945	0.125478	-0.611598	0.0866256	-1.02865	0.0422713
ENSMUSG00000005994	Tyrp1	NaN	NaN	0	0.31521	0.133153	NaN	0.177451	NaN	0.168619	0.195502	0.154824	NaN	NaN
ENSMUSG00000006005	Tpr	0.4595	3.542	0.0161302	3.37969	0.0236692	-0.539176	9.30378e-06	-0.806926	0.0353036	-0.993219	0.0411205	-0.618852	0.000587386
ENSMUSG00000006007	Pdc	NaN	NaN	0	NaN	0	NaN	1	NaN	0.377768	NaN	0.325088	NaN	NaN
ENSMUSG00000006010	Odr4	0.0321948	2.64111	0.0183444	2.59666	0.016655	-0.147674	0.395863	-0.386266	0.0232026	-0.395958	0.0236209	-0.0321948	0.769748
ENSMUSG00000006014	Prg4	2.55626	-0.202439	0.176559	0.579593	0.0749723	2.59785	0.201847	-0.947292	0.185654	-0.17778	0.109327	2.55626	0.000354798
ENSMUSG00000006019	Dhx34	-0.254725	1.8076	0.065946	1.83294	0.0214454	0.0841737	0.732038	-0.413892	0.0675863	-0.490572	0.0445609	-0.254725	0.343537
ENSMUSG00000006021	Kptn	0.277424	1.27185	0.0528854	1.16144	0.117981	-0.36675	0.5983	-1.04546	0.0736472	-1.18275	0.118018	-0.456075	0.323681
ENSMUSG00000006024	Napa	0.688153	2.49556	0.00617939	2.28502	0.0416807	-0.699402	0.000249535	-0.73095	0.0603051	-0.944877	0.0614433	-0.710652	0.0129608
ENSMUSG00000006050	Sra1	0.268686	1.72418	0.00229146	1.61941	0.000646597	-0.348043	0.306809	-1.46028	0.034021	-1.54116	0.00345953	-0.268686	0.0180189
ENSMUSG00000006056	Calcoco2	-0.027726	2.76547	0.0173897	2.70422	0.06506	-0.203466	0.311943	-1.01297	0.0174175	-1.14382	0.0935008	-0.434657	0.168904
ENSMUSG00000006057	Atp5g1	0.188151	1.8575	0.135576	1.78766	0.00711891	-0.232008	0.486458	-1.11277	0.148077	-1.16941	0.0108323	-0.188151	0.702849
ENSMUSG00000006058	Snf8	0.156734	2.21767	0.0182089	2.14268	0.00104204	-0.249112	0.261811	-0.745396	0.0182103	-0.792578	0.00902555	-0.156734	0.0202631
ENSMUSG00000006095	Tbcb	0.505135	1.92934	0.0144246	1.76785	0.0528818	-0.53646	0.0566332	-1.25397	0.0201805	-1.40604	0.0613321	-0.505135	0.0185182
ENSMUSG00000006127	Inpp5k	0.0945364	2.12817	0.0284214	2.00754	0.0336254	-0.400726	0.0914447	-0.589981	0.0369127	-0.802784	0.0675742	-0.706915	0.00571483
ENSMUSG00000006134	Crkl	0.119899	3.09993	0.0190901	3.00107	0.0223982	-0.328411	0.0139814	-0.547261	0.0232373	-0.583355	0.0277342	-0.119899	0.318502
ENSMUSG00000006143	Upk3bl	0.631554	-0.255762	0.162127	0.228943	0.088156	1.61015	0.750523	-0.488449	0.192841	0.290843	0.235544	2.58875	0.0104682
ENSMUSG00000006154	Eps8l1	0.508486	0.257625	0.110508	0.454654	0.0700146	0.654517	0.80529	-0.725266	0.141359	-0.484277	0.486857	0.800548	0.634532
ENSMUSG00000006169	Clint1	0.0766593	3.10897	0.0319163	3.01248	0.00210663	-0.320532	0.0186124	-0.204044	0.0319227	-0.373947	0.0269537	-0.564405	4.77009e-05
ENSMUSG00000006179	Prss16	-0.226612	0.486377	0.227649	0.555491	0.0122359	0.229592	1	-1.53361	0.227682	-1.32717	0.0316537	0.685796	0.369139
ENSMUSG00000006191	Cdkal1	0.264391	3.95046	0.00274676	3.86351	0.00199301	-0.288858	0.0013236	0.84006	0.0439141	0.76047	0.00884633	-0.264391	0.0756167
ENSMUSG00000006200	Rhox6	1.37733	-0.202439	0.176559	0.278563	0.061848	1.59785	0.750665	-1.43549	0.220837	-1.02088	0.082035	1.37733	0.0784133
ENSMUSG00000006204	Cdcp3	NaN	0.386891	0.176884	0.422212	0.0399733	0.117333	1	0.658622	0.23715	NaN	0.0399733	NaN	NaN
ENSMUSG00000006205	Htra1	-0.053489	2.55202	0.0029407	2.59765	0.0699859	0.151574	0.269886	-0.274345	0.0146307	-0.290447	0.145934	-0.053489	0.912579
ENSMUSG00000006215	Zbtb17	-0.664435	2.28417	0.0291048	2.2612	0.0192453	-0.0762872	0.730627	-0.262439	0.157548	-0.508383	0.0852586	-0.81701	0.169773
ENSMUSG00000006216	Clcnkb	0.84023	0.239871	0.0773505	-0.238586	0.166687	-1.5894	0.447994	-1.0824	0.139443	-1.78638	0.168375	-2.33856	0.00128146
ENSMUSG00000006218	Fam131c	0.407425	0.722991	0.0183213	0.454654	0.0700146	-0.891396	0.319318	0.0760666	0.0759451	-0.33796	0.0926615	-1.37537	0.000548733
ENSMUSG00000006219	Fblim1	-0.0834253	2.70524	0.0552449	2.66983	0.0234986	-0.117624	0.47748	-0.627967	0.0552931	-0.723898	0.0235102	-0.318673	0.110354
ENSMUSG00000006221	Hspb7	-1.27953	0.0452681	0.253909	-0.0224671	0.0458474	-0.225011	1	-1.30367	0.254896	-0.918495	0.23241	1.27953	0.264148
ENSMUSG00000006235	Epor	NaN	NaN	0	NaN	0	NaN	1	NaN	0.321573	NaN	0.0532182	NaN	NaN
ENSMUSG00000006241	Ccdc159	0.182178	0.77701	0.097674	0.843949	0.0662581	0.222366	0.773947	-0.681432	0.115018	-0.626591	0.0754724	0.182178	0.690155
ENSMUSG00000006262	Mob1b	-0.105765	3.01312	0.0324656	2.88641	0.0239303	-0.420918	0.00536601	-0.241868	0.0588745	-0.21003	0.0499745	0.105765	0.680132
ENSMUSG00000006269	Atp6v1b1	NaN	NaN	0	NaN	0	NaN	1	NaN	0.312109	NaN	0	NaN	NaN
ENSMUSG00000006270	Vax1	NaN	-0.202439	0.176559	NaN	0	NaN	0.434571	NaN	0.176559	NaN	0.284175	NaN	NaN
ENSMUSG00000006273	Atp6v1b2	0.205903	2.99647	0.0498687	2.88953	0.0152216	-0.355256	0.0161219	-0.753228	0.0539205	-0.81521	0.0426725	-0.205903	0.367376
ENSMUSG00000006276	Eps15l1	0.230224	3.27168	0.0112709	3.17989	0.00115068	-0.304925	0.0199672	0.0437433	0.0197634	-0.0705352	0.0204951	-0.379625	5.97618e-05
ENSMUSG00000006281	Tep1	0.0250562	2.07034	0.0124255	2.00321	0.0308535	-0.223024	0.416802	-0.503186	0.0165777	-0.510729	0.0931765	-0.0250562	0.936477
ENSMUSG00000006288	Ttc5	0.393699	2.64063	0.0166399	2.52123	0.0174711	-0.396648	0.0229094	-0.233853	0.0313603	-0.354143	0.0174876	-0.399596	0.000807853
ENSMUSG00000006289	Osgep	0.15918	2.22566	0.0128529	2.16745	0.0317297	-0.193367	0.421725	-0.467053	0.0137893	-0.535554	0.0329588	-0.227553	0.0551968
ENSMUSG00000006299	Aamp	0.651772	1.60735	0.0760735	1.39966	0.123544	-0.68992	0.0551676	-1.97054	0.121468	-2.18971	0.123873	-0.728068	0.206482
ENSMUSG00000006301	Tmbim1	-0.284911	1.61605	0.0139125	1.62328	0.00440076	0.0239911	0.958548	-1.48303	0.0140702	-1.5688	0.00815292	-0.284911	1.33349e-07
ENSMUSG00000006304	Arpc2	0.341873	3.14179	0.0044809	3.02782	0.0133385	-0.378601	0.00725009	-0.399079	0.0148266	-0.501993	0.0153942	-0.341873	1.47121e-06
ENSMUSG00000006307	Kmt2b	0.273651	2.3864	0.0402364	2.28239	0.0128622	-0.345508	0.11086	-0.763182	0.0541479	-0.888821	0.0415943	-0.417366	0.0657562
ENSMUSG00000006310	Zbtb32	0.147899	1.3032	0.0253948	1.51962	0.0243488	0.71894	0.0929595	-0.817125	0.0574778	-0.772603	0.0422262	0.147899	0.532465
ENSMUSG00000006311	Etv2	NaN	NaN	0	0.121182	0.0313312	NaN	0.337881	NaN	0.0927483	-1.28102	0.0671519	NaN	NaN
ENSMUSG00000006313	Upk1a	-0.799788	1.38385	0.0154286	1.39703	0.0311043	0.0437932	0.943632	-0.0465237	0.172395	-0.287284	0.0961358	-0.799788	0.222567
ENSMUSG00000006315	Tmem147	-0.151312	0.917845	0.0237811	0.912434	0.107107	-0.0179772	0.893937	-2.0617	0.0433197	-2.01615	0.108617	0.151312	0.696891
ENSMUSG00000006333	Rps9	0.506442	2.31604	0.0105181	2.09242	0.0490436	-0.74284	0.00150455	-1.65522	0.091399	-1.80767	0.0610672	-0.506442	0.165465
ENSMUSG00000006335	Tfpt	0.504665	2.24919	0.0322697	2.06064	0.0155087	-0.626357	0.00862747	-0.455103	0.0671178	-0.607022	0.0159276	-0.504665	0.0276436
ENSMUSG00000006342	Susd2	-0.0632717	1.31502	0.013591	1.19005	0.0431845	-0.415157	0.441713	-1.06956	0.0637058	-1.33855	0.0902436	-0.893585	0.014886
ENSMUSG00000006344	Ggt5	0.325129	-0.255762	0.162127	0.387149	0.170406	2.1357	0.420147	-1.145	0.187792	-1.04712	0.246805	0.325129	0.752312
ENSMUSG00000006345	Ggt1	-0.742816	1.28183	0.103437	1.20036	0.0519264	-0.270632	0.66511	-0.377567	0.199847	-0.764114	0.192548	-1.28408	0.163652
ENSMUSG00000006356	Crip2	0.0839911	1.25237	0.0803103	1.12541	0.167174	-0.421761	0.586726	-1.3244	0.124477	-1.55305	0.174452	-0.75953	0.286027
ENSMUSG00000006360	Crip1	-0.176012	0.540901	0.0951425	0.507993	0.0250181	-0.109318	0.83706	-2.29601	0.148964	-2.24303	0.059784	0.176012	0.741326
ENSMUSG00000006362	Cbfa2t3	0.546766	0.855314	0.0871592	1.14331	0.175583	0.956688	0.239208	0.63606	0.118184	0.800653	0.183875	0.546766	0.451445
ENSMUSG00000006369	Fbln1	-0.664034	2.9121	0.0658803	2.8021	0.0822186	-0.365407	0.0111734	0.0721259	0.107095	-0.347765	0.206365	-1.39485	0.0709201
ENSMUSG00000006373	Pgrmc1	-0.0429221	2.215	0.0140743	2.20384	0.0297101	-0.0370635	0.813176	-1.05032	0.02713	-1.08555	0.0739317	-0.117049	0.654573
ENSMUSG00000006378	Gcat	NaN	NaN	0	NaN	0	NaN	1	NaN	0.0895258	NaN	0.0406504	NaN	NaN
ENSMUSG00000006386	Tek	-0.433031	2.29445	0.010973	2.82339	0.127869	1.75711	3.99223e-22	-0.0986857	0.0122256	-0.229041	0.28392	-0.433031	0.646448
ENSMUSG00000006389	Mpl	NaN	0.0452681	0.253909	0.513065	0.294557	1.55399	0.594288	0.316999	0.299035	NaN	0.294557	NaN	NaN
ENSMUSG00000006390	Elovl1	1.43121	0.855314	0.0871592	0.422212	0.0399733	-1.43873	0.140113	-1.50276	0.0879511	-1.93813	0.0601567	-1.44626	4.39232e-05
ENSMUSG00000006392	Med8	0.392059	1.72871	0.00668721	1.60178	0.0291646	-0.421644	0.198146	-1.52062	0.0296531	-1.63864	0.0380797	-0.392059	0.0144708
ENSMUSG00000006395	Hyi	NaN	NaN	0	NaN	0	NaN	1	NaN	0.207307	NaN	0.0990785	NaN	NaN
ENSMUSG00000006398	Cdc20	-0.0643329	2.07434	0.0523052	1.98275	0.00638168	-0.304248	0.267859	-1.55927	0.0854058	-1.76181	0.00639386	-0.672829	0.0180348
ENSMUSG00000006403	Adamts4	0.0672682	0.815524	0.0573537	0.97926	0.189339	0.543919	0.682605	-0.968497	0.12994	-0.948247	0.201571	0.0672682	0.93271
ENSMUSG00000006411	Nectin4	-1.13291	0.221359	0.318223	0.183811	0.139027	-0.124734	0.767844	-1.33183	0.318858	-1.74797	0.23717	-1.38238	0.295019
ENSMUSG00000006412	Pfdn2	0.330572	2.68805	0.0161105	2.57119	0.00985671	-0.388215	0.0199437	-0.33139	0.0898986	-0.430902	0.0164755	-0.330572	0.276241
ENSMUSG00000006418	Rnf114	-0.0273991	2.52591	0.000802021	2.45743	0.00121047	-0.227473	0.211276	-0.864951	0.0270287	-1.01015	0.00300108	-0.482346	9.33142e-08
ENSMUSG00000006423	C330007P06Rik	0.127546	2.70267	0.00632904	2.53077	0.00292566	-0.571047	0.000696023	-0.39313	0.0284804	-0.431525	0.0275611	-0.127546	0.332657
ENSMUSG00000006435	Neurl1a	0.411363	2.67952	0.00681956	2.54467	0.0121962	-0.447968	0.00893932	-0.0502446	0.0304323	-0.196116	0.0133283	-0.484574	1.13002e-05
ENSMUSG00000006442	Srm	0.284005	1.7002	0.0111053	1.49784	0.0425869	-0.672222	0.0488005	-1.66073	0.0434535	-1.97995	0.0659296	-1.06044	5.28205e-05
ENSMUSG00000006445	Epha2	-0.429558	2.73514	0.0360579	2.79653	0.0215289	0.203929	0.212646	-0.462397	0.0864711	-0.591706	0.0721135	-0.429558	0.250782
ENSMUSG00000006456	Rbm14	NaN	NaN	0	NaN	0	NaN	1	NaN	0.00255322	NaN	0.0517575	NaN	NaN
ENSMUSG00000006457	Actn3	-1.60692	1.13229	0.00723347	1.07207	0.154012	-0.200034	0.593209	-0.639252	0.0376075	-1.24341	0.322692	-2.00698	0.0629322
ENSMUSG00000006462	A530013C23Rik	NaN	0.221359	0.318223	0.387149	0.170406	0.550741	0.810161	NaN	0.318223	0.733732	0.220177	NaN	NaN
ENSMUSG00000006463	Zdhhc24	-0.0290015	1.39115	0.034404	1.36336	0.00011002	-0.0923035	0.828081	-0.968964	0.0370468	-1.03327	0.0505315	-0.213609	0.304767
ENSMUSG00000006464	Bbs1	-0.00867566	1.72537	0.0166942	1.67679	0.0961001	-0.161361	0.784328	-0.594491	0.0490691	-0.694252	0.104716	-0.331398	0.388322
ENSMUSG00000006469	Slc34a3	NaN	NaN	0	-0.429147	0.120839	NaN	1	NaN	0.0737021	-1.50249	0.203892	NaN	NaN
ENSMUSG00000006471	Ndor1	NaN	NaN	0	NaN	0	NaN	1	NaN	0.00452715	NaN	0.00373728	NaN	NaN
ENSMUSG00000006476	Nsmf	0.0525722	-0.255762	0.162127	-0.0224671	0.0458474	0.774989	1	-1.30569	0.16318	-1.28987	0.0689404	0.0525722	0.928813
ENSMUSG00000006488	Prl7a1	NaN	NaN	0	NaN	0	NaN	1	NaN	0	NaN	0	NaN	NaN
ENSMUSG00000006490	Prl8a9	NaN	NaN	0	NaN	0	NaN	1	NaN	0	NaN	0.223645	NaN	NaN
ENSMUSG00000006494	Pdk1	-0.252933	2.27524	0.186724	2.19963	0.0564997	-0.251179	0.134101	-0.96056	0.187593	-0.884419	0.103072	0.252933	0.722047
ENSMUSG00000006498	Ptbp1	-0.061337	2.8269	0.0546494	2.7319	0.0128517	-0.315551	0.0531228	-1.02019	0.0881677	-1.22864	0.0629079	-0.692439	0.0542882
ENSMUSG00000006517	Mvd	-0.0709923	1.02699	0.024366	0.929848	0.0194691	-0.322697	0.629812	-1.49094	0.102962	-1.7066	0.0535901	-0.716385	0.0631836
ENSMUSG00000006519	Cyba	-0.589119	1.07976	0.205697	1.096	0.0299463	0.053963	1	-1.06491	0.230027	-0.855077	0.0894295	0.697045	0.395209
ENSMUSG00000006522	Itih3	NaN	0.239871	0.0773505	-0.429147	0.120839	-2.22243	0.449591	NaN	0.0773505	-0.548855	0.144371	NaN	NaN
ENSMUSG00000006526	Stimate	0.381801	2.82586	0.0184261	2.69941	0.0285646	-0.420058	0.00635907	0.346091	0.0509784	0.208124	0.0355242	-0.458314	0.0263898
ENSMUSG00000006527	Sfmbt1	0.290176	3.20626	0.00486621	3.11515	1.54561e-05	-0.302661	0.0230848	0.295998	0.0462236	0.208646	0.0210828	-0.290176	0.0855476
ENSMUSG00000006529	Itih1	NaN	0.0985907	0.272635	-0.429147	0.120839	-1.75311	0.668114	NaN	0.272635	-0.778313	0.230144	NaN	NaN
ENSMUSG00000006538	Ihh	1.092	0.0452681	0.253909	-0.429147	0.120839	-1.57597	0.668992	-0.601656	0.264389	-1.22176	0.135227	-2.05994	0.0367851
ENSMUSG00000006542	Prkag3	NaN	NaN	0	-0.238586	0.166687	NaN	1	NaN	0	NaN	0.166687	NaN	NaN
ENSMUSG00000006546	Cryba2	NaN	NaN	0	NaN	0	NaN	1	NaN	0.157963	NaN	0.139425	NaN	NaN
ENSMUSG00000006567	Atp7b	-6.12632e-05	1.52525	0.0111986	1.42618	0.0019342	-0.329091	0.401135	-0.46985	0.0363894	-0.469832	0.0226143	6.12632e-05	0.999657
ENSMUSG00000006570	Defb2	NaN	NaN	0	NaN	0	NaN	1	NaN	0	NaN	0	NaN	NaN
ENSMUSG00000006574	Slc4a1	NaN	NaN	0	-0.429147	0.120839	NaN	1	NaN	0.0792132	-0.923053	0.194056	NaN	NaN
ENSMUSG00000006575	Rundc3a	0.0848769	1.06196	0.143791	0.9645	0.152282	-0.323765	0.73595	-1.38162	0.161286	-1.40717	0.162074	-0.0848769	0.911026
ENSMUSG00000006576	Slc4a3	0.0962907	0.360255	0.141664	0.422212	0.0399733	0.205816	1	-1.01693	0.167613	-0.987943	0.0899644	0.0962907	0.878891
ENSMUSG00000006585	Cdt1	NaN	NaN	0	NaN	0	NaN	1	NaN	0.0657502	NaN	0.00720962	NaN	NaN
ENSMUSG00000006586	Runx1t1	-0.486169	2.25587	0.00107903	2.3486	0.0613995	0.308031	0.109116	0.633941	0.100836	0.965746	0.154664	1.10223	0.0723179
ENSMUSG00000006587	Snai3	-2.48432	0.0985907	0.272635	0.473943	0.421188	1.24689	0.360424	0.370321	0.315091	-0.377535	0.433788	-2.48432	0.163055
ENSMUSG00000006589	Aprt	0.706648	1.00684	0.0944696	0.783172	0.0529705	-0.74301	0.273415	-2.27863	0.144552	-2.51325	0.0633216	-0.779371	0.137106
ENSMUSG00000006599	Gtf2h1	0.0811565	3.15953	0.00401588	3.07128	0.0125277	-0.293181	0.0264834	-0.529897	0.00762529	-0.681979	0.0313416	-0.505206	2.41859e-06
ENSMUSG00000006611	Hfe	1.10917	0.257625	0.110508	-0.128117	0.198018	-1.28141	0.526646	-0.483141	0.175833	-0.920731	0.207112	-1.45364	0.107255
ENSMUSG00000006638	Abhd1	0.360618	1.30005	0.0234903	1.14733	0.0618151	-0.507343	0.277608	-0.799017	0.0690744	-0.995911	0.0865293	-0.654068	0.0753496
ENSMUSG00000006641	Slc5a6	-0.174854	1.79113	0.00229754	1.79056	0.0202329	-0.00189289	0.967749	-1.17943	0.00851283	-1.1268	0.0211638	0.174854	0.0210311
ENSMUSG00000006642	Tcf23	NaN	NaN	0	NaN	0	NaN	1	NaN	0	NaN	0	NaN	NaN
ENSMUSG00000006649	Nphs1	-1.00627	2.25529	0.0378812	2.24841	0.0639229	-0.0228607	0.8088	0.100359	0.0467145	-0.216322	0.196626	-1.05199	0.117124
ENSMUSG00000006651	Aplp1	-0.394611	1.24348	0.0580287	1.34033	0.0653648	0.32172	0.480621	-0.852006	0.06041	-0.970796	0.189496	-0.394611	0.550336
ENSMUSG00000006673	Qrich1	0.24981	3.52933	0.00807222	3.44413	0.00562092	-0.283019	0.0134523	-0.287138	0.0196831	-0.382333	0.00636867	-0.316228	4.19526e-06
ENSMUSG00000006675	P4htm	0.341324	2.2316	0.010064	2.06267	0.0217627	-0.561162	0.0193362	0.234777	0.0349317	-0.000327359	0.116629	-0.780999	0.0534746
ENSMUSG00000006676	Usp19	0.147633	1.86054	0.0088749	1.74354	0.108761	-0.388654	0.292316	-1.57614	0.0560746	-1.76569	0.111997	-0.629674	0.130185
ENSMUSG00000006678	Pola1	0.427915	4.29493	0.00970161	4.15258	0.0171107	-0.472874	0.00164662	0.290393	0.0229409	0.161578	0.0204772	-0.427915	2.80143e-05
ENSMUSG00000006699	Cdc42	0.142186	3.17183	0.0112518	3.00169	0.00921238	-0.565166	4.61664e-05	-0.859592	0.0175603	-0.902394	0.0345311	-0.142186	0.269216
ENSMUSG00000006705	Pknox1	0.487463	2.50598	0.0178066	2.33741	0.039932	-0.559977	0.00572773	-0.443295	0.022477	-0.590036	0.0439439	-0.487463	0.00294952
ENSMUSG00000006711	D130043K22Rik	0.100636	1.43408	0.132657	1.58358	0.0538155	0.496643	0.218851	1.06342	0.400383	1.33213	0.15803	0.89265	0.532447
ENSMUSG00000006715	Gmnn	0.23429	2.94514	0.0115261	2.77029	0.0266459	-0.580836	0.000290831	-0.588968	0.01156	-0.659496	0.0560254	-0.23429	0.217617
ENSMUSG00000006717	Acot13	-0.0564548	2.01021	0.088653	1.90421	0.00904841	-0.352134	0.184804	-0.480082	0.0922168	-0.463088	0.0616805	0.0564548	0.878254
ENSMUSG00000006720	Zfp184	0.20983	2.01144	0.0679334	1.92439	0.0579559	-0.289189	0.322257	-0.841837	0.0680044	-0.905002	0.0581999	-0.20983	0.480383
ENSMUSG00000006724	Cyp27b1	0.0644726	0.486377	0.227649	0.65733	0.00592954	0.567892	0.694814	-0.391028	0.476042	-0.0685315	0.0684071	1.07131	0.502496
ENSMUSG00000006728	Cdk4	0.515031	1.93448	0.0473678	1.71524	0.0288864	-0.728312	0.0109692	-2.15658	0.0657148	-2.44003	0.0307569	-0.941594	9.36077e-05
ENSMUSG00000006731	B4galnt1	0.293297	0.687921	0.211542	0.794974	0.0278715	0.355623	0.75086	-1.0672	0.213748	-0.941388	0.122551	0.417948	0.609604
ENSMUSG00000006732	Mettl1	0.206259	1.55922	0.0606432	1.49574	0.0803647	-0.210882	0.724345	-1.44286	0.0655369	-1.50774	0.0810195	-0.215506	0.533584
ENSMUSG00000006736	Tspan31	0.365479	1.06739	0.0564856	0.956547	0.0930327	-0.368207	0.647271	-2.15335	0.057811	-2.26337	0.0950791	-0.365479	0.3228
ENSMUSG00000006740	Kif5b	0.288879	3.49341	0.00593164	3.39274	0.00194377	-0.334411	0.00523368	-0.63697	0.00976958	-0.751344	0.00285	-0.379942	0
ENSMUSG00000006763	Saal1	0.32585	2.35526	0.0321887	2.23683	0.00985994	-0.393435	0.0732653	-0.599327	0.0507888	-0.697418	0.0288356	-0.32585	0.093049
ENSMUSG00000006764	Tph2	-0.520509	1.51449	0.0642565	1.39571	0.109672	-0.394575	0.431877	0.563999	0.0713124	0.169752	0.120949	-1.30966	0.0049869
ENSMUSG00000006777	Krt23	NaN	-0.255762	0.162127	0.428383	0.253972	2.27268	0.541467	NaN	0.162127	0.473937	0.338406	NaN	NaN
ENSMUSG00000006782	Cnp	0.36314	1.04907	0.00347237	0.921228	0.04178	-0.424671	0.467147	-1.48421	0.0312694	-1.63057	0.0436953	-0.486203	0.00645059
ENSMUSG00000006784	Ttc25	0.75044	1.77596	0.0951047	1.53239	0.00702867	-0.809109	0.020163	-0.267308	0.0967558	-0.493213	0.0846181	-0.75044	0.0788323
ENSMUSG00000006800	Sulf2	-0.141967	3.32982	0.0168141	3.26627	0.023939	-0.211124	0.0916553	-0.0936601	0.0228781	-0.263506	0.0558101	-0.564215	0.00486454
ENSMUSG00000006818	Sod2	-0.050884	2.73	0.0376062	2.67063	0.0178271	-0.197232	0.285417	-1.08784	0.0376613	-1.2219	0.0305478	-0.445347	0.00569926
ENSMUSG00000006850	Tmco6	0.761448	1.07275	0.0245776	0.833421	0.006309	-0.795025	0.255551	-1.17751	0.0665903	-1.40673	0.0318531	-0.761448	0.00190122
ENSMUSG00000006906	Stambp	-0.141785	1.71154	0.031048	1.65412	0.0320968	-0.190751	0.531881	-0.305329	0.202076	-0.262647	0.0344784	0.141785	0.835067
ENSMUSG00000006920	Ezh1	0.140644	2.31755	0.0249885	2.2601	0.00448092	-0.190851	0.357844	-0.687832	0.0272278	-0.760398	0.0312107	-0.241057	0.07977
ENSMUSG00000006930	Hap1	0.455298	1.80858	0.0819723	1.66788	0.00328898	-0.467402	0.15376	-1.25668	0.0975348	-1.40103	0.0437646	-0.479506	0.176938
ENSMUSG00000006931	P3h4	0.841383	0.94958	0.0499849	0.694865	0.149737	-0.846144	0.225087	-0.943799	0.0963079	-1.19708	0.164	-0.841383	0.182944
ENSMUSG00000006932	Ctnnb1	0.243132	3.41319	0.0104255	3.30102	0.00698489	-0.372591	0.00358669	-1.04122	0.0154923	-1.19235	0.0115801	-0.502049	5.55112e-15
ENSMUSG00000006941	Eif1b	0.791636	1.26222	0.011991	1.00153	0.0140309	-0.865988	0.130824	-1.39483	0.0120731	-1.63314	0.0143129	-0.791636	0
ENSMUSG00000006948	Klk4	NaN	NaN	0	NaN	0	NaN	1	NaN	0	NaN	0	NaN	NaN
ENSMUSG00000006958	Chrd	0.0514975	-0.202439	0.176559	-0.238586	0.166687	-0.120075	1	-1.81784	0.180593	-1.87463	0.167659	-0.188653	0.817735
ENSMUSG00000006998	Psmd2	0.0651311	2.34686	0.00703276	2.28664	0.0114255	-0.200034	0.330579	-1.63643	0.0303333	-1.73726	0.0289938	-0.334936	0.0162688
ENSMUSG00000007021	Syngr3	0.677727	0.386891	0.176884	0.121182	0.0313312	-0.882667	0.573175	-0.996206	0.255363	-1.32361	0.0345427	-1.08761	0.203894
ENSMUSG00000007029	Vars	0.675413	2.43254	0.01053	2.22093	0.00312382	-0.702947	0.000806707	-1.06539	0.114622	-1.28528	0.00688697	-0.730481	0.0554923
ENSMUSG00000007030	Vwa7	0.518854	0.956595	0.157848	0.783172	0.0529705	-0.576099	0.478889	0.073235	0.275181	-0.117421	0.0534658	-0.633345	0.496428
ENSMUSG00000007033	Hspa1l	NaN	NaN	0	NaN	0	NaN	1	NaN	0	NaN	0	NaN	NaN
ENSMUSG00000007034	Slc44a4	-0.554002	1.31196	0.0341363	1.30535	0.0593756	-0.0219687	1	-0.998843	0.0361105	-0.832072	0.0650693	0.554002	0.0250248
ENSMUSG00000007035	Msh5	0.40715	1.12762	0.0644021	1.2721	0.0307085	0.479945	0.378358	-0.121367	0.107271	0.00119747	0.132098	0.40715	0.471367
ENSMUSG00000007036	Abhd16a	0.147736	1.87475	0.0412045	1.76673	0.0136304	-0.358838	0.23405	-0.547375	0.0540461	-0.591848	0.0143264	-0.147736	0.426382
ENSMUSG00000007038	Neu1	0.721111	0.486377	0.227649	0.228943	0.088156	-0.855178	0.617416	-2.00792	0.234702	-2.30571	0.096615	-0.989245	0.240679
ENSMUSG00000007039	Ddah2	0.422768	0.766359	0.0523144	0.61624	0.161322	-0.498683	0.73757	-2.04948	0.0819108	-2.17675	0.161513	-0.422768	0.482209
ENSMUSG00000007041	Clic1	0.137309	1.67214	0.0165611	1.72962	0.0411369	0.19096	0.554491	-1.51134	0.0267117	-1.47	0.0461446	0.137309	0.438202
ENSMUSG00000007050	Lsm2	0.671838	1.71901	0.00742557	1.42008	0.00395999	-0.993013	0.00668399	-1.48688	0.0188013	-1.68913	0.0240871	-0.671838	3.62279e-11
ENSMUSG00000007080	Pole	0.498679	3.18491	0.0057377	3.01795	0.00222611	-0.554599	5.84095e-05	-0.556219	0.00613593	-0.740003	0.0314126	-0.610519	9.34854e-09
ENSMUSG00000007097	Atp1a2	NaN	NaN	0	NaN	0	NaN	1	NaN	0.327649	NaN	0.00521989	NaN	NaN
ENSMUSG00000007107	Atp1a4	NaN	NaN	0	0.172913	0.299839	NaN	0.252232	NaN	0.324337	NaN	0.299839	NaN	NaN
ENSMUSG00000007122	Casq1	-1.90288	0.239871	0.0773505	0.228943	0.088156	-0.0363014	1	-0.544893	0.116151	-1.13957	0.100126	-1.97548	0.000105356
ENSMUSG00000007207	Stx1a	0.148283	1.98861	0.0256548	1.94396	0.0289452	-0.148294	0.607685	-0.0147962	0.104451	-0.0594339	0.0328995	-0.148283	0.683557
ENSMUSG00000007209	Ceacam9	NaN	NaN	0	NaN	0	NaN	1	NaN	0	NaN	0.054596	NaN	NaN
ENSMUSG00000007216	Zfp775	NaN	NaN	0	NaN	0	NaN	1	NaN	0.0163912	NaN	0.0927439	NaN	NaN
ENSMUSG00000007279	Scube2	-0.227701	1.28942	0.0128371	1.27683	0.00963643	-0.0418382	0.934829	-0.277186	0.0228582	-0.208641	0.0760964	0.227701	0.388311
ENSMUSG00000007338	Mrpl49	0.215045	1.76349	0.034921	1.63429	0.0377689	-0.429177	0.225222	-1.68961	0.036941	-1.75435	0.046412	-0.215045	0.275137
ENSMUSG00000007379	Dennd2c	-0.109113	3.41579	0.00149022	3.41947	0.00462053	0.0122085	0.91255	-0.212282	0.0157015	-0.245128	0.0047376	-0.109113	0.0452054
ENSMUSG00000007411	Mark3	0.0173345	3.24915	0.0271483	3.17714	8.9499e-05	-0.239185	0.0634888	-0.228311	0.0332079	-0.367096	0.0156816	-0.461035	0.00015739
ENSMUSG00000007415	Gatad1	0.442632	2.19459	0.00601575	2.01061	0.0230385	-0.611175	0.0138735	-1.09749	0.0155284	-1.23073	0.0254243	-0.442632	7.72679e-06
ENSMUSG00000007440	Pcdha11	NaN	NaN	0	NaN	0	NaN	1	NaN	0	NaN	0	NaN	NaN
ENSMUSG00000007457	2310003L06Rik	NaN	NaN	0	NaN	0	NaN	1	NaN	0.0285667	NaN	0.324334	NaN	NaN
ENSMUSG00000007458	M6pr	0.276656	2.39357	0.00387601	2.24756	0.0428561	-0.485037	0.0272238	-1.38954	0.0133558	-1.47282	0.0499199	-0.276656	0.107043
ENSMUSG00000007476	Lrrc8a	0.082996	0.975837	0.0241066	0.89219	0.131688	-0.27787	0.597833	-1.53039	0.0304403	-1.55537	0.132698	-0.082996	0.854396
ENSMUSG00000007480	Mc5r	1.82836	-0.255762	0.162127	0.56004	0.217378	2.71004	0.275367	-2.40734	0.168924	-1.85695	0.404318	1.82836	0.209094
ENSMUSG00000007564	Ppp2r1a	0.187658	2.97695	0.0625957	2.88101	0.00626865	-0.318691	0.0461327	-0.764527	0.0898543	-0.899907	0.0063238	-0.449724	0.132853
ENSMUSG00000007570	Fance	0.368792	1.95924	0.0263709	1.7478	0.0579567	-0.702389	0.0127549	-0.410534	0.0596945	-0.722396	0.0594699	-1.03598	0.000214667
ENSMUSG00000007589	Tinf2	0.408323	1.62335	0.0320136	1.44777	0.0296716	-0.583262	0.12147	-1.60006	0.0507449	-1.72298	0.0368022	-0.408323	0.0498945
ENSMUSG00000007591	Tssk4	0.936223	0.465329	0.0455883	0.121182	0.0313312	-1.14323	0.423985	-0.660412	0.0670617	-0.942243	0.170921	-0.936223	0.124789
ENSMUSG00000007594	Hapln4	0.741638	-0.202439	0.176559	-0.429147	0.120839	-0.753106	1	-0.963265	0.314195	-1.18652	0.144685	-0.741638	0.518656
ENSMUSG00000007603	Dus3l	0.15477	1.64809	0.143551	1.50573	0.0495105	-0.472891	0.193143	-1.3072	0.17578	-1.54531	0.0817533	-0.791012	0.219338
ENSMUSG00000007610	Gtpbp3	0.227928	1.84719	0.0846783	1.6922	0.0136397	-0.514872	0.105803	-0.738747	0.11226	-0.980118	0.0565255	-0.801815	0.0548076
ENSMUSG00000007613	Tgfbr1	0.0150731	3.20546	0.0494141	3.13084	0.0120322	-0.247888	0.0451309	-0.329199	0.0656372	-0.333737	0.0340263	-0.0150731	0.951062
ENSMUSG00000007617	Homer1	0.0753055	3.12766	0.00577624	3.02098	0.00474243	-0.3544	0.0106425	-0.112643	0.0189542	-0.135313	0.0105038	-0.0753055	0.295512
ENSMUSG00000007646	Rad51c	0.526215	2.15296	0.0139452	1.84105	0.0361746	-1.03613	0.000161295	-0.541866	0.0330399	-0.700273	0.0410315	-0.526215	0.00263897
ENSMUSG00000007653	Gabrb2	-0.153966	1.49815	0.0692476	1.43159	0.0430356	-0.221106	0.604238	0.50532	0.234441	0.325853	0.100993	-0.596178	0.482023
ENSMUSG00000007655	Cav1	NaN	-0.202439	0.176559	NaN	0	NaN	0.434571	-0.40783	0.358587	NaN	0	NaN	NaN
ENSMUSG00000007656	Arpp19	0.159628	2.96316	0.0279509	2.84192	0.0272963	-0.402766	0.00893287	-0.81517	0.0293556	-0.863223	0.0557829	-0.159628	0.445872
ENSMUSG00000007659	Bcl2l1	0.0465326	3.28739	0.00828068	3.25024	0.0123924	-0.123399	0.374141	0.247927	0.0142394	0.187641	0.0164085	-0.200266	0.00552202
ENSMUSG00000007670	Khsrp	0.477552	2.57712	0.0697032	2.42942	0.0264307	-0.490658	0.00724463	-0.862448	0.070364	-1.00621	0.0538296	-0.477552	0.104659
ENSMUSG00000007682	Dio2	-1.08773	-0.202439	0.176559	-0.429147	0.120839	-0.753106	1	-0.25237	0.17688	-1.03323	0.245173	-2.59395	0.00979748
ENSMUSG00000007721	Ccdc124	-0.754039	1.53789	0.0696934	1.54799	0.0497538	0.0335537	0.863618	-0.919995	0.104455	-1.14698	0.0588326	-0.754039	0.0583034
ENSMUSG00000007739	Cct4	0.176163	3.27858	0.00386583	2.93645	0.0566639	-1.13653	1.38992e-15	-1.04291	0.0150473	-1.09594	0.0806399	-0.176163	0.51798
ENSMUSG00000007777	0610009B22Rik	-0.0177157	1.73684	0.104749	1.5859	0.0429735	-0.501423	0.1425	-1.16922	0.104909	-1.16389	0.0444256	0.0177157	0.962665
ENSMUSG00000007783	Cpt1c	-0.122067	2.1105	0.0642789	2.27287	0.0382586	0.539377	0.0109076	-0.85556	0.077646	-0.892306	0.049009	-0.122067	0.689011
ENSMUSG00000007805	Twist2	NaN	0.386891	0.176884	0.3563	0.00502319	-0.101623	1	NaN	0.176884	0.401853	0.223701	NaN	NaN
ENSMUSG00000007812	Zfp655	0.0428378	2.80997	0.0181235	2.6243	0.00193562	-0.616792	0.000211762	-0.821421	0.0408288	-0.834316	0.00743059	-0.0428378	0.755999
ENSMUSG00000007815	Rhoa	0.451764	3.15755	0.00135722	2.99888	0.0306054	-0.52712	0.000234778	-0.375477	0.040509	-0.511471	0.0390471	-0.451764	0.0156459
ENSMUSG00000007817	Zmiz1	0.161749	3.18518	0.0375509	3.07674	0.0380801	-0.360242	0.0143337	0.724235	0.03911	0.675544	0.0389407	-0.161749	0.377646
ENSMUSG00000007827	Ankrd26	0.550003	2.60659	0.0176354	2.42753	0.0502253	-0.594809	0.00152652	-0.50645	0.023329	-0.672017	0.0509059	-0.550003	0.00310931
ENSMUSG00000007833	Aldh16a1	-0.333857	2.17808	0.00389965	2.17569	0.0306619	-0.00794895	0.892356	-0.777642	0.103667	-0.882928	0.0857408	-0.349755	0.433846
ENSMUSG00000007836	Hnrnpa0	2.94983	0.620603	0.0715533	-0.429147	0.120839	-3.48719	0.0788133	-3.05792	0.11551	-3.94591	0.143256	-2.94983	1.3974e-06
ENSMUSG00000007837	Prrg2	0.0409482	1.30476	0.0497481	1.22854	0.124773	-0.25321	0.488724	-0.677085	0.0610122	-0.817206	0.133562	-0.465472	0.339952
ENSMUSG00000007850	Hnrnph1	0.613585	2.91303	0.0244363	2.68761	0.0504219	-0.74883	6.97345e-06	-1.42111	0.0384513	-1.60581	0.0522787	-0.613585	0.00442469
ENSMUSG00000007867	Ift43	0.651214	2.49929	0.000700155	2.29075	0.0208658	-0.692755	0.000537535	0.181244	0.11268	-0.0147907	0.0319658	-0.651214	0.0941882
ENSMUSG00000007872	Id3	0.254116	1.23256	0.255291	1.44894	0.0989912	0.718802	0.206543	-0.76569	0.261203	-0.409425	0.132113	1.18349	0.223559
ENSMUSG00000007877	Tcap	NaN	-0.202439	0.176559	NaN	0	NaN	0.434571	0.0692912	0.236908	NaN	0.218425	NaN	NaN
ENSMUSG00000007880	Arid1a	0.0413068	3.58129	0.0116024	3.50979	0.0226205	-0.237546	0.0273486	0.185073	0.0276934	0.0544901	0.0633916	-0.433786	0.0590708
ENSMUSG00000007888	Crlf1	0.933182	-0.255762	0.162127	0.121182	0.0313312	1.25218	0.720786	-0.841039	0.213538	-0.368067	0.0515313	1.57118	0.0313093
ENSMUSG00000007891	Ctsd	0.118679	1.73724	0.0540252	1.66873	0.0570761	-0.227578	0.580886	-1.92879	0.0940874	-2.03008	0.0830229	-0.336477	0.419542
ENSMUSG00000007892	Rplp1	0.907529	2.28598	0.133262	1.89788	0.145958	-1.28923	1.35635e-06	-1.24246	0.264215	-1.74546	0.146031	-1.67092	0.0956752
ENSMUSG00000007907	Cabs1	NaN	NaN	0	NaN	0	NaN	1	NaN	0.0120707	NaN	0.258643	NaN	NaN
ENSMUSG00000007908	Hmgcll1	0.580885	1.7763	0.03045	2.028	0.0627313	0.836123	0.00244979	0.160353	0.0402564	0.335217	0.105315	0.580885	0.120915
ENSMUSG00000007944	Ttc9b	1.86649	-0.202439	0.176559	0.422212	0.0399733	2.07505	0.404802	-1.53535	0.206842	-0.847911	0.0958396	2.28361	0.0025655
ENSMUSG00000007946	Phox2a	-1.4427	0.0985907	0.272635	0.393835	0.126839	0.980782	0.778194	-0.120663	0.284078	-0.554959	0.179692	-1.4427	0.196352
ENSMUSG00000007950	Abhd8	1.61955	0.373777	0.0187256	-0.128117	0.198018	-1.66726	0.369402	-1.38709	0.0911141	-1.90335	0.198521	-1.71497	0.018105
ENSMUSG00000007987	Ift22	0.382847	0.805786	0.0816994	1.00153	0.0140309	0.650249	0.442674	-1.63318	0.11338	-1.51793	0.0536346	0.382847	0.358171
ENSMUSG00000007989	Fzd3	0.0687993	2.16545	0.0134768	2.13545	0.0413212	-0.0996728	0.728952	-0.319716	0.0369699	-0.340427	0.0417879	-0.0687993	0.710491
ENSMUSG00000008028	1700008O03Rik	-0.173211	2.35009	0.0522077	2.37178	0.0230647	0.072052	0.741299	0.892219	0.141719	0.840077	0.0231956	-0.173211	0.716536
ENSMUSG00000008035	Mid1ip1	0.307368	0.47598	0.0851015	0.31521	0.133153	-0.534067	0.81431	-1.09446	0.114522	-1.18699	0.134051	-0.307368	0.599722
ENSMUSG00000008036	Ap2s1	-0.247677	1.95321	0.0207155	1.83872	0.0340424	-0.380338	0.221228	-0.836386	0.155224	-1.13993	0.0481132	-1.00835	0.0617822
ENSMUSG00000008090	Fgfrl1	-1.07888	1.37244	0.00472786	1.34257	0.0645428	-0.0992282	0.763097	-0.239504	0.0146583	-0.62402	0.197736	-1.27733	0.0524678
ENSMUSG00000008129	4930432K21Rik	0.358508	1.83172	0.0151065	1.55255	0.0537133	-0.927397	0.00715342	-0.210988	0.0439662	-0.661415	0.108822	-1.49629	0.000124176
ENSMUSG00000008136	Fhl2	-0.179955	1.39875	0.0856175	1.19005	0.0431845	-0.693302	0.192555	0.262519	0.228392	0.316691	0.116517	0.179955	0.832668
ENSMUSG00000008140	Emc10	-0.194218	1.64525	0.0954808	1.535	0.0186892	-0.366239	0.321537	-1.00332	0.116029	-1.28228	0.0701696	-0.926696	0.0396577
ENSMUSG00000008153	Clstn3	0.514439	2.17156	0.0266415	1.99664	0.0806668	-0.581068	0.0291907	-0.54061	0.0775403	-0.695471	0.0923119	-0.514439	0.19895
ENSMUSG00000008167	Fbxw9	-0.395623	1.8873	0.0527305	1.91682	0.0391783	0.0980798	0.666397	-0.971161	0.0748431	-1.09026	0.0403551	-0.395623	0.161327
ENSMUSG00000008193	Spib	-0.188049	0.239871	0.0773505	0.673028	0.0963303	1.43892	0.317499	-0.293847	0.150698	-0.350455	0.134292	-0.188049	0.779137
ENSMUSG00000008200	Fnbp4	0.455944	3.30682	0.00290147	3.1362	0.0106578	-0.566785	2.89026e-05	-0.266521	0.00912976	-0.470506	0.0155362	-0.677625	0
ENSMUSG00000008206	Cers4	0.397989	2.08944	0.0128249	1.93624	0.0979753	-0.508897	0.0838702	-0.478337	0.014021	-0.598143	0.18729	-0.397989	0.523539
ENSMUSG00000008226	Scrn3	0.050602	2.30063	0.0359986	2.19723	0.0878496	-0.343469	0.161385	-0.772321	0.0409549	-0.787553	0.123683	-0.050602	0.906926
ENSMUSG00000008301	Phax	0.349223	2.61126	0.00720335	2.46522	0.0253678	-0.48512	0.00800753	-0.739993	0.0397112	-0.926938	0.0254979	-0.621018	7.45315e-05
ENSMUSG00000008305	Tle1	-0.212381	3.16576	0.0199926	3.1617	0.0111369	-0.0135036	0.910136	0.395611	0.0203206	0.323548	0.0529696	-0.239388	0.204013
ENSMUSG00000008307	1700109H08Rik	-0.0434583	2.54803	0.0440336	2.46598	0.00300813	-0.27259	0.146136	0.426003	0.0463964	0.439086	0.0805198	0.0434583	0.888048
ENSMUSG00000008318	Relt	0.353138	1.9621	0.017844	1.84985	0.0683822	-0.37288	0.142726	0.176597	0.0849654	0.058406	0.0688536	-0.392623	0.279813
ENSMUSG00000008333	Snrpb2	0.160796	2.66431	0.0166269	2.55159	0.0859438	-0.374466	0.0560433	-0.972512	0.0170364	-1.02092	0.0973311	-0.160796	0.624227
ENSMUSG00000008348	Ubc	0.31698	2.16753	0.0773503	2.02899	0.0494062	-0.460224	0.0921581	-0.946987	0.0814215	-1.04241	0.0494602	-0.31698	0.316531
ENSMUSG00000008373	Prpf31	0.601658	2.51701	0.00483569	2.33335	0.0125199	-0.610117	0.00135887	-1.15428	0.0342461	-1.3354	0.0182472	-0.601658	3.04935e-06
ENSMUSG00000008384	Sertad1	0.550285	1.02402	0.0199071	1.25848	0.0448451	0.778871	0.163986	-1.57665	0.0643409	-1.41099	0.0720667	0.550285	0.0864072
ENSMUSG00000008393	Carhsp1	-0.281914	1.95473	0.0922751	1.94223	0.0350733	-0.0415285	0.874488	-1.01822	0.0922846	-1.12809	0.0454359	-0.364971	0.285481
ENSMUSG00000008398	Elk3	0.153449	2.46228	0.0469401	2.38956	0.0175615	-0.241555	0.210283	0.0281973	0.0542726	-0.0179954	0.0670301	-0.153449	0.592245
ENSMUSG00000008429	Herpud2	-0.0454556	2.57154	0.0231577	2.49138	0.0201734	-0.266259	0.125017	-0.129051	0.044579	-0.115368	0.0260405	0.0454556	0.790976
ENSMUSG00000008435	Rdh13	0.282616	2.51033	0.0405003	2.38454	0.0204969	-0.417854	0.0287866	-0.566119	0.0432987	-0.651195	0.0697513	-0.282616	0.300073
ENSMUSG00000008438	Adam21	0.657142	1.83341	0.0181602	2.03806	0.00700682	0.679813	0.0168034	0.243041	0.0773274	0.440861	0.11804	0.657142	0.160961
ENSMUSG00000008450	Nutf2	0.319281	3.03125	0.00234752	2.84431	0.0242794	-0.620998	2.72264e-05	1.23339	0.0684171	0.955627	0.0350134	-0.922715	0.000301395
ENSMUSG00000008461	Fut1	NaN	NaN	0	NaN	0	NaN	1	NaN	0	NaN	0.139425	NaN	NaN
ENSMUSG00000008475	Arpc5	0.250682	2.28564	0.0051466	2.1396	0.0638427	-0.485138	0.0179211	-1.12389	0.021815	-1.19935	0.0669697	-0.250682	0.283986
ENSMUSG00000008482	Rnf151	0.725493	0.969129	0.0759164	0.673028	0.0963303	-0.983625	0.249377	-0.188501	0.133592	-0.562307	0.106393	-1.24176	0.0286112
ENSMUSG00000008489	Elavl2	-0.0335755	3.71051	0.0107371	3.69543	0.029845	-0.050088	0.568894	0.535062	0.0819478	0.494799	0.0442197	-0.133751	0.665456
ENSMUSG00000008496	Pou2f2	-0.156099	1.22077	0.0544241	1.14733	0.0618151	-0.243984	0.63538	0.760978	0.226442	0.807968	0.195683	0.156099	0.875235
ENSMUSG00000008540	Mgst1	1.26878	-0.202439	0.176559	0.323091	0.204018	1.74577	0.744489	-1.28823	0.199749	-0.906293	0.318234	1.26878	0.309377
ENSMUSG00000008575	Nfib	0.337425	4.0924	0.00384864	3.92773	0.0198444	-0.546997	1.77197e-08	0.713209	0.0414501	0.611634	0.0460372	-0.337425	0.10107
ENSMUSG00000008590	Htr3b	NaN	NaN	0	-0.0224671	0.0458474	NaN	0.522515	NaN	0	NaN	0.0458474	NaN	NaN
ENSMUSG00000008601	Rab25	-0.157784	1.04907	0.00347237	1.06304	0.0394773	0.0464198	1	-0.224143	0.132503	-0.27164	0.0525498	-0.157784	0.73897
ENSMUSG00000008604	Ubqln4	0.322321	2.68499	0.0350843	2.57694	5.03973e-05	-0.358932	0.0367147	-1.00513	0.0483694	-1.1242	0.0113036	-0.395544	0.0165252
ENSMUSG00000008658	Rbfox1	-2.33323	1.62905	0.0260478	1.7005	0.0151285	0.237355	0.528346	1.20181	0.402196	2.04708	0.140244	2.80794	0.0472041
ENSMUSG00000008668	Rps18	0.970789	2.66037	0.071276	2.13205	0.064311	-1.75503	6.7076e-18	-0.863048	0.0893554	-1.15528	0.0981712	-0.970789	0.0277048
ENSMUSG00000008682	Rpl10	0.403722	1.83892	0.0707064	1.61958	0.108858	-0.728652	0.0410595	-1.30132	0.0809512	-1.42286	0.142945	-0.403722	0.459416
ENSMUSG00000008683	Rps15a	-0.13283	3.29533	0.0780849	2.96433	0.0606298	-1.09957	3.20432e-14	-0.929668	0.0783065	-0.889682	0.140107	0.13283	0.803265
ENSMUSG00000008690	Ncaph2	0.611519	2.7515	0.0286628	2.50963	0.0216938	-0.803475	2.27638e-06	-0.82331	0.0694822	-1.12296	0.0220785	-0.995431	3.9537e-05
ENSMUSG00000008730	Hipk1	0.0606587	2.86032	0.0118155	2.78825	0.0137581	-0.239409	0.132467	-0.614361	0.0470675	-0.632621	0.013809	-0.0606587	0.709696
ENSMUSG00000008734	Gprc5b	-0.074991	2.05029	0.0606544	1.97886	0.0338948	-0.237278	0.448008	-0.659668	0.074326	-0.637093	0.107136	0.074991	0.862552
ENSMUSG00000008763	Man1a2	-0.136998	3.3949	0.00139614	3.35551	0.0120832	-0.130849	0.313957	-0.0811025	0.0089651	-0.201122	0.0380642	-0.398695	0.00214703
ENSMUSG00000008789	Ceacam5	NaN	NaN	0	-0.429147	0.120839	NaN	1	NaN	0.157963	-0.367246	0.249623	NaN	NaN
ENSMUSG00000008813	Tppp2	NaN	NaN	0	NaN	0	NaN	1	NaN	0	NaN	0	NaN	NaN
ENSMUSG00000008822	Acyp1	0.519505	1.81615	0.0509465	1.58125	0.0648394	-0.780333	0.0202537	-0.507029	0.0707725	-0.663415	0.074923	-0.519505	0.129172
ENSMUSG00000008843	Cldn13	NaN	NaN	0	NaN	0	NaN	1	NaN	0	NaN	0.331459	NaN	NaN
ENSMUSG00000008845	Cd163	NaN	NaN	0	NaN	0	NaN	1	NaN	0	NaN	0.218425	NaN	NaN
ENSMUSG00000008855	Hdac5	-0.360093	2.10617	0.0264536	2.06846	0.0280932	-0.12528	0.573706	-0.455409	0.104848	-0.639234	0.102315	-0.610653	0.20955
ENSMUSG00000008859	Rala	0.00715962	3.02508	0.00837207	2.98296	0.00586105	-0.139928	0.317765	-0.246898	0.0119882	-0.328988	0.0107497	-0.272696	3.43051e-07
ENSMUSG00000008874	Clec3a	NaN	0.360255	0.141664	-0.0224671	0.0458474	-1.27138	0.362978	0.631986	0.212182	NaN	0.0458474	NaN	NaN
ENSMUSG00000008892	Vdac3	0.0479912	2.537	0.0402214	2.39176	0.00919904	-0.482466	0.0079801	-0.4281	0.0404018	-0.442547	0.0492949	-0.0479912	0.820684
ENSMUSG00000008932	Slc1a7	NaN	NaN	0	-0.128117	0.198018	NaN	0.508562	NaN	0	-0.253274	0.216713	NaN	NaN
ENSMUSG00000008958	Vps72	-0.485159	2.11783	0.0225762	2.08172	0.034936	-0.119945	0.579054	-0.536182	0.0370962	-0.754443	0.0743615	-0.725049	0.00862778
ENSMUSG00000008976	Gabpa	0.442669	3.18449	0.000968146	3.02331	0.0284519	-0.535428	0.000144456	-0.723596	0.0295485	-0.856853	0.0333074	-0.442669	0.00276403
ENSMUSG00000008999	Bmp7	-0.177714	1.91454	0.0232531	1.96392	0.036215	0.164032	0.512534	0.00329964	0.0468261	-0.0501976	0.0388204	-0.177714	0.379117
ENSMUSG00000009013	Dynll1	NaN	NaN	0	0.183811	0.139027	NaN	0.368003	NaN	0.0177964	-3.33659	0.140257	NaN	NaN
ENSMUSG00000009030	Pdcl	-0.311581	1.86643	0.0470469	1.85018	0.0185872	-0.0539549	0.856277	-1.48551	0.0511398	-1.39171	0.0493517	0.311581	0.186912
ENSMUSG00000009035	Tmem184b	0.273127	2.75408	0.0429129	2.63706	0.0317962	-0.388734	0.0315156	0.13772	0.0610301	-0.0141016	0.0378665	-0.50434	0.03453
ENSMUSG00000009047	Gm5965	NaN	NaN	0	NaN	0	NaN	1	NaN	0	NaN	0	NaN	NaN
ENSMUSG00000009070	Rsph14	-1.01365	0.257625	0.110508	0.183811	0.139027	-0.245206	0.764442	0.207694	0.11102	-0.245075	0.272764	-1.50407	0.124182
ENSMUSG00000009073	Nf2	0.0637034	3.36871	0.0259911	3.26596	0.0269888	-0.341334	0.00719993	-0.309305	0.0284768	-0.495632	0.0573864	-0.618964	0.003632
ENSMUSG00000009075	Cabp7	-0.636221	0.274682	0.33901	0.507993	0.0250181	0.775042	0.63967	-1.1044	0.342548	-1.29592	0.0319842	-0.636221	0.577741
ENSMUSG00000009076	Zmat5	-0.592438	2.51359	2.56399e-05	2.4825	0.0180082	-0.103267	0.535892	-0.112388	0.0992138	-0.352903	0.0577827	-0.798972	0.0361867
ENSMUSG00000009079	Ewsr1	0.374998	3.55805	0.0151659	3.42963	0.000724873	-0.426578	0.000226015	-0.32929	0.0161314	-0.442176	0.0366878	-0.374998	0.00485238
ENSMUSG00000009090	Ap1b1	-0.114502	2.85143	0.017651	2.7768	0.0066741	-0.247914	0.101926	-0.396733	0.0600877	-0.580461	0.0164932	-0.610331	0.00319215
ENSMUSG00000009092	Derl3	1.94658	-0.202439	0.176559	0.422212	0.0399733	2.07505	0.404802	-1.68839	0.183475	-1.10241	0.0811336	1.94658	0.0034898
ENSMUSG00000009093	Gstt4	NaN	NaN	0	-0.429147	0.120839	NaN	1	NaN	0.248436	NaN	0.120839	NaN	NaN
ENSMUSG00000009097	Tbx1	NaN	NaN	0	NaN	0	NaN	1	NaN	0	NaN	0.135591	NaN	NaN
ENSMUSG00000009108	Gnat2	2.06199	0.239871	0.0773505	-0.429147	0.120839	-2.22243	0.449591	-1.19301	0.136791	-1.91033	0.226078	-2.38286	0.00663507
ENSMUSG00000009112	Bcl2l13	0.333646	2.84101	0.00361351	2.72085	0.0167444	-0.399136	0.01018	-0.265036	0.0320013	-0.404902	0.0185677	-0.464625	0.000156587
ENSMUSG00000009114	2610028H24Rik	-0.129819	0.0985907	0.272635	0.0624444	0.259866	-0.120075	0.723434	0.0486595	0.272843	-0.0627124	0.274379	-0.36997	0.773482
ENSMUSG00000009115	Spatc1l	NaN	NaN	0	0.31521	0.133153	NaN	0.177451	NaN	0.0798174	0.0760808	0.3513	NaN	NaN
ENSMUSG00000009145	Dqx1	-0.419044	1.3773	0.088937	1.37714	0.0129189	-0.00050917	1	-1.11181	0.0952851	-0.985663	0.0918381	0.419044	0.34049
ENSMUSG00000009185	Ccl8	NaN	NaN	0	NaN	0	NaN	1	NaN	0.168619	NaN	0.284175	NaN	NaN
ENSMUSG00000009207	Lnpk	0.206924	3.08228	0.0411843	2.89838	0.0122768	-0.610882	3.26021e-05	-0.0534752	0.0596852	-0.115766	0.0143467	-0.206924	0.310228
ENSMUSG00000009210	Prr29	NaN	-0.255762	0.162127	NaN	0	NaN	0.434571	NaN	0.162127	NaN	0	NaN	NaN
ENSMUSG00000009214	Mymk	NaN	NaN	0	NaN	0	NaN	1	NaN	0.262378	NaN	0.135591	NaN	NaN
ENSMUSG00000009216	Fam163b	-0.0921594	0.465329	0.0455883	0.948446	0.0351622	1.60488	0.0981772	0.737059	0.16441	0.709317	0.326984	-0.0921594	0.939577
ENSMUSG00000009246	Trpm5	NaN	NaN	0	-0.238586	0.166687	NaN	1	NaN	0.312109	0.107998	0.217311	NaN	NaN
ENSMUSG00000009248	Ascl2	NaN	NaN	0	-0.238586	0.166687	NaN	1	NaN	0.0532638	-1.88993	0.211235	NaN	NaN
ENSMUSG00000009281	Rarres2	NaN	NaN	0	NaN	0	NaN	1	NaN	0.327649	NaN	0.256874	NaN	NaN
ENSMUSG00000009291	Pttg1ip	0.416291	2.3599	0.0202026	2.21377	0.0142846	-0.485433	0.0245032	-0.831502	0.0240299	-0.956818	0.0574934	-0.416291	0.044318
ENSMUSG00000009292	Trpm2	-2.703	-0.202439	0.176559	-0.0224671	0.0458474	0.597855	1	-0.25237	0.17688	-1.06605	0.0514876	-2.703	1.00134e-05
ENSMUSG00000009293	Ube2g2	0.488044	1.71559	0.0164719	1.56834	0.0537662	-0.489169	0.188967	-1.04046	0.0336055	-1.18738	0.0572794	-0.488044	0.0269484
ENSMUSG00000009350	Mpo	NaN	NaN	0	NaN	0	NaN	1	NaN	0.435165	NaN	0.284175	NaN	NaN
ENSMUSG00000009356	Lpo	NaN	NaN	0	0.238536	0.324857	NaN	0.365924	NaN	0.0989045	-0.309874	0.32492	NaN	NaN
ENSMUSG00000009376	Met	-0.101326	1.65672	0.0936807	1.57699	0.0612107	-0.264843	0.565454	-0.346724	0.109184	-0.536678	0.0617458	-0.631012	0.129931
ENSMUSG00000009378	Slc16a12	-0.0891554	1.65113	0.00369991	1.59671	0.097946	-0.180772	0.489745	0.656002	0.168279	0.520329	0.0982181	-0.450699	0.486232
ENSMUSG00000009394	Syn2	NaN	0.979153	0.0733644	0.870957	0.159412	-0.359421	0.501394	NaN	0.0733644	1.21754	0.211782	NaN	NaN
ENSMUSG00000009406	Elk1	0.395368	1.63613	0.0435065	1.48399	0.00961688	-0.505411	0.188148	-1.04723	0.0443371	-1.16625	0.0411013	-0.395368	0.0489965
ENSMUSG00000009418	Nav1	0.417947	3.38172	0.00379217	3.22771	0.0112967	-0.511607	0.000105021	0.407594	0.0296944	0.281779	0.0340255	-0.417947	0.00533748
ENSMUSG00000009470	Tnpo1	0.227221	3.83349	0.00733713	3.7204	0.00958409	-0.37568	0.000155584	-0.545898	0.0357991	-0.614298	0.0128153	-0.227221	0.0720375
ENSMUSG00000009471	Myod1	NaN	NaN	0	NaN	0	NaN	1	NaN	0.157963	NaN	0	NaN	NaN
ENSMUSG00000009487	Otog	0.864386	0.0985907	0.272635	0.579593	0.0749723	1.59785	0.341002	-0.1068	0.414417	0.153406	0.135638	0.864386	0.550684
ENSMUSG00000009535	Rnmt	0.423395	2.91791	0.00746153	2.75839	0.00564798	-0.529899	0.000697899	-0.776979	0.00748313	-0.904434	0.0105253	-0.423395	0
ENSMUSG00000009545	Kcnq1	NaN	2.04104	0.0613857	1.92167	0.104741	-0.396538	0.240613	NaN	0.0613857	1.49549	0.154102	NaN	NaN
ENSMUSG00000009549	Srp14	0.325004	1.24706	0.0022096	1.3832	0.0587223	0.452237	0.324517	-1.99392	0.00700152	-1.81948	0.0668398	0.57947	0.00944293
ENSMUSG00000009551	6330409D20Rik	NaN	NaN	0	NaN	0	NaN	1	NaN	0	NaN	0	NaN	NaN
ENSMUSG00000009555	Cdk9	0.0244457	2.16466	0.00210415	2.05669	0.00574176	-0.358676	0.135771	-0.838479	0.00293825	-1.04707	0.00628327	-0.692906	0
ENSMUSG00000009563	Tor2a	0.0208666	0.531744	0.231539	0.502861	0.229919	-0.0959462	1	-1.97679	0.250515	-2.02827	0.231609	-0.171026	0.880053
ENSMUSG00000009566	Fpgs	-0.218972	2.23289	0.0309878	2.14627	0.00252174	-0.287744	0.213244	-0.662121	0.0933268	-0.901278	0.0617127	-0.794459	0.0325566
ENSMUSG00000009569	Mrtfb	0.491769	3.47825	0.00689695	3.30168	0.0090775	-0.58655	3.16773e-06	0.786498	0.04941	0.63846	0.077239	-0.491769	0.106413
ENSMUSG00000009575	Cbx5	0.0971966	3.44237	0.0497696	3.33357	0.0130079	-0.361429	0.00316644	-1.06823	0.0662868	-1.09749	0.0282216	-0.0971966	0.68465
ENSMUSG00000009580	Odam	NaN	NaN	0	NaN	0	NaN	1	NaN	0	NaN	0	NaN	NaN
ENSMUSG00000009585	Apobec3	-0.0186434	2.43827	0.00319688	2.39164	0.0418819	-0.154904	0.350108	-0.836632	0.00554348	-0.935505	0.0761526	-0.328451	0.195343
ENSMUSG00000009588	St6galnac1	NaN	NaN	0	-0.429147	0.120839	NaN	1	NaN	0	-0.0825634	0.184503	NaN	NaN
ENSMUSG00000009596	Taf7l	0.329073	0.687921	0.211542	1.23933	0.0837495	1.83174	0.00507109	-0.555579	0.228277	-0.456519	0.113765	0.329073	0.697727
ENSMUSG00000009614	Sardh	NaN	0.257625	0.110508	0.3563	0.00502319	0.32779	1	NaN	0.110508	0.40995	0.00631938	NaN	NaN
ENSMUSG00000009621	Vav2	0.164954	3.06682	0.062307	2.97194	0.0379713	-0.315184	0.0529414	0.394084	0.0840963	0.344428	0.0583809	-0.164954	0.627644
ENSMUSG00000009628	Tex15	0.0223327	2.80894	0.0545865	2.75105	0.018841	-0.192325	0.213481	-0.717799	0.0585747	-0.724522	0.0609801	-0.0223327	0.936629
ENSMUSG00000009630	Ppp2cb	0.309356	2.87689	0.00997544	2.74798	0.000692935	-0.428199	0.00686723	-0.432417	0.0103152	-0.597093	0.0329649	-0.547042	1.86488e-06
ENSMUSG00000009633	G0s2	NaN	NaN	0	NaN	0	NaN	1	NaN	0.13546	NaN	0.0321411	NaN	NaN
ENSMUSG00000009640	Dmap1	0.185054	2.0264	0.01685	1.87136	0.0643093	-0.515013	0.0474221	-0.88731	0.0748735	-1.14167	0.0643554	-0.844973	0.00998537
ENSMUSG00000009646	Pla2g12b	-0.482116	1.01499	0.163264	0.950292	0.0649865	-0.214924	0.629369	1.28672	0.227173	1.01219	0.227887	-0.911964	0.393568
ENSMUSG00000009647	Mcu	-0.00154828	3.0232	0.0433076	2.93345	0.00990668	-0.298117	0.0334892	0.501372	0.0455671	0.501838	0.0237661	0.00154828	0.992764
ENSMUSG00000009654	Oit3	NaN	0.0727472	0.0144317	0.269823	0.337093	0.654672	0.792663	NaN	0.0144317	NaN	0.337093	NaN	NaN
ENSMUSG00000009670	Tex11	-0.113278	2.29429	0.0135735	2.28838	0.0366626	-0.0196389	0.985261	0.252461	0.0186924	0.28656	0.0773639	0.113278	0.668328
ENSMUSG00000009681	Bcr	-0.0594191	3.05451	0.0257328	3.00227	0.0106596	-0.173538	0.22828	0.277357	0.0260745	0.15499	0.0683535	-0.406495	0.0943975
ENSMUSG00000009687	Fxyd5	0.302718	0.0727472	0.0144317	0.172913	0.299839	0.332744	1	-1.23246	0.0240279	-1.12325	0.321087	0.36277	0.734488
ENSMUSG00000009731	Kcnd1	0.867069	1.17633	0.139416	1.52497	0.000122953	1.15817	0.0141472	-0.766803	0.140297	-0.505789	0.000766659	0.867069	0.0628284
ENSMUSG00000009733	Tfcp2	-0.342249	2.86475	0.0138691	2.86285	0.00380545	-0.00632172	0.95052	-0.0208087	0.0139702	-0.127642	0.0496612	-0.354892	0.0383718
ENSMUSG00000009734	Pou6f2	NaN	1.09012	0.0331061	1.15641	0.0798712	0.220212	0.69744	NaN	0.0331061	0.90093	0.340946	NaN	NaN
ENSMUSG00000009739	Pou6f1	0.0684218	1.56239	0.00135946	1.42767	0.0951343	-0.447518	0.32274	-1.13465	0.0174796	-1.15524	0.0962106	-0.0684218	0.833172
ENSMUSG00000009741	Ubp1	0.298404	3.20311	0.000989795	3.10832	0.0135042	-0.314875	0.0163224	-0.282343	0.0210577	-0.382088	0.0223349	-0.331347	0.00115646
ENSMUSG00000009772	Nuak2	0.155159	1.63515	0.0671643	1.75535	0.0995787	0.399283	0.195026	-0.543467	0.068863	-0.496759	0.103211	0.155159	0.706585
ENSMUSG00000009828	Cilk1	0.489188	2.62302	0.0123424	2.4673	0.0187731	-0.51731	0.00370328	0.0974871	0.0223689	-0.0667043	0.0579141	-0.545432	0.00817703
ENSMUSG00000009863	Sdhb	0.161988	2.29599	0.00697687	2.19198	0.0248536	-0.345512	0.130363	-0.971402	0.0546171	-1.13066	0.0526232	-0.529035	0.0357472
ENSMUSG00000009876	Cox4i2	-1.86413	-0.255762	0.162127	-0.0224671	0.0458474	0.774989	1	-1.00466	0.163027	0.0230863	0.228296	3.41411	0.000248688
ENSMUSG00000009894	Snap47	0.135877	2.45443	0.0211803	2.39856	0.000339506	-0.185594	0.347152	-0.343016	0.0418265	-0.383919	0.0148058	-0.135877	0.356598
ENSMUSG00000009900	Wnt3a	0.183951	0.722991	0.0183213	1.00547	0.235702	0.93839	0.170652	-0.125675	0.291255	-0.0703003	0.238611	0.183951	0.883076
ENSMUSG00000009905	Kdsr	-0.0394791	2.70506	0.008667	2.57637	0.0311827	-0.427484	0.00740968	-0.306113	0.0230238	-0.294229	0.0318764	0.0394791	0.762473
ENSMUSG00000009907	Vps4b	0.32553	3.15966	0.0366564	3.01054	0.00129732	-0.495375	0.000252436	-0.523877	0.0390118	-0.621871	0.00616293	-0.32553	0.0130962
ENSMUSG00000009927	Rps25	0.208935	2.01002	0.0715655	1.85233	0.0604343	-0.523859	0.0944376	-1.09999	0.0747399	-1.16289	0.112688	-0.208935	0.641835
ENSMUSG00000009941	Nxf2	0.942115	-0.255762	0.162127	0.56004	0.217378	2.71004	0.275367	-0.488449	0.192841	-0.204844	0.370786	0.942115	0.4974
ENSMUSG00000009995	Taz	0.27474	1.34635	0.128314	1.13855	0.100835	-0.690276	0.226172	-1.5259	0.13089	-1.60861	0.109107	-0.27474	0.627425
ENSMUSG00000010021	Kif19a	0.92973	-0.255762	0.162127	0.238536	0.324857	1.64202	0.721622	-0.912761	0.193896	-0.632885	0.38847	0.92973	0.519172
ENSMUSG00000010025	Aldh3a2	0.436567	2.36368	0.0308591	2.21717	0.020569	-0.486711	0.0232398	-0.721293	0.0323258	-0.852713	0.0332593	-0.436567	0.00460381
ENSMUSG00000010044	Zmynd10	NaN	NaN	0	0.0624444	0.259866	NaN	0.529942	NaN	0.0139422	-0.699951	0.302337	NaN	NaN
ENSMUSG00000010045	Tmem115	0.270283	1.27185	0.0528854	1.14094	0.0345207	-0.43487	0.359972	-1.41479	0.0662489	-1.59525	0.0530354	-0.599458	0.0334672
ENSMUSG00000010047	Hyal2	-0.168528	0.540901	0.0951425	0.673028	0.0963303	0.438918	0.716398	-2.33486	0.109968	-2.38559	0.105828	-0.168528	0.73958
ENSMUSG00000010048	Ifrd2	-0.264586	1.83218	0.0225522	1.78371	0.0936895	-0.161016	0.470479	-1.16016	0.0817621	-1.33675	0.11429	-0.586618	0.208883
ENSMUSG00000010051	Hyal1	-0.319756	0.883607	0.0060244	0.975799	0.00917557	0.306254	0.706522	-1.84695	0.0422651	-1.94321	0.0219613	-0.319756	0.0432894
ENSMUSG00000010054	Tusc2	0.256033	0.766359	0.0523144	0.653697	0.183401	-0.374253	0.747619	-2.04813	0.0592958	-2.19638	0.183864	-0.492473	0.442856
ENSMUSG00000010057	Nprl2	-0.0342087	0.766359	0.0523144	0.809023	0.0283888	0.141727	1	-1.86313	0.0787042	-1.87342	0.0294289	-0.0342087	0.902459
ENSMUSG00000010064	Slc38a3	-0.0306624	0.47598	0.0851015	0.349004	0.368882	-0.421805	1	-0.598009	0.114143	-0.861191	0.404987	-0.874273	0.531653
ENSMUSG00000010066	Cacna2d2	-0.706888	1.69853	0.0667894	1.84048	0.000113151	0.471567	0.129412	0.450817	0.131701	0.238022	0.16509	-0.706888	0.31364
ENSMUSG00000010067	Rassf1	0.396395	1.7212	0.050409	1.49108	0.0445442	-0.764445	0.0332479	-1.05236	0.0507911	-1.17169	0.0737548	-0.396395	0.1827
ENSMUSG00000010080	Epn3	0.0236443	-0.255762	0.162127	-0.0224671	0.0458474	0.774989	1	0.0159687	0.226357	0.0230863	0.228296	0.0236443	0.982337
ENSMUSG00000010086	Rnf112	NaN	-0.202439	0.176559	NaN	0	NaN	0.434571	-1.38642	0.200533	NaN	0.346353	NaN	NaN
ENSMUSG00000010095	Slc3a2	0.411092	2.97594	0.0282599	2.79732	0.00965827	-0.593352	0.000146079	-0.359672	0.0381727	-0.593154	0.010497	-0.775611	3.68924e-09
ENSMUSG00000010097	Nxf1	0.51546	2.53426	0.0243397	2.33286	0.00606094	-0.66903	0.000513785	-1.21213	0.0243636	-1.3673	0.010077	-0.51546	3.97228e-09
ENSMUSG00000010110	Stx5a	0.398228	2.30194	0.00617795	2.13237	0.0090601	-0.56332	0.0121301	-0.834592	0.0066266	-0.95447	0.0202007	-0.398228	1.71298e-08
ENSMUSG00000010122	Slc47a1	-0.0940001	1.45296	0.0257515	1.36193	0.0830561	-0.302377	0.578491	-0.424115	0.0996638	-0.395818	0.109696	0.0940001	0.848585
ENSMUSG00000010136	Pifo	NaN	NaN	0	NaN	0	NaN	1	NaN	0.141151	NaN	0.0432851	NaN	NaN
ENSMUSG00000010142	Tnfrsf13b	-0.00113466	1.22577	0.106127	1.18899	0.105107	-0.122196	0.929775	-0.492814	0.118828	-0.492472	0.187414	0.00113466	0.998772
ENSMUSG00000010154	Spire2	NaN	NaN	0	NaN	0	NaN	1	NaN	0.141012	NaN	0.0540433	NaN	NaN
ENSMUSG00000010175	Prox1	0.0314285	0.668099	0.0690869	0.950292	0.0649865	0.937427	0.320323	-0.247387	0.188412	-0.237926	0.0825834	0.0314285	0.963318
ENSMUSG00000010205	Raver1	NaN	NaN	0	NaN	0	NaN	1	NaN	0	NaN	0	NaN	NaN
ENSMUSG00000010277	2610507B11Rik	0.362926	2.87858	0.0342904	2.75205	0.0286846	-0.420321	0.00842671	-1.21366	0.0344807	-1.32291	0.0289871	-0.362926	0.015295
ENSMUSG00000010290	AI597479	0.224043	2.27028	0.0364086	2.17297	6.00879e-05	-0.323229	0.130265	-0.907785	0.0391299	-0.975229	0.0329171	-0.224043	0.187183
ENSMUSG00000010307	Tmem86a	0.110134	-0.202439	0.176559	0.0479744	0.254843	0.831857	0.722285	-1.30103	0.245401	-1.26788	0.264943	0.110134	0.926854
ENSMUSG00000010311	Optc	NaN	NaN	0	NaN	0	NaN	1	NaN	0	NaN	0	NaN	NaN
ENSMUSG00000010342	Tex14	-0.0536499	3.27381	0.0366184	3.10352	0.0113722	-0.565685	1.63923e-05	0.540808	0.0366404	0.556959	0.011831	0.0536499	0.674885
ENSMUSG00000010358	Ifi35	-1.56613	1.49312	0.155704	1.52012	0.00461398	0.0896599	0.951631	-0.478988	0.175519	-0.950441	0.140371	-1.56613	0.0359308
ENSMUSG00000010362	Rdm1	0.15412	2.42315	0.00232592	2.37569	0.0027247	-0.157671	0.410233	-0.602029	0.0633163	-0.648424	0.0483164	-0.15412	0.560219
ENSMUSG00000010376	Nedd8	0.109237	2.25084	0.0580919	2.17421	0.0245427	-0.25453	0.252731	-1.36455	0.0581119	-1.39743	0.029965	-0.109237	0.615006
ENSMUSG00000010392	Gosr1	0.450554	2.7924	0.0220358	2.65221	0.00575744	-0.46569	0.00442601	-0.298449	0.0222285	-0.434079	0.0204771	-0.450554	7.20017e-06
ENSMUSG00000010406	Mrpl52	0.552744	1.781	0.100549	1.61077	0.0402284	-0.565502	0.0847007	-0.904546	0.100989	-1.07094	0.0551555	-0.552744	0.14817
ENSMUSG00000010435	Spaca7	-1.95953	1.20407	0.0402235	1.10878	0.0408919	-0.316549	0.631193	0.404709	0.200302	0.994585	0.281229	1.95953	0.0875527
ENSMUSG00000010453	Kansl3	0.382006	2.8675	0.0143072	2.72771	0.00031097	-0.464365	0.00308371	-0.231767	0.0144884	-0.346762	0.0235086	-0.382006	3.1233e-05
ENSMUSG00000010461	Eya4	0.285386	1.04055	0.128706	1.12787	0.0217747	0.290067	0.680654	0.69978	0.192756	0.788509	0.186935	0.294749	0.741066
ENSMUSG00000010476	Ebf3	0.00030645	0.668099	0.0690869	0.868739	0.0358338	0.666513	0.544884	0.224276	0.0851242	0.625465	0.143366	1.33272	0.0161206
ENSMUSG00000010492	Uckl1os	NaN	NaN	0	NaN	0	NaN	1	NaN	4.95162e-05	NaN	0.0716636	NaN	NaN
ENSMUSG00000010505	Myt1	NaN	0.47598	0.0851015	0.620198	0.0377184	0.479081	0.839808	NaN	0.0851015	-0.23432	0.276342	NaN	NaN
ENSMUSG00000010517	Faf1	0.321671	4.1424	0.00186088	4.02948	0.0199304	-0.375106	0.0160583	0.496751	0.00223644	0.399918	0.0243693	-0.321671	7.59184e-05
ENSMUSG00000010529	Gm266	NaN	-0.255762	0.162127	-0.0224671	0.0458474	0.774989	1	-0.0243589	0.233917	NaN	0.0458474	NaN	NaN
ENSMUSG00000010538	Tsacc	0.175335	2.00184	0.104204	1.8933	0.0206454	-0.360581	0.147541	0.116661	0.104733	0.0638803	0.130982	-0.175335	0.752971
ENSMUSG00000010554	Mettl16	0.264058	3.3004	0.0189697	3.20759	0.00285039	-0.308315	0.0168599	-0.356426	0.0336012	-0.462561	0.0261222	-0.352573	0.0126406
ENSMUSG00000010592	Dazl	-0.273515	1.84659	0.0154896	1.89254	0.0875552	0.152645	0.491405	-0.917459	0.0629731	-0.999795	0.0880839	-0.273515	0.447012
ENSMUSG00000010601	Apol7a	NaN	-0.202439	0.176559	NaN	0	NaN	0.434571	-0.421693	0.193762	NaN	0.139425	NaN	NaN
ENSMUSG00000010607	Pigyl	1.0786	1.12134	0.137027	0.720123	0.221788	-1.33282	0.0977935	-0.892438	0.140076	-1.37019	0.223124	-1.58705	0.0697647
ENSMUSG00000010608	Rbm25	0.487662	3.81027	0.00493163	3.65168	0.0137153	-0.526828	2.44143e-07	-0.36905	0.0415551	-0.515851	0.0148205	-0.487662	0.00087663
ENSMUSG00000010609	Psen2	0.785407	1.6476	0.0530574	1.34765	0.0714235	-0.996406	0.0136098	-0.573908	0.15412	-0.81034	0.116926	-0.785407	0.221648
ENSMUSG00000010651	Acaa1b	0.445086	0.620603	0.0715533	0.762606	0.362212	0.471726	0.530514	-0.64654	0.301262	-0.512556	0.407464	0.445086	0.791469
ENSMUSG00000010660	Plcd1	0.809291	1.42196	0.0209977	1.12541	0.167174	-0.985115	0.0721801	-0.54791	0.0764987	-0.791531	0.167209	-0.809291	0.1852
ENSMUSG00000010663	Fads1	0.189316	1.9471	0.0149088	1.79082	0.0360023	-0.519131	0.0659489	-1.12356	0.016701	-1.18055	0.0362552	-0.189316	0.153376
ENSMUSG00000010721	Lmbr1	0.00961135	3.43664	0.00696874	3.31509	0.00432829	-0.403768	0.00130052	0.657924	0.047472	0.655031	0.00490783	-0.00961135	0.951658
ENSMUSG00000010751	Tnfrsf22	0.425601	2.03305	0.0300312	1.85831	0.0446934	-0.580467	0.044535	-0.180507	0.0471622	-0.401865	0.0764281	-0.735334	0.0137098
ENSMUSG00000010755	Cars	-0.48176	3.04175	0.0350361	3.02023	0.00221192	-0.0714692	0.651832	-0.502722	0.0471288	-0.690775	0.00446632	-0.624698	7.11549e-05
ENSMUSG00000010760	Phlda2	NaN	NaN	0	NaN	0	NaN	1	NaN	0.21035	NaN	0.291741	NaN	NaN
ENSMUSG00000010796	Asz1	-0.20751	0.810682	0.0111969	0.95836	0.00651754	0.490573	0.597314	-0.024065	0.147474	-0.0865317	0.0882707	-0.20751	0.716271
ENSMUSG00000010797	Wnt2	NaN	NaN	0	-0.429147	0.120839	NaN	1	NaN	0	NaN	0.120839	NaN	NaN
ENSMUSG00000010803	Gabra1	-0.481837	1.02994	0.0685913	0.86651	0.0831744	-0.542896	0.532313	0.195191	0.162259	-0.276713	0.43896	-1.56763	0.31328
ENSMUSG00000010825	Grid2ip	0.150596	1.8877	0.0593562	1.94527	0.0488367	0.191233	0.553193	0.521618	0.126774	0.566952	0.0623555	0.150596	0.748301
ENSMUSG00000010830	Kdelr3	0.775397	1.56923	0.108731	1.13324	0.061255	-1.44832	0.00194299	-0.647605	0.10931	-0.881023	0.226624	-0.775397	0.353563
ENSMUSG00000010841	Cfap97d1	NaN	0.360255	0.141664	-0.429147	0.120839	-2.62234	0.307773	NaN	0.141664	NaN	0.120839	NaN	NaN
ENSMUSG00000010911	Apip	0.127601	2.23981	0.0737823	2.15732	0.02922	-0.274033	0.217437	-0.545868	0.074582	-0.584279	0.0385857	-0.127601	0.647359
ENSMUSG00000010914	Pdhx	0.12974	3.16052	0.00235674	3.08889	0.0170713	-0.237941	0.0884652	-0.0577228	0.0220428	-0.161922	0.027749	-0.346143	0.00327916
ENSMUSG00000010936	Vac14	-0.224285	3.35629	0.0117702	3.32883	0.00619118	-0.091196	0.441761	0.183448	0.0243573	0.0610256	0.0288538	-0.406677	0.0011865
ENSMUSG00000011008	Mcoln2	NaN	-0.202439	0.176559	-0.429147	0.120839	-0.753106	1	NaN	0.176559	NaN	0.120839	NaN	NaN
ENSMUSG00000011034	Slc5a1	-0.385528	2.11261	0.0660991	2.29207	0.0426037	0.596141	0.00475959	-0.197233	0.0745795	-0.313288	0.0785103	-0.385528	0.283834
ENSMUSG00000011096	Akt1s1	-0.280016	1.85163	0.0198988	1.86511	0.0237519	0.044771	0.971267	-0.655153	0.0866288	-0.739447	0.0735697	-0.280016	0.458287
ENSMUSG00000011114	Tbrg1	0.251209	2.28095	0.0051701	2.1967	0.0373939	-0.279851	0.167707	-1.34526	0.0228237	-1.43812	0.0381883	-0.308493	0.0368532
ENSMUSG00000011118	Panx3	NaN	NaN	0	-0.238586	0.166687	NaN	1	NaN	0	NaN	0.166687	NaN	NaN
ENSMUSG00000011148	Adssl1	1.17733	0.549869	0.0207876	0.0624444	0.259866	-1.61919	0.163895	-0.660735	0.0213531	-1.01515	0.26506	-1.17733	0.182603
ENSMUSG00000011154	Cfap161	-1.64997	0.257625	0.110508	0.228943	0.088156	-0.0952801	1	0.187998	0.2847	-0.366055	0.219545	-1.84053	0.123294
ENSMUSG00000011158	Brf1	0.40548	2.71787	0.0217066	2.57058	0.000275691	-0.489291	0.00387567	-0.0304144	0.053969	-0.202936	0.00282414	-0.573103	0.00141144
ENSMUSG00000011171	Vipr2	NaN	0.373777	0.0187256	0.641042	0.115557	0.887836	0.674354	NaN	0.0187256	0.987626	0.181088	NaN	NaN
ENSMUSG00000011179	Odc1	-0.179246	2.70671	0.0346737	2.65681	0.0132076	-0.165774	0.368327	-0.85321	0.0359875	-1.00697	0.0139036	-0.510794	6.73085e-05
ENSMUSG00000011254	Thg1l	-0.139068	2.06451	0.0726353	2.01548	0.0179804	-0.162876	0.518699	-1.03234	0.0745968	-1.17226	0.0192552	-0.464819	0.0693375
ENSMUSG00000011256	Adam19	0.496092	3.44021	0.0512586	3.28307	0.00444843	-0.522011	7.46109e-05	0.0932987	0.0513652	-0.05604	0.0633094	-0.496092	0.0669817
ENSMUSG00000011257	Pabpc4	0.341865	2.86356	0.0104802	2.65523	0.0427996	-0.692062	3.4037e-05	-0.216101	0.0119676	-0.319012	0.07432	-0.341865	0.171595
ENSMUSG00000011263	Exoc3l2	-1.50328	1.2441	0.187821	1.32763	0.0816883	0.277469	0.619439	-0.278037	0.200371	-0.73057	0.297707	-1.50328	0.207295
ENSMUSG00000011267	Zfp296	-0.304996	1.36073	0.00652761	1.33364	0.0149497	-0.0899789	0.880687	-1.50932	0.0671591	-1.65531	0.106592	-0.484954	0.246556
ENSMUSG00000011305	Plin5	NaN	NaN	0	0.228943	0.088156	NaN	0.250797	NaN	0.00489743	-1.02048	0.142888	NaN	NaN
ENSMUSG00000011306	Sugp1	0.257942	2.61056	0.00408772	2.49101	0.00204527	-0.39714	0.023176	-0.63247	0.0167484	-0.710119	0.00549932	-0.257942	1.05886e-05
ENSMUSG00000011349	Dmrtc2	0.997058	0.0452681	0.253909	-0.429147	0.120839	-1.57597	0.668992	-1.22031	0.254577	-1.52046	0.130847	-0.997058	0.294364
ENSMUSG00000011350	Gm5893	NaN	0.221359	0.318223	-0.0224671	0.0458474	-0.809974	0.524221	NaN	0.318223	NaN	0.0458474	NaN	NaN
ENSMUSG00000011382	Dhdh	0.124772	0.92911	0.198168	0.890079	0.0157933	-0.129659	0.894194	-1.71737	0.199079	-1.75787	0.0580117	-0.134545	0.84514
ENSMUSG00000011427	Zfp790	0.419033	1.96711	0.0181655	1.83742	0.0400968	-0.4308	0.157927	-0.762696	0.0208184	-0.888837	0.0516413	-0.419033	0.0234831
ENSMUSG00000011463	Cpb1	NaN	NaN	0	NaN	0	NaN	1	NaN	0	NaN	0.135591	NaN	NaN
ENSMUSG00000011486	Slc25a41	0.744816	0.239871	0.0773505	-0.128117	0.198018	-1.22243	0.529174	0.0344799	0.321551	-0.477283	0.278524	-1.70004	0.228977
ENSMUSG00000011589	Fsd1	-0.484981	0.766359	0.0523144	0.831003	0.123759	0.214743	0.774947	-1.36328	0.137068	-1.50927	0.126562	-0.484981	0.433893
ENSMUSG00000011632	Pinlyp	NaN	NaN	0	0.121182	0.0313312	NaN	0.337881	NaN	0.0116986	-0.779411	0.0321615	NaN	NaN
ENSMUSG00000011658	Fuz	0.219325	0.549869	0.0207876	0.785871	0.205249	0.783982	0.590955	-1.75428	0.058502	-1.68825	0.21127	0.219325	0.763282
ENSMUSG00000011751	Sptbn4	-0.916681	2.46605	0.0221983	2.48687	0.00534216	0.069152	0.719541	0.329625	0.0950411	0.0536767	0.0305151	-0.916681	0.00570156
ENSMUSG00000011752	Pgam1	0.769319	2.48399	0.00691917	2.18359	0.0168965	-0.997899	1.74507e-06	-0.00345022	0.0886473	-0.372657	0.0294491	-1.22648	7.73382e-05
ENSMUSG00000011831	Evi5	0.127881	3.51194	0.0116154	3.4406	0.0112089	-0.236984	0.0409145	0.0704623	0.0388891	0.0319664	0.0127135	-0.127881	0.346761
ENSMUSG00000011832	Evi5l	0.521818	1.75876	0.0306035	1.51642	0.0663456	-0.805052	0.0285476	-0.243391	0.0383914	-0.570997	0.0674443	-1.08829	2.42756e-05
ENSMUSG00000011837	Snapc2	0.184509	0.746192	0.359334	0.676503	0.0783028	-0.231501	0.861646	-1.84399	0.359436	-1.89953	0.0844086	-0.184509	0.880421
ENSMUSG00000011877	Git1	0.436341	2.11196	0.00888286	1.90843	0.000872818	-0.676108	0.0109322	-0.651762	0.092464	-0.927468	0.00626553	-0.915875	0.00293045
ENSMUSG00000011884	Gltp	-0.318861	1.81166	0.00290414	1.78513	0.0636183	-0.0881068	0.875146	-0.807369	0.0238264	-0.956401	0.0689534	-0.495074	0.0410695
ENSMUSG00000011958	Bnip2	0.231932	2.52293	0.000539844	2.4471	0.00808703	-0.251901	0.164585	-0.745999	0.00106607	-0.82784	0.00868971	-0.271871	0
ENSMUSG00000011960	Ccnt1	0.22524	3.13509	0.0354557	2.95456	0.0133768	-0.599679	2.14832e-05	-0.663268	0.0512012	-0.731072	0.0311239	-0.22524	0.257804
ENSMUSG00000012017	Scarf2	-0.372742	0.883607	0.0060244	0.768247	0.00579166	-0.38322	0.662596	0.292496	0.0341688	-0.0504317	0.122621	-1.13918	0.00705986
ENSMUSG00000012042	4930579F01Rik	NaN	0.62808	0.176985	0.183811	0.139027	-1.47583	0.212877	NaN	0.176985	NaN	0.139027	NaN	NaN
ENSMUSG00000012076	Brms1l	0.36812	2.69837	0.0436119	2.57259	0.00173268	-0.417814	0.0102551	-0.277888	0.0458761	-0.388703	0.0308898	-0.36812	0.0451064
ENSMUSG00000012114	Med15	0.284565	3.0518	0.0110503	2.96521	0.0127001	-0.287657	0.0508698	0.147791	0.0428955	0.0602665	0.0371846	-0.29075	0.123131
ENSMUSG00000012117	Dhdds	0.0890163	2.63118	0.0265631	2.58255	0.026468	-0.161543	0.36219	-0.120413	0.0359291	-0.190875	0.0274646	-0.234069	0.119218
ENSMUSG00000012123	Crybg2	-0.0702563	1.48049	0.0901464	1.43608	0.0419628	-0.147521	0.642097	-0.639953	0.0906202	-0.749919	0.0497821	-0.365299	0.287526
ENSMUSG00000012126	Ubxn11	-0.286235	2.04342	0.0241201	2.01767	0.018118	-0.0855436	0.720204	-0.257883	0.0943878	-0.39555	0.0507852	-0.457322	0.198996
ENSMUSG00000012187	Mogat1	NaN	NaN	0	-0.128117	0.198018	NaN	0.508562	NaN	0	NaN	0.198018	NaN	NaN
ENSMUSG00000012211	Tex22	0.746704	1.15193	0.0249019	0.880623	0.0839002	-0.901258	0.122732	0.382266	0.553617	0.157486	0.10002	-0.746704	0.689486
ENSMUSG00000012282	Wnt8a	0.449423	0.832774	0.268733	1.00153	0.0140309	0.560599	0.530578	-0.282694	0.400767	-0.147404	0.0706334	0.449423	0.739547
ENSMUSG00000012296	Tjap1	0.79063	2.72935	0.0270894	2.4572	0.0125147	-0.904071	1.73607e-07	0.0481362	0.0558414	-0.189867	0.0343043	-0.79063	0.000281656
ENSMUSG00000012350	Ehf	-0.00222058	1.42196	0.0209977	1.54985	0.0592311	0.424835	0.37906	-0.248814	0.0375396	-0.249483	0.115958	-0.00222058	0.995624
ENSMUSG00000012396	Nanog	0.226588	3.2	0.0476065	3.08444	0.0259973	-0.383885	0.00787814	-1.04786	0.0491547	-1.11607	0.0263035	-0.226588	0.221143
ENSMUSG00000012405	Rpl15	0.224929	2.51571	0.034396	2.1769	0.060566	-1.12548	1.13112e-07	-1.13755	0.0344032	-1.20526	0.110335	-0.224929	0.557968
ENSMUSG00000012422	Tmem167	0.0506286	3.1183	0.0300815	2.97183	0.0180117	-0.486555	0.000599808	-0.483022	0.0385223	-0.498262	0.0443657	-0.0506286	0.795335
ENSMUSG00000012428	Steap4	NaN	NaN	0	NaN	0	NaN	1	NaN	0	NaN	0	NaN	NaN
ENSMUSG00000012429	Mplkip	-0.429671	0.454409	0.191219	0.454654	0.0700146	0.000813547	1	-2.51505	0.199893	-2.38522	0.0726188	0.431298	0.541546
ENSMUSG00000012443	Kif11	0.300033	3.23735	0.00550392	3.121	0.040058	-0.386526	0.00605212	-0.774763	0.0128123	-0.865081	0.0408129	-0.300033	0.0347379
ENSMUSG00000012483	Rpa3	-0.114761	1.57427	0.14525	1.50014	0.0246681	-0.246249	0.44631	-1.47374	0.145265	-1.43919	0.0371609	0.114761	0.817784
ENSMUSG00000012519	Mlkl	0.550471	0.810682	0.0111969	1.09014	0.0128705	0.928348	0.232932	0.0699167	0.137225	0.235625	0.274058	0.550471	0.588743
ENSMUSG00000012520	Phox2b	NaN	NaN	0	NaN	0	NaN	1	NaN	0	NaN	0	NaN	NaN
ENSMUSG00000012535	Tnpo3	0.211149	3.50193	0.0135023	3.41528	0.010863	-0.287868	0.0175111	-0.444917	0.0290296	-0.50848	0.0182946	-0.211149	0.063968
ENSMUSG00000012609	Ttll5	0.176027	3.48665	0.00706774	3.39204	0.0223673	-0.314308	0.0102767	0.522039	0.0125599	0.385796	0.0420757	-0.45259	0.00191724
ENSMUSG00000012640	Zfp715	-0.0323939	2.42465	0.0406848	2.39131	0.0218509	-0.110758	0.491534	-0.829146	0.0501116	-0.819395	0.0316486	0.0323939	0.869314
ENSMUSG00000012705	Retn	NaN	NaN	0	NaN	0	NaN	1	NaN	0.0989045	NaN	0.174212	NaN	NaN
ENSMUSG00000012777	Acp4	NaN	-0.255762	0.162127	NaN	0	NaN	0.434571	-0.0243589	0.233917	NaN	0	NaN	NaN
ENSMUSG00000012819	Cdh23	-0.0919736	1.56152	0.0150848	1.54846	0.0223714	-0.0434094	0.954939	0.541357	0.134828	0.487535	0.044354	-0.178792	0.704541
ENSMUSG00000012848	Rps5	0.648964	2.83191	0.0743197	2.61351	0.0571915	-0.725514	5.32986e-05	-1.52684	0.136732	-1.76829	0.057575	-0.802065	0.103644
ENSMUSG00000012889	Podnl1	NaN	NaN	0	-0.128117	0.198018	NaN	0.508562	NaN	0.157963	-0.815572	0.201934	NaN	NaN
ENSMUSG00000013033	Adgrl1	0.0878975	2.46609	0.0370856	2.36855	0.00715753	-0.324039	0.108239	-0.736653	0.0629939	-0.905284	0.0808438	-0.56018	0.0998957
ENSMUSG00000013076	Amotl1	-0.547971	2.81436	0.0995672	2.80854	0.0345476	-0.0193173	0.890523	-0.169926	0.100787	-0.346512	0.0492542	-0.586606	0.115451
ENSMUSG00000013083	2200002J24Rik	NaN	NaN	0	NaN	0	NaN	1	NaN	0.157963	NaN	0	NaN	NaN
ENSMUSG00000013089	Etv5	-0.00756518	3.71676	0.0204242	3.67458	0.0391483	-0.140103	0.114061	-0.104076	0.0419711	-0.190704	0.039152	-0.287771	0.131231
ENSMUSG00000013091	Tmem190	NaN	NaN	0	NaN	0	NaN	1	NaN	0	NaN	0	NaN	NaN
ENSMUSG00000013150	Gfod2	0.0538121	2.33174	0.0102652	2.20925	0.0129936	-0.406898	0.0625794	-0.327301	0.0104049	-0.3435	0.0494982	-0.0538121	0.748767
ENSMUSG00000013155	Enkd1	2.23545	1.00993	0.143089	0.31521	0.133153	-2.3078	0.0164016	-1.39828	0.147053	-2.07121	0.141394	-2.23545	0.0009714
ENSMUSG00000013158	4933405L10Rik	NaN	NaN	0	NaN	0	NaN	1	NaN	0.0798174	NaN	0.0451771	NaN	NaN
ENSMUSG00000013160	Atp6v0d1	0.358762	2.67686	0.00723536	2.55311	0.00629726	-0.411109	0.013782	-0.524476	0.0160577	-0.66399	0.00929444	-0.463457	5.50671e-14
ENSMUSG00000013236	Ptprs	-0.420804	2.1465	0.00256082	2.23862	0.0403272	0.306009	0.222017	-0.438454	0.054005	-0.565128	0.101294	-0.420804	0.269802
ENSMUSG00000013275	Slc41a1	0.35381	2.29435	0.00840396	2.17417	0.00554654	-0.399223	0.068991	-0.774515	0.0385083	-0.908364	0.014357	-0.444637	0.00112652
ENSMUSG00000013338	Fer1l4	0.456229	0.0727472	0.0144317	0.768247	0.00579166	2.3104	0.0741001	-0.872651	0.135367	-0.735313	0.0551925	0.456229	0.347487
ENSMUSG00000013353	4931406B18Rik	NaN	NaN	0	NaN	0	NaN	1	NaN	0	NaN	0	NaN	NaN
ENSMUSG00000013367	Iglon5	NaN	NaN	0	0.121182	0.0313312	NaN	0.337881	NaN	0	0.00147337	0.0849858	NaN	NaN
ENSMUSG00000013415	Igf2bp1	0.0865568	3.51248	0.0126379	3.43983	0.00338244	-0.24135	0.0385462	-0.859747	0.0137086	-0.885803	0.00660847	-0.0865568	0.0868683
ENSMUSG00000013418	B4galnt2	0.228018	1.04055	0.128706	1.1637	0.0120486	0.409112	0.613738	0.335171	0.140835	0.403812	0.0374415	0.228018	0.637628
ENSMUSG00000013419	Zfp651	-0.462374	1.03287	0.113704	0.968052	0.0466403	-0.215311	0.719815	-0.526149	0.120294	-0.794967	0.225365	-0.892995	0.292666
ENSMUSG00000013465	Nelfb	0.0592418	2.0983	0.0305144	2.05661	0.0423053	-0.138515	0.664519	-1.08118	0.0731735	-1.09901	0.0425954	-0.0592418	0.833177
ENSMUSG00000013483	Card14	0.117788	0.386891	0.176884	0.31521	0.133153	-0.238119	1	0.167638	0.194058	0.0597337	0.357204	-0.358449	0.790672
ENSMUSG00000013495	Tmem175	0.065559	1.96969	0.120473	1.86763	0.0258864	-0.339041	0.215806	-0.435874	0.124023	-0.45561	0.0356336	-0.065559	0.878447
ENSMUSG00000013523	Bcas1	-0.0252366	1.02103	0.0651695	1.03716	0.262575	0.0535819	0.811936	-0.895324	0.0690562	-0.902921	0.278723	-0.0252366	0.978893
ENSMUSG00000013539	Tango2	-0.0408202	2.31022	0.0233646	2.32229	0.0216268	0.0400834	0.928637	-0.198539	0.0247197	-0.162118	0.0507653	0.120987	0.518911
ENSMUSG00000013562	4833413E03Rik	NaN	-0.255762	0.162127	NaN	0	NaN	0.434571	-0.841039	0.213538	NaN	0.112124	NaN	NaN
ENSMUSG00000013584	Aldh1a2	-0.37679	1.78687	0.0636513	1.69534	0.101508	-0.304086	0.258574	-0.109957	0.0640916	-0.40646	0.139329	-0.984962	0.053195
ENSMUSG00000013593	Ndufs2	-0.000906111	2.34794	0.00593828	2.26385	0.021762	-0.279328	0.207988	-1.26568	0.0602747	-1.43412	0.0226204	-0.559562	0.00888528
ENSMUSG00000013611	Snx31	-0.943003	1.17072	0.0412403	1.31647	0.119542	0.484152	0.485757	0.0627282	0.0535338	-0.221144	0.397619	-0.943003	0.479228
ENSMUSG00000013622	Atraid	0.2175	1.82909	0.0337785	1.68326	0.0849555	-0.484432	0.0859092	-0.964998	0.0605816	-1.03047	0.0934615	-0.2175	0.556631
ENSMUSG00000013629	Cad	-0.4454	2.55205	0.0863422	2.50715	0.0333751	-0.149183	0.539906	-1.24129	0.105546	-1.46519	0.040184	-0.743765	0.0474249
ENSMUSG00000013643	Lypd8	NaN	NaN	0	NaN	0	NaN	1	NaN	0	NaN	0	NaN	NaN
ENSMUSG00000013646	Sh3bp5l	0.677655	2.10312	0.0559461	1.87004	0.0147431	-0.774279	0.00382188	-0.729494	0.0671119	-0.933488	0.0147456	-0.677655	0.00298964
ENSMUSG00000013653	1810065E05Rik	NaN	NaN	0	NaN	0	NaN	1	NaN	0	NaN	0	NaN	NaN
ENSMUSG00000013662	Atad1	-0.0424101	3.00531	0.0213759	2.88166	0.0128267	-0.410763	0.00628091	-0.439635	0.043552	-0.426868	0.0500544	0.0424101	0.847416
ENSMUSG00000013663	Pten	0.198762	3.5153	0.00491909	3.42369	0.0201285	-0.304329	0.0114491	-0.238984	0.0471168	-0.298818	0.0201787	-0.198762	0.243071
ENSMUSG00000013668	4933402N03Rik	NaN	NaN	0	NaN	0	NaN	1	NaN	0	NaN	0	NaN	NaN
ENSMUSG00000013698	Pea15a	0.383482	0.681414	0.112671	0.56004	0.217378	-0.403194	0.550216	-1.45748	0.118884	-1.57292	0.220151	-0.383482	0.644519
ENSMUSG00000013701	Timm23	-0.145134	3.46978	0.00363376	3.36667	0.0115928	-0.342519	0.00559161	0.710786	0.0121447	0.754475	0.0536622	0.145134	0.427148
ENSMUSG00000013707	Tnfaip8l2	NaN	NaN	0	NaN	0	NaN	1	NaN	0.25905	NaN	0.258804	NaN	NaN
ENSMUSG00000013736	Trnt1	0.294523	2.55983	0.00265876	2.45158	0.00350323	-0.359583	0.0498671	-0.852926	0.015493	-0.980756	0.00798734	-0.424642	2.24043e-13
ENSMUSG00000013766	Ly6g6e	0.0688484	0.47598	0.0851015	0.598303	0.0440247	0.406347	0.841179	-2.04719	0.0910192	-2.02646	0.0489419	0.0688484	0.841051
ENSMUSG00000013787	Ehmt2	0.00292705	2.00899	0.013969	1.86928	0.00604262	-0.464128	0.0954594	-1.18547	0.0799013	-1.46402	0.0467446	-0.925328	0.0026204
ENSMUSG00000013822	Elof1	0.422001	1.50312	0.0102471	1.3689	0.0886468	-0.44587	0.345685	-1.55591	0.0756413	-1.69731	0.0933956	-0.469739	0.239368
ENSMUSG00000013833	Med16	0.0583357	1.88825	0.124291	1.79808	0.0031813	-0.299538	0.37006	-0.397773	0.133602	-0.560552	0.0435266	-0.540741	0.246676
ENSMUSG00000013846	St3gal1	-0.241431	2.13105	0.0491732	1.94733	0.106879	-0.610294	0.0383514	0.453918	0.0494581	0.526596	0.173584	0.241431	0.687195
ENSMUSG00000013858	Tmem259	-0.267707	1.98689	0.0316306	1.91702	0.0272917	-0.232089	0.455612	-0.736581	0.0845571	-0.9569	0.0787999	-0.731884	0.0566294
ENSMUSG00000013878	Rnf170	NaN	NaN	0	NaN	0	NaN	1	NaN	0.0345671	NaN	0.017653	NaN	NaN
ENSMUSG00000013921	Clip3	-0.0383691	1.2405	0.125913	1.22324	0.101385	-0.0573145	0.856916	-0.285211	0.126204	-0.331268	0.11074	-0.152998	0.783846
ENSMUSG00000013928	Thap8	0.192709	1.07275	0.0245776	0.96628	0.0497973	-0.353677	0.646143	-0.242719	0.0284997	-0.30073	0.0872327	-0.192709	0.527299
ENSMUSG00000013936	Myl2	-0.160825	0.0452681	0.253909	-0.0224671	0.0458474	-0.225011	1	-1.46497	0.255057	-1.41656	0.0593681	0.160825	0.85333
ENSMUSG00000013973	Dedd	0.228028	2.26529	0.0736521	2.19382	0.0534479	-0.237441	0.195191	-0.541802	0.0801156	-0.610445	0.0538989	-0.228028	0.477149
ENSMUSG00000013974	Mcemp1	NaN	NaN	0	NaN	0	NaN	1	NaN	0.168619	NaN	0	NaN	NaN
ENSMUSG00000013997	Nit1	-0.250698	1.02103	0.0651695	1.0408	0.0203601	0.0656548	1	-1.90103	0.0653961	-1.78604	0.044795	0.382008	0.146852
ENSMUSG00000014030	Pax5	-0.960937	0.979153	0.0733644	1.18899	0.105107	0.697054	0.230943	0.264957	0.245101	-0.0243137	0.105161	-0.960937	0.278101
ENSMUSG00000014039	Prdm15	0.185003	2.80815	0.0430129	2.72206	0.0139405	-0.285998	0.0964148	-0.089784	0.0431123	-0.20628	0.0323792	-0.386992	0.0307231
ENSMUSG00000014074	Rnf168	0.417403	2.66121	0.0157549	2.53513	0.00139044	-0.418818	0.0129161	-0.736625	0.0270653	-0.863128	0.0107909	-0.420233	1.41437e-05
ENSMUSG00000014075	Tctex1d2	-0.554028	1.50377	0.108559	1.48051	0.0351715	-0.0772552	0.852557	-1.03219	0.116435	-0.865414	0.0554042	0.554028	0.195866
ENSMUSG00000014077	Chp1	0.00421606	2.42819	0.0170302	2.33727	0.00295862	-0.302022	0.133622	-0.584616	0.0231334	-0.585885	0.0655826	-0.00421606	0.985439
ENSMUSG00000014104	Sval2	NaN	NaN	0	NaN	0	NaN	1	NaN	0	NaN	0	NaN	NaN
ENSMUSG00000014158	Trpv4	-0.111385	1.58749	0.071724	1.44137	0.0012405	-0.485389	0.220332	0.420099	0.285589	0.45363	0.00751418	0.111385	0.90657
ENSMUSG00000014164	Klhl3	-0.797525	1.62136	0.0993904	1.55997	0.0194085	-0.20393	0.663261	-0.77464	0.110905	-0.534561	0.133486	0.797525	0.166551
ENSMUSG00000014177	Tvp23b	-0.202384	2.32386	0.0412517	2.29574	0.0022316	-0.0934192	0.61248	-0.764664	0.0412934	-0.70374	0.0715667	0.202384	0.46091
ENSMUSG00000014195	Dnajc7	0.18614	3.36548	0.00346983	3.3062	0.00839554	-0.196904	0.128811	-0.451369	0.0367376	-0.513883	0.00921046	-0.207668	0.098829
ENSMUSG00000014198	Zfp385c	-1.678	1.02699	0.024366	0.96628	0.0497973	-0.201674	0.81463	0.807736	0.0834537	1.31286	0.148051	1.678	0.00295698
ENSMUSG00000014226	Cacybp	0.117109	2.76406	0.00550908	2.72214	0.019209	-0.139245	0.353709	-1.2426	0.0362794	-1.29118	0.0297675	-0.161381	0.300576
ENSMUSG00000014232	Cluap1	0.132102	2.36672	0.0364513	2.2974	0.022093	-0.23026	0.310169	-0.292333	0.049124	-0.391197	0.0224246	-0.328418	0.0671305
ENSMUSG00000014243	Zswim7	0.0801153	2.49532	0.0511177	2.43911	0.00917868	-0.186714	0.298615	0.0602542	0.0519525	0.0361371	0.0236153	-0.0801153	0.672584
ENSMUSG00000014245	Pigl	-0.0895211	2.83969	0.0292195	2.79462	0.0295566	-0.149707	0.417894	-0.115535	0.0306824	-0.232616	0.0369804	-0.388936	0.0148273
ENSMUSG00000014294	Ndufa2	0.595068	1.59687	0.117091	1.37576	0.0940971	-0.734511	0.100221	-1.48734	0.130058	-1.66647	0.0958896	-0.595068	0.267604
ENSMUSG00000014301	Pam16	0.193608	2.07469	0.0120397	1.93109	0.00522568	-0.477039	0.0739295	-0.0415292	0.0238864	-0.0998109	0.0888619	-0.193608	0.526482
ENSMUSG00000014303	Glis2	0.477154	2.46087	0.0676528	2.28901	0.0243499	-0.570908	0.0069631	-0.311887	0.0774578	-0.455525	0.0314453	-0.477154	0.0857586
ENSMUSG00000014313	Cox6c	0.193845	2.61069	0.0184445	2.38351	0.0215806	-0.754696	5.58838e-05	-1.30365	0.0186557	-1.36201	0.0484934	-0.193845	0.261402
ENSMUSG00000014329	Bicc1	0.265007	2.31634	0.0154484	2.22659	0.0120434	-0.298147	0.161376	0.648605	0.0212674	0.568829	0.017464	-0.265007	0.00374452
ENSMUSG00000014349	Ube2z	0.26794	2.84342	0.00571143	2.71929	0.00784762	-0.412325	0.00916564	-0.861673	0.00646808	-0.942331	0.0272131	-0.26794	0.0039315
ENSMUSG00000014351	Gip	0.311337	-0.202439	0.176559	-0.429147	0.120839	-0.753106	1	-0.56336	0.24488	-0.923053	0.194056	-1.19488	0.249646
ENSMUSG00000014353	Tmem87b	0.158481	2.78467	0.00569901	2.6752	0.00531363	-0.363657	0.0261288	-0.347769	0.0226717	-0.395476	0.0112511	-0.158481	0.0594382
ENSMUSG00000014355	Anapc1	0.199164	3.47631	0.00514643	3.35641	0.0034711	-0.398307	0.00116616	-0.464297	0.0129408	-0.524251	0.00605821	-0.199164	2.71756e-05
ENSMUSG00000014361	Mertk	0.366014	2.09537	0.0162375	1.97167	0.048594	-0.410931	0.148291	0.293924	0.0183263	0.183743	0.0504333	-0.366014	0.0400405
ENSMUSG00000014402	Tsg101	0.310712	2.97453	0.0211021	2.82051	0.00369362	-0.511667	0.000691479	0.0528878	0.0270573	-0.0406458	0.0238004	-0.310712	0.00944267
ENSMUSG00000014418	Hps5	0.310592	2.34331	0.0057173	2.24821	0.00388128	-0.315904	0.140896	-0.536125	0.0119658	-0.632821	0.00585408	-0.321216	3.90354e-13
ENSMUSG00000014426	Map3k4	-0.0221756	2.78355	0.00346556	2.68344	0.00604092	-0.332577	0.0469193	-0.332948	0.0632447	-0.539855	0.0223185	-0.687331	0.00203502
ENSMUSG00000014444	Piezo1	-0.487263	2.76459	0.0389804	2.80455	0.0265597	0.132769	0.422893	-0.322202	0.0838673	-0.468883	0.0457678	-0.487263	0.124725
ENSMUSG00000014453	Blk	NaN	-0.202439	0.176559	NaN	0	NaN	0.434571	NaN	0.176559	NaN	0	NaN	NaN
ENSMUSG00000014470	Rnf166	0.210251	1.78703	0.0688924	1.63765	0.0636929	-0.496246	0.146293	-0.398897	0.151826	-0.634375	0.104266	-0.78224	0.201068
ENSMUSG00000014496	Ankrd28	0.115562	3.89931	0.00508309	3.80392	0.0169485	-0.316876	0.000912165	0.110136	0.0691258	0.0753486	0.0361025	-0.115562	0.655541
ENSMUSG00000014498	Ankrd52	0.578352	2.17571	0.0128921	1.99249	0.0195908	-0.608633	0.0127774	-0.51064	0.0132072	-0.684742	0.0600654	-0.578352	0.00464169
ENSMUSG00000014503	Pkd2l2	-0.783682	0.760933	0.132465	0.602427	0.160553	-0.526546	0.46914	0.420166	0.195285	0.656077	0.160599	0.783682	0.350797
ENSMUSG00000014504	Srp19	0.153709	1.84718	0.0934863	1.7572	0.0741262	-0.298911	0.369918	-1.45025	0.0963276	-1.49653	0.0833988	-0.153709	0.716489
ENSMUSG00000014529	Tmbim7	NaN	0.239871	0.0773505	-0.128117	0.198018	-1.22243	0.529174	NaN	0.0773505	NaN	0.198018	NaN	NaN
ENSMUSG00000014542	Clec4f	NaN	NaN	0	NaN	0	NaN	1	NaN	0	NaN	0.0789996	NaN	NaN
ENSMUSG00000014543	Klra17	NaN	NaN	0	-0.238586	0.166687	NaN	1	NaN	0	NaN	0.166687	NaN	NaN
ENSMUSG00000014547	Wdfy2	0.107576	3.20376	0.00374639	3.13558	0.0064482	-0.226485	0.0862812	0.126203	0.00375086	0.0938194	0.00695045	-0.107576	4.12668e-05
ENSMUSG00000014550	Rbsn	0.107754	2.56451	0.0123852	2.52942	0.0473538	-0.116536	0.398977	-0.65191	0.0124231	-0.689634	0.0473692	-0.125317	0.441103
ENSMUSG00000014551	Mrps25	0.118256	2.07882	0.020075	2.02461	0.0582872	-0.180089	0.417687	-1.09902	0.0295303	-1.17185	0.0608421	-0.241922	0.281558
ENSMUSG00000014554	Dguok	0.086733	2.39803	0.00710003	2.29798	0.0125541	-0.332359	0.0950721	-0.153327	0.0175131	-0.179436	0.0184456	-0.086733	0.304656
ENSMUSG00000014592	Camta1	0.134095	3.26088	0.00446158	3.1657	0.0327031	-0.316167	0.0248674	0.628483	0.00617686	0.588116	0.0328389	-0.134095	0.227029
ENSMUSG00000014599	Csf1	1.61769	0.681414	0.112671	0.172913	0.299839	-1.6892	0.265279	-0.266541	0.138962	-0.796568	0.316765	-1.76071	0.125451
ENSMUSG00000014601	Strip1	-0.012699	2.26314	0.0503017	2.22414	0.0115825	-0.129565	0.57003	-0.72014	0.0660771	-0.801969	0.0151663	-0.271829	0.227434
ENSMUSG00000014602	Kif1a	0.162292	1.07008	0.0155862	1.21788	0.0780319	0.491004	0.497289	-0.232883	0.0311292	-0.184028	0.0898721	0.162292	0.607487
ENSMUSG00000014603	Alx3	NaN	-0.202439	0.176559	-0.429147	0.120839	-0.753106	1	NaN	0.176559	NaN	0.120839	NaN	NaN
ENSMUSG00000014606	Slc25a11	-0.322245	1.3515	0.0255224	1.3534	0.168456	0.00629649	0.828755	-1.91574	0.040762	-1.81494	0.168507	0.334838	0.560969
ENSMUSG00000014609	Chrne	NaN	NaN	0	NaN	0	NaN	1	NaN	0.0106553	NaN	0.00383433	NaN	NaN
ENSMUSG00000014633	Cmc2	0.112837	2.3377	0.0285229	2.26275	0.00708836	-0.248979	0.230946	-0.221446	0.0291567	-0.255414	0.0156505	-0.112837	0.304671
ENSMUSG00000014668	Chfr	-0.0591069	2.63272	0.0013742	2.61757	0.0192938	-0.0503567	0.709473	-0.623596	0.00162453	-0.671706	0.0193949	-0.15982	0.0134388
ENSMUSG00000014686	Ceacam16	1.20638	0.63543	0.303324	0.0624444	0.259866	-1.90342	0.106413	0.907161	0.341991	0.124345	0.33947	-2.60046	0.10426
ENSMUSG00000014704	Hoxa2	NaN	NaN	0	NaN	0	NaN	1	NaN	0.0106553	NaN	0	NaN	NaN
ENSMUSG00000014725	Adam28	0.708573	-0.202439	0.176559	0.228943	0.088156	1.43302	0.751584	0.0692912	0.236908	0.282593	0.0882394	0.708573	0.398819
ENSMUSG00000014747	Ankrd53	NaN	NaN	0	NaN	0	NaN	1	NaN	0	NaN	0	NaN	NaN
ENSMUSG00000014748	Tex261	0.182056	1.51256	0.0335242	1.37783	0.0268053	-0.447565	0.275235	-1.55242	0.0526753	-1.60723	0.0297602	-0.182056	0.365018
ENSMUSG00000014763	Fam120b	0.216286	1.99587	0.0495841	1.89503	0.0635766	-0.334979	0.301972	-0.964732	0.0563671	-1.02984	0.0674017	-0.216286	0.45869
ENSMUSG00000014767	Tbp	0.0976728	2.72674	0.0232572	2.65651	0.00143124	-0.233312	0.149553	-0.553636	0.0261072	-0.583038	0.012461	-0.0976728	0.309449
ENSMUSG00000014769	Psmb1	0.179565	2.99717	0.000404084	2.91549	0.0115236	-0.271326	0.0749187	-0.830802	0.00944361	-0.940102	0.0265544	-0.363086	0.000105261
ENSMUSG00000014771	Pdcd2	0.181775	2.24859	0.071742	2.16375	0.018018	-0.281842	0.19848	-0.886573	0.0718571	-0.941293	0.0190822	-0.181775	0.461732
ENSMUSG00000014773	Dll1	-0.697933	-0.202439	0.176559	-0.128117	0.198018	0.246894	1	-0.844237	0.247039	-1.05434	0.227164	-0.697933	0.531298
ENSMUSG00000014776	Nol3	0.5211	0.386891	0.176884	0.598303	0.0440247	0.702295	0.678496	-0.918313	0.177924	-0.761446	0.0853662	0.5211	0.426675
ENSMUSG00000014778	Fhod1	0.56146	1.47351	0.0662416	1.20696	0.0308864	-0.885437	0.0449839	-0.568176	0.0918624	-0.932246	0.0747817	-1.20941	0.00211527
ENSMUSG00000014782	Plekhg4	NaN	NaN	0	0.172913	0.299839	NaN	0.252232	NaN	0.0374731	-0.749004	0.315082	NaN	NaN
ENSMUSG00000014786	Slc9a5	0.222781	1.34586	0.0632608	1.23933	0.0837495	-0.353878	0.522138	-0.297199	0.0895631	-0.443191	0.0838315	-0.484974	0.234021
ENSMUSG00000014791	Elmo3	0.596415	1.23135	0.0174042	0.910419	0.00255291	-1.06612	0.0822649	-0.72206	0.0900194	-1.18439	0.13468	-1.53582	0.00431761
ENSMUSG00000014813	Stc1	NaN	NaN	0	NaN	0	NaN	1	NaN	0.0155404	NaN	0	NaN	NaN
ENSMUSG00000014837	4931428F04Rik	0.0254967	1.59392	0.144314	1.6054	0.00109072	0.0381107	1	-0.493957	0.174348	-0.478687	0.0618365	0.0507246	0.934215
ENSMUSG00000014846	Tppp3	0.476835	0.820312	0.12748	0.555491	0.0122359	-0.879716	0.380074	-0.950077	0.141631	-1.33618	0.0534894	-1.2826	0.0107634
ENSMUSG00000014850	Msh3	0.448703	3.38865	0.00692242	3.1994	0.0244839	-0.628648	9.57475e-07	-0.0266688	0.0192017	-0.161742	0.0322294	-0.448703	0.000317693
ENSMUSG00000014852	Adamts13	NaN	NaN	0	0.3563	0.00502319	NaN	0.178364	NaN	0.157963	0.401853	0.223701	NaN	NaN
ENSMUSG00000014856	Tmem208	0.208313	1.82267	0.00788336	1.75511	0.0585606	-0.224439	0.387519	-1.15066	0.0665691	-1.21337	0.0590925	-0.208313	0.481131
ENSMUSG00000014859	E2f4	0.363848	2.29726	0.0136631	2.15444	0.0300362	-0.474442	0.0411056	-0.851163	0.0244413	-1.02728	0.0674638	-0.585035	0.0141129
ENSMUSG00000014867	Surf4	0.794626	2.46155	0.0496488	2.18797	0.0209753	-0.908812	1.43606e-05	-0.999979	0.0615907	-1.23918	0.0291433	-0.794626	0.000447047
ENSMUSG00000014873	Surf2	2.36355	1.00373	0.0474861	0.269823	0.337093	-2.43798	0.016843	-1.94752	0.0477987	-2.65902	0.338254	-2.36355	0.0372733
ENSMUSG00000014905	Dnajb9	-0.142548	1.90927	0.0110627	1.80687	0.0193996	-0.340182	0.262958	-0.81462	0.112412	-0.771709	0.0198011	0.142548	0.706958
ENSMUSG00000014907	Naf1	0.0335237	3.0878	0.00554764	3.00258	0.00935061	-0.283125	0.0402723	0.171706	0.0498062	0.161615	0.0362429	-0.0335237	0.869863
ENSMUSG00000014932	Yes1	-0.0352783	3.78823	0.0225376	3.78167	0.0389209	-0.0218165	0.658923	-0.287258	0.0345019	-0.311013	0.0452367	-0.0789113	0.676286
ENSMUSG00000014956	Ppp1cb	-0.00724751	3.3153	0.00344317	3.18901	0.00637973	-0.419539	0.00137403	-0.799993	0.04309	-0.797812	0.0415605	0.00724751	0.970929
ENSMUSG00000014959	Gorasp2	0.322115	3.01366	0.0276646	2.90673	0.0070225	-0.355203	0.0141887	-0.32776	0.0306455	-0.444647	0.0462719	-0.38829	0.0351976
ENSMUSG00000014980	Tsen15	-0.0222828	2.37752	0.0527656	2.28227	0.00548975	-0.316415	0.108944	-0.318283	0.0897355	-0.311576	0.0381676	0.0222828	0.945159
ENSMUSG00000015001	Oc90	0.246712	1.6879	0.0202017	1.89296	0.0617944	0.681213	0.0219028	0.177659	0.0315055	0.251926	0.0630027	0.246712	0.291735
ENSMUSG00000015002	Efr3a	0.130821	3.39736	0.0316065	3.31412	0.0280376	-0.276513	0.0323032	-0.420252	0.0341799	-0.459633	0.0384108	-0.130821	0.443723
ENSMUSG00000015013	Trappc2l	NaN	NaN	0	NaN	0	NaN	1	NaN	0.00536142	NaN	0.0256965	NaN	NaN
ENSMUSG00000015016	Acsf3	NaN	NaN	0	NaN	0	NaN	1	NaN	0.0641515	NaN	0.0436631	NaN	NaN
ENSMUSG00000015023	Ddx19a	0.384608	2.78981	0.0166487	2.6543	0.0330161	-0.450137	0.0101416	-0.194488	0.0374437	-0.349718	0.0619969	-0.515665	0.0320909
ENSMUSG00000015027	Galns	-0.0496042	1.74408	0.0602832	1.65376	0.0106482	-0.300057	0.326356	-0.212839	0.061453	-0.408423	0.0223528	-0.649718	0.00278107
ENSMUSG00000015053	Gata2	-0.099599	0.239871	0.0773505	0.0479744	0.254843	-0.637465	0.774861	-1.30823	0.152559	-1.27825	0.255019	0.099599	0.919635
ENSMUSG00000015083	C8g	0.980978	-0.255762	0.162127	0.0624444	0.259866	1.05706	1	-1.96171	0.163679	-1.6664	0.264061	0.980978	0.341846
ENSMUSG00000015085	Entpd2	NaN	NaN	0	NaN	0	NaN	1	NaN	0.219805	NaN	0.0532182	NaN	NaN
ENSMUSG00000015087	Rabl6	-0.123652	2.45656	0.0265682	2.40526	0.00824966	-0.170426	0.40046	-0.564258	0.0507212	-0.704087	0.0399808	-0.464504	0.0303819
ENSMUSG00000015090	Ptgds	NaN	NaN	0	NaN	0	NaN	1	NaN	0.0139422	NaN	0.184751	NaN	NaN
ENSMUSG00000015092	Edf1	-0.0366583	1.60501	0.0384777	1.49962	0.00559462	-0.350099	0.388175	-1.32204	0.117955	-1.54386	0.0293813	-0.736857	0.0680368
ENSMUSG00000015093	Clic3	NaN	-0.202439	0.176559	NaN	0	NaN	0.434571	-0.272066	0.316252	NaN	0.135591	NaN	NaN
ENSMUSG00000015094	Npdc1	0.848756	0.800835	0.158343	0.534796	0.119969	-0.883762	0.273927	-1.18	0.158366	-1.45658	0.154175	-0.918767	0.210801
ENSMUSG00000015095	Fbxw5	0.42213	1.09267	0.00551902	0.923194	0.152653	-0.562977	0.276038	-1.57605	0.0543087	-1.78792	0.157692	-0.703823	0.203958
ENSMUSG00000015112	Slc25a13	0.42885	3.79137	0.00491726	3.63077	0.0146598	-0.533475	1.5029e-07	0.0929005	0.0127655	-0.0361963	0.0148685	-0.42885	4.46789e-11
ENSMUSG00000015120	Ube2i	0.597356	2.63436	0.00583796	2.43646	0.0117068	-0.657402	0.000179031	-0.564443	0.008369	-0.744265	0.017367	-0.597356	0
ENSMUSG00000015126	Tsr3	0.63555	1.40827	0.0744224	1.18748	0.114628	-0.733468	0.0956335	-1.25844	0.0850424	-1.44976	0.11653	-0.63555	0.184773
ENSMUSG00000015127	Unkl	-0.1754	2.62873	0.0115693	2.52272	0.00237754	-0.35216	0.0426799	0.838333	0.063054	0.573511	0.0445527	-0.87972	0.000603416
ENSMUSG00000015133	Lrrk1	-0.848434	1.86869	0.0284012	1.90119	0.0563706	0.107964	0.862283	0.965113	0.19338	0.709709	0.12776	-0.848434	0.270479
ENSMUSG00000015134	Aldh1a3	-0.171099	1.02103	0.0651695	0.936403	0.192867	-0.281132	0.816254	-0.161466	0.0915682	-0.382231	0.20515	-0.733364	0.32577
ENSMUSG00000015143	Actn1	-0.0486835	3.43509	0.0443289	3.31515	0.0266263	-0.398427	0.00174513	-0.179113	0.051739	-0.433645	0.0493444	-0.845537	0.00037079
ENSMUSG00000015149	Sirt2	0.314296	1.56753	0.080774	1.44399	0.0187136	-0.410386	0.322391	-1.01905	0.0809304	-1.17151	0.0526221	-0.506477	0.114247
ENSMUSG00000015165	Hnrnpl	0.30005	2.9818	0.0271684	2.88791	0.00393085	-0.311893	0.0431565	-1.16231	0.0461156	-1.25263	0.0489856	-0.30005	0.179413
ENSMUSG00000015176	Nolc1	-0.157393	2.38837	0.0130673	2.30732	0.0165874	-0.269246	0.194337	-1.4806	0.0273392	-1.69008	0.0628938	-0.695885	0.00225346
ENSMUSG00000015189	Casd1	0.0388339	2.40703	0.0414667	2.35098	0.0597205	-0.186207	0.247596	-0.277972	0.0603177	-0.289662	0.0707982	-0.0388339	0.899978
ENSMUSG00000015202	Cnksr3	0.0982597	2.71493	0.0300696	2.63475	0.0695959	-0.266346	0.0727007	0.447148	0.0410261	0.417569	0.0714625	-0.0982597	0.719623
ENSMUSG00000015214	Mtmr1	0.125316	2.23679	0.0266311	2.19462	0.0241364	-0.140077	0.555835	-0.519688	0.036989	-0.566299	0.0350802	-0.154839	0.360543
ENSMUSG00000015217	Hmgb3	-0.277629	1.86328	0.111626	1.76087	0.0251404	-0.340204	0.327694	-0.564684	0.11609	-0.48111	0.053025	0.277629	0.512571
ENSMUSG00000015222	Map2	0.062114	2.27919	0.00160603	2.20661	0.0423442	-0.241077	0.22755	0.321903	0.112591	0.195459	0.13517	-0.42004	0.472287
ENSMUSG00000015224	Cyp2j9	-1.08439	0.855314	0.0871592	0.89219	0.131688	0.1225	1	0.20839	0.114143	-0.118044	0.214362	-1.08439	0.178904
ENSMUSG00000015242	Nipsnap3a	NaN	-0.255762	0.162127	-0.429147	0.120839	-0.575972	1	NaN	0.162127	NaN	0.120839	NaN	NaN
ENSMUSG00000015243	Abca1	0.293091	3.0401	0.0696009	2.91377	0.0429693	-0.419641	0.0109342	-0.289697	0.070271	-0.377926	0.062425	-0.293091	0.347901
ENSMUSG00000015247	Nipsnap3b	0.203709	2.30873	0.0897862	2.22032	0.0487122	-0.293702	0.110396	-0.757729	0.0938314	-0.819052	0.0542792	-0.203709	0.571594
ENSMUSG00000015289	Lage3	0.131322	0.540901	0.0951425	0.637271	0.0717486	0.320135	0.851079	-2.36435	0.110388	-2.21115	0.0784881	0.508948	0.257999
ENSMUSG00000015290	Ubl4a	0.630906	0.360255	0.141664	0.598303	0.0440247	0.790779	0.680504	-2.53588	0.146187	-2.2497	0.0452197	0.950651	0.0614613
ENSMUSG00000015291	Gdi1	0.54557	1.50608	0.0570885	1.32107	0.0724045	-0.614584	0.185344	-1.7299	0.0585068	-1.89414	0.0731628	-0.54557	0.0795782
ENSMUSG00000015305	Sash1	-0.587637	3.7976	0.0240397	3.78633	0.0223857	-0.0374325	0.692321	0.420076	0.0242777	0.220643	0.0440001	-0.662502	7.2314e-05
ENSMUSG00000015312	Gadd45b	0.248306	0.674807	0.0219991	0.848631	0.191201	0.577431	0.74842	-1.9075	0.0739395	-1.83276	0.209404	0.248306	0.736427
ENSMUSG00000015314	Slamf6	NaN	NaN	0	0.579593	0.0749723	NaN	0.048211	NaN	0.0621979	-0.637229	0.197205	NaN	NaN
ENSMUSG00000015316	Slamf1	NaN	NaN	0	-0.429147	0.120839	NaN	1	NaN	0.472879	-1.27756	0.127478	NaN	NaN
ENSMUSG00000015335	Zdhhc12	0.115339	1.06739	0.0564856	0.99089	0.118102	-0.254123	0.823972	-1.77572	0.0950593	-1.894	0.140504	-0.392907	0.485663
ENSMUSG00000015337	Endog	0.228498	0.716992	0.10308	0.534796	0.119969	-0.605242	0.441149	-1.17436	0.164813	-1.46997	0.120627	-0.981987	0.147798
ENSMUSG00000015340	Cybb	0.592496	1.03186	0.29758	1.30859	0.129962	0.919292	0.196312	0.446582	0.328432	0.821692	0.190991	1.24609	0.323486
ENSMUSG00000015341	Golga7	0.0221341	2.29721	0.00816736	2.23719	0.0450243	-0.199367	0.418028	-0.722412	0.00909895	-0.83578	0.0520197	-0.3766	0.0318147
ENSMUSG00000015342	Xk	0.0293336	1.68618	0.0365004	1.62154	0.00898531	-0.214718	0.54812	-0.0525976	0.0936546	-0.0614279	0.0216705	-0.0293336	0.92681
ENSMUSG00000015354	Pcolce2	-0.742066	2.4404	0.0289793	2.64289	0.0811075	0.672648	0.00047622	-0.13366	0.0505689	-0.357044	0.216737	-0.742066	0.315518
ENSMUSG00000015355	Cd48	NaN	NaN	0	NaN	0	NaN	1	NaN	0	NaN	0.148585	NaN	NaN
ENSMUSG00000015357	Clpx	0.339698	2.68648	0.0180969	2.51683	0.0132303	-0.563567	0.000940977	-0.508201	0.018102	-0.61046	0.0186718	-0.339698	8.41983e-05
ENSMUSG00000015363	Trabd	0.0180323	1.2878	0.0122952	1.32452	0.0988323	0.121983	0.757178	-1.23318	0.131054	-1.16517	0.0988658	0.225933	0.678656
ENSMUSG00000015365	Mov10l1	-0.410319	1.42552	0.0349942	1.65856	0.0264922	0.774154	0.0406251	-0.298646	0.0740763	-0.422165	0.0588932	-0.410319	0.19182
ENSMUSG00000015377	Dennd6b	0.13735	1.61453	0.0104027	1.5644	0.0235179	-0.166525	0.665327	-0.68173	0.0693315	-0.740642	0.0236273	-0.1957	0.42123
ENSMUSG00000015396	Cd83	-0.678932	0.257625	0.110508	0.633466	0.296621	1.24852	0.325628	-0.447752	0.124424	0.508309	0.309415	3.17597	0.00414655
ENSMUSG00000015401	Cltrn	NaN	0.443208	0.408097	0.65733	0.00592954	0.711296	0.697883	NaN	0.408097	NaN	0.00592954	NaN	NaN
ENSMUSG00000015405	Ace2	NaN	NaN	0	NaN	0	NaN	1	NaN	0.168619	NaN	0.370265	NaN	NaN
ENSMUSG00000015437	Gzmb	NaN	NaN	0	NaN	0	NaN	1	NaN	0	NaN	0	NaN	NaN
ENSMUSG00000015441	Gzmf	NaN	NaN	0	NaN	0	NaN	1	NaN	0	NaN	0	NaN	NaN
ENSMUSG00000015443	Gzmn	NaN	NaN	0	NaN	0	NaN	1	NaN	0	NaN	0	NaN	NaN
ENSMUSG00000015451	C4a	-0.660022	0.687921	0.211542	0.919254	0.064687	0.76847	0.322715	-0.534053	0.221006	-0.732739	0.113947	-0.660022	0.424259
ENSMUSG00000015452	Ager	-0.311039	-0.202439	0.176559	-0.429147	0.120839	-0.753106	1	-0.729492	0.177241	-1.27654	0.150418	-1.81725	0.0186103
ENSMUSG00000015461	Atf6b	0.0999127	1.74143	0.0285651	1.65893	0.00526737	-0.274083	0.401985	-0.996728	0.0427623	-1.13167	0.045543	-0.448253	0.0307758
ENSMUSG00000015467	Egfl8	0.60472	-0.255762	0.162127	0.172913	0.299839	1.42403	0.750052	-1.45038	0.162451	-0.775068	0.311984	2.24334	0.0548715
ENSMUSG00000015468	Notch4	-0.018724	1.73435	0.00762637	1.495	0.0299849	-0.7951	0.021323	-0.275916	0.107024	-0.76025	0.211699	-1.60892	0.0411753
ENSMUSG00000015474	Ppt2	NaN	NaN	0	NaN	0	NaN	1	NaN	0.0153263	NaN	0.0258308	NaN	NaN
ENSMUSG00000015476	Prrt1	NaN	-0.202439	0.176559	NaN	0	NaN	0.434571	NaN	0.176559	NaN	0.00383433	NaN	NaN
ENSMUSG00000015478	Rnf5	0.162467	1.13229	0.00723347	1.03413	0.0698054	-0.326053	0.517324	-1.41669	0.0661831	-1.46559	0.0711174	-0.162467	0.614664
ENSMUSG00000015484	Fam163a	0.702712	0.399621	0.389776	1.02737	0.122637	2.08533	0.0343041	0.329994	0.469859	1.37395	0.185686	3.46795	0.038796
ENSMUSG00000015488	Cacfd1	-0.211758	1.58039	0.0657411	1.53711	0.00239287	-0.14376	0.732987	-0.820666	0.0889173	-0.756921	0.0249866	0.211758	0.490084
ENSMUSG00000015501	Hivep2	-0.458105	2.32772	0.0370296	2.39004	0.0873831	0.207031	0.477785	0.60882	0.0637665	0.470917	0.143118	-0.458105	0.378775
ENSMUSG00000015519	2310057J18Rik	NaN	NaN	0	NaN	0	NaN	1	NaN	0	NaN	0	NaN	NaN
ENSMUSG00000015522	Arnt	0.238724	3.24614	0.000799357	3.14732	0.00493896	-0.328272	0.0147278	-0.0765175	0.0747336	-0.202294	0.00535986	-0.41782	0.0932141
ENSMUSG00000015533	Itga2	1.92381	0.0452681	0.253909	0.709285	0.0465139	2.20582	0.140202	0.0159687	0.355233	0.595095	0.282102	1.92381	0.201717
ENSMUSG00000015536	Mocs2	-0.175956	1.47069	0.0257867	1.4572	0.0713666	-0.0448172	0.841993	-1.51917	0.0258629	-1.4662	0.0766597	0.175956	0.512663
ENSMUSG00000015542	Nat9	-0.136824	1.0006	0.000986497	0.921228	0.04178	-0.263657	0.707687	-1.39067	0.08935	-1.59059	0.0434325	-0.664138	0.044178
ENSMUSG00000015568	Lpl	0.43066	2.09964	0.086029	1.95299	0.0125923	-0.48718	0.0724996	-0.633539	0.106997	-0.797209	0.0633064	-0.5437	0.188009
ENSMUSG00000015575	Atp6v0e	0.137939	2.5205	0.0111657	2.45562	0.00397787	-0.215541	0.25146	-0.477818	0.039829	-0.566062	0.0166762	-0.293143	0.0409846
ENSMUSG00000015579	Nkx2-5	0.468476	-0.202439	0.176559	-0.429147	0.120839	-0.753106	1	-0.40783	0.358587	-0.548855	0.144371	-0.468476	0.715244
ENSMUSG00000015597	Zfp318	0.202126	2.35692	0.00412068	2.25697	0.0290317	-0.332034	0.135406	-0.936139	0.0411292	-1.0752	0.0349318	-0.461941	0.00996646
ENSMUSG00000015599	Ttbk1	-0.185304	1.05187	0.0454712	1.05815	0.174053	0.0208743	0.909168	-0.276815	0.0493815	-0.208465	0.19692	0.227052	0.736367
ENSMUSG00000015605	Srf	-0.373448	1.62782	0.104525	1.4727	0.0117456	-0.515326	0.202196	-0.937922	0.176534	-1.3606	0.0941074	-1.4041	0.0346145
ENSMUSG00000015619	Gata3	0.388612	1.58639	0.0518324	1.73128	0.0334096	0.481297	0.16708	0.311112	0.19648	0.483897	0.0342935	0.573982	0.386321
ENSMUSG00000015627	Gata5	NaN	NaN	0	NaN	0	NaN	1	NaN	0	NaN	0	NaN	NaN
ENSMUSG00000015647	Lama5	-0.685532	2.93391	0.0449024	2.93921	0.00694335	0.0176228	0.874942	-0.638733	0.124006	-0.845099	0.0775245	-0.685532	0.158215
ENSMUSG00000015652	Steap1	-0.0278306	1.44097	0.0190256	1.42618	0.0019342	-0.0491295	0.892076	-0.545327	0.0629943	-0.583284	0.0630121	-0.12609	0.670106
ENSMUSG00000015653	Steap2	-0.582473	1.47945	0.107715	1.47997	0.0672909	0.00173216	1	-0.765447	0.111736	-0.589062	0.0861738	0.585938	0.211294
ENSMUSG00000015656	Hspa8	0.56378	2.91835	0.112607	2.72218	0.0726067	-0.651647	0.000222378	-0.666985	0.115709	-0.889601	0.0736293	-0.739515	0.104553
ENSMUSG00000015659	Serac1	0.338898	2.60011	0.0118276	2.44245	0.0232653	-0.523754	0.00466673	-0.0325726	0.018177	-0.245885	0.0390492	-0.708609	7.33037e-07
ENSMUSG00000015665	Awat1	NaN	NaN	0	NaN	0	NaN	1	NaN	0.248436	NaN	0	NaN	NaN
ENSMUSG00000015668	Pdzd11	0.817769	1.44888	0.106897	1.17575	0.0637787	-0.907327	0.0514284	-1.5998	0.107498	-1.84597	0.0669285	-0.817769	0.0518914
ENSMUSG00000015671	Psma2	0.184275	2.94969	0.0197267	2.79239	0.0372025	-0.52257	0.00126296	-0.984537	0.020384	-1.04001	0.0687837	-0.184275	0.439383
ENSMUSG00000015672	Mrpl32	NaN	NaN	0	-0.238586	0.166687	NaN	1	NaN	0.000177818	-3.35599	0.1678	NaN	NaN
ENSMUSG00000015697	Setdb1	0.0103582	3.38148	0.0436353	3.33506	0.00571225	-0.154177	0.181484	-0.658464	0.0448536	-0.74817	0.0217943	-0.297996	0.0720416
ENSMUSG00000015702	Anxa9	0.0575599	1.25237	0.0803103	1.18641	0.0522521	-0.219141	0.650029	-0.140894	0.0890007	-0.255503	0.250671	-0.380721	0.666573
ENSMUSG00000015709	Arnt2	-0.346695	2.38163	0.0200428	2.32018	0.0600157	-0.20415	0.234144	0.353132	0.043052	0.125856	0.0605628	-0.754995	0.00222324
ENSMUSG00000015711	Prune1	-0.0456154	2.6371	0.0169935	2.59723	0.0324255	-0.13244	0.480661	-0.735152	0.0316548	-0.82862	0.0332684	-0.310495	0.0418123
ENSMUSG00000015714	Cers2	0.367462	2.15751	0.0586111	2.03582	0.050802	-0.404253	0.145198	-1.28004	0.0669913	-1.41281	0.0567675	-0.441044	0.130532
ENSMUSG00000015721	Nlrp5	NaN	0.0452681	0.253909	NaN	0	NaN	0.230212	NaN	0.253909	NaN	0	NaN	NaN
ENSMUSG00000015733	Capza2	0.0245762	3.17631	0.0170809	3.09589	0.0152978	-0.267129	0.0578802	-0.72901	0.0242789	-0.736408	0.0211335	-0.0245762	0.818216
ENSMUSG00000015745	Plekho1	0.046702	0.871081	0.202357	0.899333	0.0489939	0.0938528	1	-0.541454	0.20582	-0.527395	0.190745	0.046702	0.960043
ENSMUSG00000015747	Vps45	-0.307225	2.35853	0.0120144	2.36563	0.012899	0.0235657	0.881268	-0.280778	0.014358	-0.373262	0.0248202	-0.307225	0.00125813
ENSMUSG00000015748	Prpf3	0.356926	2.96924	0.0142707	2.86045	0.00133945	-0.361394	0.015114	-0.578065	0.0657985	-0.68551	0.0153008	-0.356926	0.11172
ENSMUSG00000015749	Anp32e	0.223988	2.52199	0.0606701	2.32463	0.00209618	-0.655634	0.00094209	-1.17453	0.0960703	-1.24196	0.0559106	-0.223988	0.544115
ENSMUSG00000015750	Aph1a	-0.065248	1.11414	0.0247534	1.05527	0.00664942	-0.195563	0.750046	-0.935646	0.0384991	-1.07303	0.0904114	-0.456373	0.162098
ENSMUSG00000015755	Tab2	0.231929	3.33507	0.0256563	3.22985	0.00669842	-0.349514	0.00592246	0.0555121	0.0373866	-0.0850986	0.0164694	-0.467099	0.000577784
ENSMUSG00000015757	Ppil4	0.390318	2.90526	0.0303286	2.74866	0.021918	-0.520237	0.0010217	-0.641978	0.0368427	-0.759475	0.0334815	-0.390318	0.0182667
ENSMUSG00000015759	Cnih1	-0.0852922	2.54236	0.0472211	2.40719	0.0277716	-0.449028	0.0244292	-0.697574	0.0601677	-0.671899	0.037972	0.0852922	0.718193
ENSMUSG00000015766	Eps8	-0.150986	3.51619	0.0129908	3.42225	0.029275	-0.312067	0.00599183	0.257809	0.0141967	0.0244747	0.0297159	-0.77512	1.38911e-12
ENSMUSG00000015776	Med22	0.896151	1.54121	0.00443197	1.07404	0.131412	-1.55191	0.00175856	-1.68783	0.0118367	-1.9576	0.152829	-0.896151	0.078425
ENSMUSG00000015787	Abo	-1.13014	0.994263	0.094975	1.23513	0.0521667	0.800127	0.180711	0.453981	0.277271	0.113775	0.069903	-1.13014	0.234143
ENSMUSG00000015790	Surf1	0.248064	1.47456	0.0491276	1.38087	0.00366289	-0.311257	0.448794	-1.17775	0.058229	-1.29047	0.0243699	-0.37445	0.0741428
ENSMUSG00000015804	Med28	0.327535	2.36073	0.0477904	2.25339	0.0300425	-0.356582	0.0857989	-0.774168	0.0487806	-0.872766	0.0342073	-0.327535	0.0979439
ENSMUSG00000015806	Qdpr	0.236349	2.43926	0.0478125	2.34567	0.0068333	-0.310898	0.0951028	-0.897062	0.0568915	-1.01309	0.0485853	-0.385447	0.12092
ENSMUSG00000015812	Gnrh1	-0.126001	1.28018	0.0770966	1.16642	0.157078	-0.377907	0.60212	0.531282	0.0789723	0.265829	0.157245	-0.881815	0.131407
ENSMUSG00000015829	Tnr	-1.07907	0.386891	0.176884	0.31521	0.133153	-0.238119	1	0.03593	0.177432	0.360764	0.260282	1.07907	0.302448
ENSMUSG00000015837	Sqstm1	-0.109572	2.60934	0.0685264	2.49085	0.0115756	-0.393588	0.0344715	-1.05166	0.0805123	-1.3216	0.0676767	-0.896748	0.0102705
ENSMUSG00000015839	Nfe2l2	-0.00345596	3.2296	0.0192422	3.17509	0.0146986	-0.181074	0.168152	-0.351681	0.0298665	-0.461738	0.0235895	-0.365604	0.00383069
ENSMUSG00000015843	Rxrg	NaN	-0.202439	0.176559	-0.0224671	0.0458474	0.597855	1	NaN	0.176559	0.0230863	0.228296	NaN	NaN
ENSMUSG00000015846	Rxra	-0.009187	2.683	0.0635669	2.59665	0.0678262	-0.286857	0.164753	-0.109551	0.098869	-0.285022	0.0687834	-0.582902	0.145146
ENSMUSG00000015850	Adamtsl4	0.168857	0.221359	0.318223	0.422212	0.0399733	0.667217	0.808697	-1.17373	0.327313	-1.1229	0.129106	0.168857	0.885133
ENSMUSG00000015852	Fcrls	NaN	NaN	0	NaN	0	NaN	1	NaN	0	NaN	0.139425	NaN	NaN
ENSMUSG00000015854	Cd5l	NaN	NaN	0	NaN	0	NaN	1	NaN	0	NaN	0	NaN	NaN
ENSMUSG00000015869	Prpsap1	0.278254	2.55641	0.00459499	2.42048	0.00938489	-0.451528	0.0132884	-0.619236	0.0664533	-0.80732	0.0318713	-0.624802	0.0107109
ENSMUSG00000015879	Fam184b	-0.255241	0.94603	0.00209722	0.975799	0.00917557	0.0988915	1	-0.570448	0.107926	-0.434075	0.066492	0.453024	0.282013
ENSMUSG00000015880	Ncapg	0.464722	3.04012	0.0333423	2.76643	0.0230022	-0.909163	3.26445e-09	-0.843791	0.0404842	-0.983687	0.0333984	-0.464722	0.00768618
ENSMUSG00000015882	Lcorl	0.209505	3.21992	0.00173514	3.14809	0.0342792	-0.238603	0.0544573	0.324537	0.0478395	0.261469	0.0591129	-0.209505	0.406915
ENSMUSG00000015889	Lta4h	-0.0301566	2.39204	0.0210106	2.41201	0.026431	0.0663292	0.709307	-0.783783	0.021035	-0.73477	0.027345	0.162815	0.155416
ENSMUSG00000015890	Amdhd1	NaN	0.0985907	0.272635	0.454654	0.0700146	1.18282	0.597689	0.370321	0.315091	NaN	0.0700146	NaN	NaN
ENSMUSG00000015932	Dstn	-0.105043	3.20194	0.0185942	3.17894	0.0164942	-0.0764019	0.629939	-0.962434	0.02031	-1.04005	0.0166178	-0.257847	0.00309808
ENSMUSG00000015937	Macroh2a1	0.234067	3.30788	0.0160526	3.13552	0.0496414	-0.57257	9.78341e-06	-0.181166	0.0220858	-0.455427	0.0830544	-0.911074	0.00141647
ENSMUSG00000015942	Gtf2ird2	0.298134	1.99586	0.076686	1.87092	0.0377975	-0.415022	0.0987746	-0.16542	0.105353	-0.255167	0.0467632	-0.298134	0.436205
ENSMUSG00000015943	Bola1	3.30549	0.620603	0.0715533	-0.429147	0.120839	-3.48719	0.0788133	-1.74754	0.0746938	-2.85199	0.123417	-3.6689	1.90958e-14
ENSMUSG00000015944	Castor2	0.383782	1.86184	0.0297815	1.72311	0.0300366	-0.460842	0.120502	-0.131072	0.0993704	-0.246602	0.128978	-0.383782	0.477975
ENSMUSG00000015947	Fcgr1	NaN	-0.255762	0.162127	-0.429147	0.120839	-0.575972	1	NaN	0.162127	NaN	0.120839	NaN	NaN
ENSMUSG00000015950	Ncf1	0.606012	0.399621	0.389776	0.183811	0.139027	-0.716905	0.567868	-0.120663	0.402129	-0.303091	0.197271	-0.606012	0.683797
ENSMUSG00000015957	Wnt11	0.368741	1.50248	0.131016	1.30256	0.0146973	-0.664103	0.130384	0.212395	0.137054	0.101393	0.0210232	-0.368741	0.42339
ENSMUSG00000015961	Adss	0.274192	3.2388	0.0349741	3.1459	0.0118687	-0.308601	0.015362	-0.676746	0.043968	-0.759286	0.0458477	-0.274192	0.193817
ENSMUSG00000015962	1700016C15Rik	NaN	-0.202439	0.176559	0.387149	0.170406	1.95857	0.416913	NaN	0.176559	NaN	0.170406	NaN	NaN
ENSMUSG00000015966	Il17rb	NaN	NaN	0	-0.429147	0.120839	NaN	1	NaN	0.219464	-1.15092	0.169161	NaN	NaN
ENSMUSG00000015968	Cacna1d	-0.641278	1.46533	0.0593257	1.4738	0.0526586	0.0281433	0.948048	1.4154	0.060275	1.22235	0.15764	-0.641278	0.252695
ENSMUSG00000015970	Chdh	NaN	0.239871	0.0773505	NaN	0	NaN	0.158038	0.511601	0.175885	NaN	0.154524	NaN	NaN
ENSMUSG00000015971	Actr8	0.163626	2.30626	0.00619542	2.21347	0.0323412	-0.308225	0.175988	-0.887186	0.0236575	-1.0235	0.0351326	-0.452825	0.00128936
ENSMUSG00000015980	Lrrc27	-0.0174702	0.972496	0.0252173	0.992565	0.0238106	0.0666678	1	-0.716284	0.0825907	-0.670887	0.0697389	0.150806	0.674507
ENSMUSG00000015981	Stk32c	-0.789302	1.00373	0.0474861	0.887957	0.0988675	-0.384588	0.709043	0.536163	0.421147	0.773766	0.295284	0.789302	0.644118
ENSMUSG00000015994	Fnta	0.324461	2.54823	0.0472544	2.449	0.0187228	-0.329661	0.070627	-0.966818	0.0494312	-1.06762	0.0338787	-0.334861	0.0925479
ENSMUSG00000016018	Mtrex	0.438274	3.44506	0.00340323	3.31295	0.0193554	-0.438875	0.000701603	-0.357125	0.0322272	-0.48942	0.0197733	-0.439475	0.000467055
ENSMUSG00000016024	Lbp	0.103587	0.0727472	0.0144317	0.121182	0.0313312	0.160896	1	-0.454305	0.021208	-0.423122	0.175475	0.103587	0.859963
ENSMUSG00000016028	Celsr1	-0.535766	2.82511	0.0254711	2.81248	0.0498604	-0.0419654	0.946298	-0.00299333	0.0853144	-0.189541	0.0499632	-0.619696	0.0591828
ENSMUSG00000016087	Fli1	NaN	0.567267	0.268767	0.387149	0.170406	-0.59834	0.829003	NaN	0.268767	0.750079	0.217769	NaN	NaN
ENSMUSG00000016128	Stard13	0.18049	0.620603	0.0715533	0.172913	0.299839	-1.48719	0.358621	0.0868853	0.147806	-0.754161	0.337853	-2.7939	0.0225675
ENSMUSG00000016150	Tenm1	0.622698	2.69925	0.00403781	2.49741	0.0131203	-0.670507	9.19622e-05	0.884948	0.122158	0.697497	0.0335932	-0.622698	0.138989
ENSMUSG00000016179	Camk1g	NaN	0.221359	0.318223	0.77104	0.142008	1.826	0.229723	NaN	0.318223	0.0451785	0.157514	NaN	NaN
ENSMUSG00000016181	Utp25	0.0382562	2.67679	0.0466706	2.64843	0.0107208	-0.0942127	0.499487	-0.315942	0.0478903	-0.361148	0.0110177	-0.150169	0.357622
ENSMUSG00000016194	Hsd11b1	NaN	-0.202439	0.176559	0.278563	0.061848	1.59785	0.750665	NaN	0.176559	NaN	0.061848	NaN	NaN
ENSMUSG00000016200	Syt14	0.121695	3.34005	0.0188492	3.21658	0.0501555	-0.41016	0.00284884	0.186328	0.0332015	0.149694	0.0682138	-0.121695	0.629179
ENSMUSG00000016206	H2-M3	-0.144472	0.0452681	0.253909	0.278563	0.061848	0.774989	1	-0.739495	0.268287	-0.782986	0.0929481	-0.144472	0.878262
ENSMUSG00000016239	Lonrf3	0.301893	1.51546	0.0797452	1.62311	0.102613	0.357625	0.430972	0.0341609	0.0820991	0.12504	0.133757	0.301893	0.562552
ENSMUSG00000016252	Atp5e	-0.118005	1.44364	0.177141	1.33775	0.00330651	-0.351746	0.468492	-1.93734	0.179948	-1.90182	0.0407893	0.118005	0.847332
ENSMUSG00000016253	Nelfcd	-0.163002	2.09519	0.0533317	2.07667	0.0194833	-0.0615491	0.721996	-1.13753	0.0643995	-1.22366	0.0254274	-0.2861	0.213536
ENSMUSG00000016255	Tubb1	NaN	NaN	0	-0.429147	0.120839	NaN	1	NaN	0.248436	NaN	0.120839	NaN	NaN
ENSMUSG00000016256	Ctsz	0.57765	1.71882	0.151921	1.47756	0.0488215	-0.801457	0.0388291	-1.10253	0.167678	-1.41116	0.0560377	-1.02526	0.0808573
ENSMUSG00000016257	Prelid3b	0.208154	2.16652	0.00393978	2.08159	0.0267977	-0.282155	0.211659	-1.1362	0.0131408	-1.19886	0.0273774	-0.208154	0.0390754
ENSMUSG00000016262	Sertad4	-0.1402	0.605251	0.135463	0.428383	0.253972	-0.587541	0.503524	-0.259141	0.143429	-0.216937	0.25406	0.1402	0.88498
ENSMUSG00000016283	H2-M2	NaN	NaN	0	NaN	0	NaN	1	NaN	0	NaN	0	NaN	NaN
ENSMUSG00000016308	Ube2a	-0.00401439	2.23655	0.054945	2.19209	0.0185335	-0.147689	0.499801	-0.75847	0.0853584	-0.757262	0.0434665	0.00401439	0.989934
ENSMUSG00000016319	Slc25a5	0.283909	1.83142	0.0714732	1.70501	0.0894065	-0.419914	0.130216	-1.84888	0.0795313	-2.01623	0.0913337	-0.555919	0.167029
ENSMUSG00000016327	Atp1b4	NaN	0.0452681	0.253909	-0.128117	0.198018	-0.575972	1	NaN	0.253909	NaN	0.198018	NaN	NaN
ENSMUSG00000016344	Ppdpf	2.32756	0.558655	0.135867	-0.238586	0.166687	-2.64838	0.117579	-1.16134	0.184232	-2.05516	0.177266	-2.96919	0.000472224
ENSMUSG00000016346	Kcnq2	-0.182931	1.77909	0.0620955	1.79396	0.0647902	0.0493984	0.967345	-0.143747	0.0673291	-0.198814	0.0928698	-0.182931	0.63118
ENSMUSG00000016349	Eef1a2	NaN	NaN	0	-0.238586	0.166687	NaN	1	NaN	0.168619	-0.720753	0.456252	NaN	NaN
ENSMUSG00000016356	Col20a1	0.587713	1.75028	0.0396714	1.54198	0.132228	-0.691971	0.0818777	0.220365	0.0819218	0.0434461	0.172353	-0.587713	0.353876
ENSMUSG00000016382	Pls3	-0.130069	2.34121	0.00947316	2.31252	0.0295466	-0.0952931	0.58258	-0.616472	0.0807375	-0.712999	0.0999862	-0.320656	0.452591
ENSMUSG00000016386	Mpped2	-0.0905296	3.35893	0.0454869	3.23695	0.0117547	-0.405212	0.00112433	1.30593	0.0600953	1.33319	0.049879	0.0905296	0.72713
ENSMUSG00000016409	Nkap	0.359189	2.35364	0.0310706	2.19348	0.0294688	-0.532011	0.0152639	-0.766231	0.0554471	-0.874358	0.0321386	-0.359189	0.0915721
ENSMUSG00000016427	Ndufa1	0.494764	1.57148	0.0326755	1.36092	0.0657471	-0.699469	0.0712691	-1.33186	0.084915	-1.4808	0.0663899	-0.494764	0.167039
ENSMUSG00000016458	Wt1	0.101858	1.13229	0.00723347	1.21987	0.202537	0.290944	0.846591	0.280429	0.206532	0.424932	0.267671	0.48003	0.669078
ENSMUSG00000016477	E2f3	0.44914	3.55019	0.0128598	3.27268	0.0209688	-0.921874	6.2594e-14	0.445158	0.0294192	0.309954	0.0215074	-0.44914	0.000207196
ENSMUSG00000016481	Cr1l	0.0799729	2.62305	0.0318448	2.58706	0.0125159	-0.119549	0.476402	-0.394874	0.04023	-0.418948	0.0262897	-0.0799729	0.616415
ENSMUSG00000016487	Ppfibp1	-0.082012	2.79977	0.0116051	2.78931	0.022118	-0.0347426	0.893138	-0.241869	0.0240196	-0.287474	0.025123	-0.151497	0.189492
ENSMUSG00000016493	Cd46	-0.178053	1.22077	0.0544241	1.14212	0.102558	-0.261271	0.56479	0.328632	0.0660774	0.382231	0.108512	0.178053	0.673111
ENSMUSG00000016494	Cd34	0.280163	1.04907	0.00347237	0.792332	0.173713	-0.852857	0.308491	-0.709618	0.0450847	-1.13875	0.224244	-1.42555	0.0606347
ENSMUSG00000016495	Plgrkt	-0.0124461	1.47736	0.144243	1.55347	0.000331591	0.252829	0.593296	-1.13572	0.146469	-0.979751	0.0669035	0.518103	0.33276
ENSMUSG00000016496	Cd274	0.475558	0.728908	0.0631166	0.969817	0.147188	0.800282	0.401921	-0.421944	0.118929	-0.278787	0.1629	0.475558	0.477846
ENSMUSG00000016498	Pdcd1lg2	NaN	0.0452681	0.253909	NaN	0	NaN	0.230212	NaN	0.253909	NaN	0	NaN	NaN
ENSMUSG00000016503	Gtf3a	-0.144978	1.74314	0.00107792	1.65052	0.035917	-0.307682	0.320776	-1.05819	0.0773321	-1.28707	0.0360167	-0.760342	0.00729535
ENSMUSG00000016510	Mtif3	0.133423	1.89403	0.0513098	1.76018	0.0183474	-0.444621	0.116709	-0.77436	0.0581188	-1.00188	0.0184683	-0.755818	0.000190745
ENSMUSG00000016520	Lnx2	0.217175	2.6821	0.0314036	2.56545	0.0253001	-0.387525	0.018527	0.0913713	0.0392089	-0.0765659	0.0481866	-0.557875	0.0068656
ENSMUSG00000016524	Il19	NaN	NaN	0	NaN	0	NaN	1	NaN	0.0798174	NaN	0.0880538	NaN	NaN
ENSMUSG00000016526	Dyrk3	0.0540634	2.45129	0.0438133	2.33755	0.077469	-0.377865	0.0997781	-0.851941	0.0447754	-1.06316	0.0794436	-0.701666	0.0205463
ENSMUSG00000016528	Mapkapk2	0.527547	2.50737	0.0634855	2.33108	0.0317855	-0.585633	0.00246562	-0.401292	0.0789118	-0.560099	0.0502798	-0.527547	0.089654
ENSMUSG00000016529	Il10	-0.160973	0.0727472	0.0144317	-0.238586	0.166687	-1.03423	0.665047	-0.447536	0.0999518	-1.11866	0.281552	-2.22942	0.0246845
ENSMUSG00000016534	Lamp2	0.312465	3.39333	5.0429e-05	3.25022	0.0247893	-0.47539	0.000349288	-0.308379	0.0392827	-0.402441	0.0257639	-0.312465	0.0452575
ENSMUSG00000016541	Atxn10	0.217002	3.58882	0.0202426	3.43043	0.00267834	-0.526161	5.01378e-06	-0.147917	0.0320524	-0.213241	0.0148217	-0.217002	0.0643366
ENSMUSG00000016552	Foxred2	0.348806	1.39958	0.0630508	1.5085	0.0618108	0.361845	0.468561	-1.25532	0.0714697	-1.14246	0.100419	0.374884	0.359882
ENSMUSG00000016554	Eif3d	0.595879	2.44634	0.0831642	2.16018	0.0284145	-0.95059	1.83078e-05	-1.41528	0.111218	-1.59466	0.0284691	-0.595879	0.118177
ENSMUSG00000016559	H3f3b	0.612589	1.77508	0.154885	1.54319	0.0811597	-0.770324	0.0217354	-2.25593	0.155249	-2.44034	0.0826348	-0.612589	0.294391
ENSMUSG00000016619	Nup50	0.579268	2.60871	0.00359055	2.43348	0.0220848	-0.582098	0.00145577	-1.02467	0.00922803	-1.19905	0.0230445	-0.579268	2.14562e-12
ENSMUSG00000016624	Phf21b	0.239975	2.65052	0.0311872	2.51679	0.0447607	-0.444234	0.00668604	0.738572	0.0783907	0.666333	0.0763563	-0.239975	0.509169
ENSMUSG00000016626	Nlrp14	-0.0395005	0.875296	0.130698	0.768247	0.00579166	-0.355611	0.663146	-0.673904	0.136604	-0.899894	0.09431	-0.750723	0.173383
ENSMUSG00000016637	Ift27	0.203684	1.3975	0.0654839	1.55951	0.0460573	0.538216	0.155226	-0.943016	0.0659595	-0.8817	0.0538405	0.203684	0.471441
ENSMUSG00000016664	Pacsin2	-0.145811	3.26258	0.000358901	3.19385	0.00459647	-0.228335	0.0871936	-0.0455817	0.0427373	-0.226947	0.0151818	-0.602481	6.36384e-05
ENSMUSG00000016756	Cmah	NaN	0.62808	0.176985	0.797601	0.110219	0.563137	0.616715	NaN	0.176985	1.14418	0.177729	NaN	NaN
ENSMUSG00000016757	Ttll12	0.532022	2.19089	0.0128465	2.02489	0.017444	-0.551443	0.0248817	-0.71861	0.0561099	-0.878765	0.035099	-0.532022	0.0155266
ENSMUSG00000016758	Bik	-0.217151	1.2878	0.0122952	1.04736	0.0272108	-0.798747	0.151865	0.0813956	0.0824941	0.146765	0.0281629	0.217151	0.453309
ENSMUSG00000016763	Scube1	-1.01302	1.23987	0.116773	1.25263	0.122457	0.0423793	0.868128	0.73345	0.450561	0.428501	0.183373	-1.01302	0.530731
ENSMUSG00000016831	Tox4	0.220564	2.28466	0.0210883	2.20836	0.00595431	-0.253472	0.243487	-1.1663	0.0212801	-1.25251	0.00877434	-0.28638	0.000180199
ENSMUSG00000016833	Mrps18c	-0.108895	1.92724	0.0293502	1.83943	0.00830463	-0.291693	0.311128	-1.17993	0.0293795	-1.14715	0.0439632	0.108895	0.53529
ENSMUSG00000016918	Sulf1	-0.720666	3.21237	0.0596635	3.33173	0.196368	0.396488	0.0242015	0.167488	0.0664057	-0.0494538	0.296268	-0.720666	0.474905
ENSMUSG00000016921	Srsf6	0.529452	2.29345	0.0791514	2.1224	0.055891	-0.568195	0.0203295	-1.82102	0.0811457	-2.00373	0.0572359	-0.606937	0.0657775
ENSMUSG00000016933	Plcg1	-0.612897	2.64277	0.0371139	2.62608	0.0235314	-0.0554158	0.713943	-0.700634	0.0402471	-0.918498	0.0539476	-0.723729	0.00120839
ENSMUSG00000016940	Kctd2	0.335725	1.97093	0.00883206	1.77968	0.0151779	-0.635318	0.0251956	-0.584775	0.0693711	-0.866211	0.0217044	-0.93491	0.000107999
ENSMUSG00000016942	Tmprss6	NaN	NaN	0	0.31521	0.133153	NaN	0.177451	NaN	0.14349	-0.55718	0.206854	NaN	NaN
ENSMUSG00000016946	Kctd5	0.0419846	2.6442	0.0318355	2.59233	0.0118295	-0.172306	0.305029	-0.568857	0.0356366	-0.659957	0.0215501	-0.302627	0.0287063
ENSMUSG00000016982	Pom121l2	0.432703	0.979153	0.0733644	1.13566	0.0747112	0.519888	0.512466	0.0161723	0.239526	0.146429	0.109202	0.432703	0.620733
ENSMUSG00000016984	Etaa1	0.252665	2.97013	0.00470349	2.82401	0.0312256	-0.485396	0.00207593	-0.53681	0.0538966	-0.61287	0.0328297	-0.252665	0.228115
ENSMUSG00000016995	Matn4	NaN	NaN	0	0.228943	0.088156	NaN	0.250797	NaN	0.312109	0.114752	0.291872	NaN	NaN
ENSMUSG00000016998	Svs4	NaN	NaN	0	-0.429147	0.120839	NaN	1	NaN	0	NaN	0.120839	NaN	NaN
ENSMUSG00000017000	Svs6	NaN	NaN	0	NaN	0	NaN	1	NaN	0	NaN	0	NaN	NaN
ENSMUSG00000017002	Slpi	NaN	0.274682	0.33901	-0.429147	0.120839	-2.33807	0.448874	NaN	0.33901	NaN	0.120839	NaN	NaN
ENSMUSG00000017003	Svs3a	NaN	NaN	0	NaN	0	NaN	1	NaN	0	NaN	0	NaN	NaN
ENSMUSG00000017004	Svs5	NaN	NaN	0	NaN	0	NaN	1	NaN	0	NaN	0.223645	NaN	NaN
ENSMUSG00000017007	Rbpjl	NaN	NaN	0	NaN	0	NaN	1	NaN	0	NaN	0	NaN	NaN
ENSMUSG00000017009	Sdc4	0.0251916	2.46115	0.0142003	2.64352	0.0389087	0.605814	0.000321044	-0.955882	0.0240437	-0.948298	0.0403339	0.0251916	0.871701
ENSMUSG00000017049	Ccdc70	NaN	NaN	0	NaN	0	NaN	1	NaN	0	NaN	0	NaN	NaN
ENSMUSG00000017057	Il13ra1	0.184887	1.56809	0.0212191	1.81229	0.0752038	0.811203	0.024399	-0.499703	0.0222901	-0.444047	0.223351	0.184887	0.804168
ENSMUSG00000017064	Prl5a1	NaN	-0.202439	0.176559	NaN	0	NaN	0.434571	NaN	0.176559	NaN	0	NaN	NaN
ENSMUSG00000017119	Nbr1	0.283526	2.74003	0.00102819	2.63955	0.0153097	-0.333784	0.040425	-1.06351	0.00335956	-1.14886	0.0169199	-0.283526	7.50728e-07
ENSMUSG00000017132	Cyth1	-0.0582855	2.5244	0.0253213	2.4559	0.0217617	-0.227568	0.228365	0.369472	0.0372617	0.214917	0.0275507	-0.513421	0.000852437
ENSMUSG00000017144	Rnd3	-0.17807	2.61307	0.0344576	2.60094	0.0168819	-0.0402849	0.725895	-0.692155	0.0401643	-0.63855	0.059014	0.17807	0.452701
ENSMUSG00000017146	Brca1	0.43441	3.2675	0.0213174	3.11313	0.018632	-0.512823	8.83459e-05	-0.642831	0.0217085	-0.82081	0.0459715	-0.591235	0.000463822
ENSMUSG00000017165	Gast	NaN	NaN	0	NaN	0	NaN	1	NaN	0.248436	NaN	0.223645	NaN	NaN
ENSMUSG00000017167	Cntnap1	NaN	NaN	0	0.121182	0.0313312	NaN	0.337881	NaN	0.262378	-0.134295	0.332936	NaN	NaN
ENSMUSG00000017176	Nt5c3b	0.0830488	2.20517	0.0434159	2.13927	0.0631226	-0.218916	0.395675	-0.565137	0.0519456	-0.671937	0.0640441	-0.354783	0.19527
ENSMUSG00000017188	Coa3	0.164563	0.766359	0.0523144	0.637271	0.0717486	-0.428821	0.737008	-2.21316	0.0543544	-2.26269	0.0728031	-0.164563	0.585586
ENSMUSG00000017195	Zpbp2	NaN	-0.202439	0.176559	-0.128117	0.198018	0.246894	1	-0.25237	0.17688	NaN	0.198018	NaN	NaN
ENSMUSG00000017204	Gsdma	-0.909945	0.0727472	0.0144317	0.172913	0.299839	0.332744	1	-0.819394	0.0401561	-1.09331	0.320438	-0.909945	0.396327
ENSMUSG00000017210	Med24	-0.0568352	2.29948	0.0130985	2.22808	0.013478	-0.237185	0.254645	-0.821379	0.0578148	-0.981288	0.05254	-0.531206	0.0406659
ENSMUSG00000017211	Gsdma2	NaN	NaN	0	NaN	0	NaN	1	NaN	0	NaN	0	NaN	NaN
ENSMUSG00000017221	Psmd3	0.0279683	2.259	0.0519486	2.16069	0.0323393	-0.326601	0.184644	-1.16403	0.0803265	-1.35224	0.0336635	-0.625233	0.0306944
ENSMUSG00000017264	Exosc10	-0.0523053	2.81399	0.0102562	2.67624	0.0158678	-0.45759	0.00419261	-0.558683	0.0120544	-0.849925	0.0406655	-0.967485	6.57652e-12
ENSMUSG00000017286	Glod4	0.0181021	2.51803	0.0291965	2.42435	0.0378823	-0.311188	0.112284	-0.783042	0.0292378	-0.788491	0.0815681	-0.0181021	0.949855
ENSMUSG00000017288	Vps53	0.377764	2.70841	0.00509421	2.5727	0.00506269	-0.45083	0.00756577	-0.000759575	0.01665	-0.158468	0.0195061	-0.523897	7.77376e-10
ENSMUSG00000017291	Taok1	0.274548	3.53572	0.0190357	3.39657	0.0264572	-0.462256	0.00014913	-0.564353	0.0339257	-0.647001	0.028376	-0.274548	0.0616719
ENSMUSG00000017299	Dnttip1	-0.0502939	2.51445	0.0241773	2.46189	0.0123021	-0.174597	0.305669	-0.0755905	0.024262	-0.195848	0.0149967	-0.399488	2.48451e-05
ENSMUSG00000017300	Tnnc2	0.915283	0.257625	0.110508	-0.0224671	0.0458474	-0.930446	0.519284	-0.5974	0.174818	-0.872927	0.0715246	-0.915283	0.144645
ENSMUSG00000017307	Acot8	0.301492	2.39008	0.0191458	2.26311	0.0143358	-0.421779	0.0372551	-0.11883	0.0570668	-0.282008	0.0261395	-0.542066	0.00933105
ENSMUSG00000017309	Cd300lg	NaN	-0.202439	0.176559	0.121182	0.0313312	1.07505	0.720537	NaN	0.176559	NaN	0.0313312	NaN	NaN
ENSMUSG00000017310	Spint4	NaN	NaN	0	NaN	0	NaN	1	NaN	0	NaN	0.139425	NaN	NaN
ENSMUSG00000017311	Pyy	NaN	NaN	0	NaN	0	NaN	1	NaN	0.312109	NaN	0.284175	NaN	NaN
ENSMUSG00000017314	Mpp2	-0.0279393	1.22577	0.106127	1.16866	0.0245683	-0.189734	0.716625	-0.480297	0.163393	-0.471886	0.028019	0.0279393	0.959538
ENSMUSG00000017316	Ppy	NaN	NaN	0	NaN	0	NaN	1	NaN	0	NaN	0	NaN	NaN
ENSMUSG00000017344	Vtn	NaN	NaN	0	NaN	0	NaN	1	NaN	0.0139422	NaN	0	NaN	NaN
ENSMUSG00000017376	Nlk	-0.085198	3.55804	0.0149846	3.47813	0.0239114	-0.265439	0.0199191	0.414714	0.0217583	0.440361	0.0277866	0.085198	0.4674
ENSMUSG00000017386	Traf4	-0.671661	1.58121	0.0791104	1.58863	0.00740924	0.0246228	0.913314	-1.20559	0.120284	-1.40778	0.0637291	-0.671661	0.137454
ENSMUSG00000017390	Aldoc	0.376598	0.597366	0.265532	0.269823	0.337093	-1.08807	0.518186	-1.69907	0.291298	-2.24079	0.346851	-1.79955	0.2317
ENSMUSG00000017400	Stac2	-0.599943	1.51895	0.0108166	1.48583	0.0399084	-0.110037	0.853986	-0.359916	0.0575569	-0.606766	0.0423805	-0.820016	0.000553222
ENSMUSG00000017404	Rpl19	0.28252	2.62105	0.0351899	2.35628	0.0816456	-0.879558	7.5466e-06	-0.0410858	0.0914784	-0.126133	0.0836738	-0.28252	0.49271
ENSMUSG00000017405	Nek8	0.209774	1.6827	0.106043	1.5859	0.0429735	-0.321573	0.36096	-0.765708	0.133382	-0.828856	0.0443803	-0.209774	0.653268
ENSMUSG00000017412	Cacnb4	-0.612727	1.63369	0.0915128	1.76423	0.00572188	0.433649	0.220437	1.30336	0.372693	1.11891	0.00878418	-0.612727	0.620761
ENSMUSG00000017417	Plxdc1	-0.305581	2.06198	0.0664873	2.06056	0.0634367	-0.00473201	0.876693	0.259014	0.0778786	0.164176	0.0760072	-0.315045	0.383482
ENSMUSG00000017418	Arl5b	0.0324758	2.68811	0.0342159	2.61856	0.0396582	-0.231036	0.194528	-0.853751	0.0649975	-0.863528	0.0603774	-0.0324758	0.912251
ENSMUSG00000017421	Zfp207	0.457409	3.62484	0.0331954	3.4599	0.0341814	-0.547934	1.12033e-06	-0.49949	0.0336227	-0.691686	0.0347103	-0.63846	6.97425e-05
ENSMUSG00000017428	Psmd11	0.139084	3.42722	0.0251324	3.36018	2.65703e-05	-0.222719	0.0643671	-0.106067	0.0255675	-0.198289	0.024457	-0.306354	0.00914723
ENSMUSG00000017446	C1qtnf1	NaN	-0.202439	0.176559	NaN	0	NaN	0.434571	NaN	0.176559	NaN	0	NaN	NaN
ENSMUSG00000017453	Pipox	0.242436	2.10632	0.102602	2.03037	0.0330455	-0.252315	0.239206	-0.977496	0.102602	-1.05048	0.0340397	-0.242436	0.499604
ENSMUSG00000017466	Timp2	-0.452987	1.29265	0.0629921	1.28614	0.0311913	-0.0215966	0.934748	-0.108123	0.0635623	0.0282395	0.0312756	0.452987	0.0542374
ENSMUSG00000017478	Zc3h18	NaN	NaN	0	NaN	0	NaN	1	NaN	0.07169	NaN	0.022451	NaN	NaN
ENSMUSG00000017485	Top2b	0.0547148	2.86343	0.00455321	2.7464	0.0341835	-0.388779	0.0191036	-0.594301	0.0150915	-0.610772	0.042583	-0.0547148	0.715429
ENSMUSG00000017491	Rarb	-0.261194	2.06686	0.0373644	1.90672	0.0422949	-0.531985	0.0635362	1.06945	0.123594	1.14808	0.0474628	0.261194	0.552588
ENSMUSG00000017493	Igfbp4	-0.319541	0.360255	0.141664	0.3563	0.00502319	-0.0131392	1	-0.501037	0.142147	-0.404846	0.0935317	0.319541	0.571866
ENSMUSG00000017499	Cdc6	0.68746	2.60714	0.0221682	2.3586	0.00605573	-0.825605	1.04141e-05	-0.900045	0.0318076	-1.10699	0.0236253	-0.68746	1.76009e-07
ENSMUSG00000017548	Suz12	0.113393	3.96332	0.00852397	3.82986	0.0111642	-0.443366	1.09539e-06	-0.225802	0.0572094	-0.259937	0.0550228	-0.113393	0.667165
ENSMUSG00000017550	Atad5	0.351098	3.09058	0.0451285	2.90894	0.00077178	-0.603419	2.94497e-05	-0.45522	0.0671695	-0.560911	0.00181809	-0.351098	0.115737
ENSMUSG00000017561	Crlf3	0.270454	3.03133	0.0429607	2.94333	0.0166324	-0.292336	0.0450363	-0.404925	0.0511069	-0.499514	0.0170039	-0.314218	0.079062
ENSMUSG00000017588	Krt27	NaN	NaN	0	NaN	0	NaN	1	NaN	0	NaN	0.218425	NaN	NaN
ENSMUSG00000017607	Tns4	NaN	NaN	0	0.121182	0.0313312	NaN	0.337881	NaN	0.0106553	-0.227984	0.198358	NaN	NaN
ENSMUSG00000017615	Tnfaip1	0.469944	2.09029	0.0347308	1.94874	0.0337421	-0.470232	0.0692311	-1.02133	0.0365039	-1.16297	0.0343142	-0.47052	0.00469615
ENSMUSG00000017631	Abr	0.534854	3.66304	0.026767	3.4657	0.0135902	-0.655535	4.67165e-09	0.296588	0.0270797	0.0629238	0.0155163	-0.776216	7.06102e-14
ENSMUSG00000017639	Rab11fip4	-0.368372	2.59335	0.00337427	2.57456	0.0944719	-0.062411	0.479193	-0.629095	0.0197587	-0.777561	0.111011	-0.493194	0.187936
ENSMUSG00000017652	Cd40	-0.689952	0.661285	0.169456	0.768247	0.00579166	0.355319	0.870909	-0.212276	0.294168	-0.419972	0.0512867	-0.689952	0.486708
ENSMUSG00000017664	Slc35c2	0.35539	1.74314	0.00107792	1.52448	0.0287948	-0.726386	0.0396259	-0.745991	0.121243	-1.07634	0.0804335	-1.09738	0.0231803
ENSMUSG00000017667	Zfp334	-0.103483	1.20407	0.0402235	1.11439	0.0822191	-0.297891	0.704309	-1.43064	0.0508617	-1.64114	0.0855527	-0.699264	0.034435
ENSMUSG00000017670	Elmo2	0.387431	2.43501	0.0199927	2.26342	0.00585849	-0.570022	0.00549204	-0.469071	0.0714037	-0.695631	0.0350523	-0.752614	0.00439603
ENSMUSG00000017677	Wsb1	-0.0565431	2.9474	0.027077	2.8413	0.0288894	-0.352458	0.0231775	-0.676001	0.0447353	-0.65898	0.0500921	0.0565431	0.799926
ENSMUSG00000017679	Ttpal	-0.128047	1.57063	0.0192491	1.53452	0.00929766	-0.119981	0.775378	-1.16043	0.0193091	-1.12189	0.0411613	0.128047	0.396541
ENSMUSG00000017686	Rhot1	0.0909837	3.03693	0.00618369	2.95783	0.00824389	-0.262757	0.0799132	-0.416591	0.0132902	-0.44398	0.0112431	-0.0909837	0.115637
ENSMUSG00000017688	Hnf4g	NaN	0.0452681	0.253909	0.278563	0.061848	0.774989	1	NaN	0.253909	NaN	0.061848	NaN	NaN
ENSMUSG00000017692	Rhbdl3	-0.469423	1.36754	0.100965	1.38455	0.0199854	0.056537	0.941851	0.33671	0.129764	0.1954	0.020378	-0.469423	0.28202
ENSMUSG00000017697	Ada	-0.310301	1.6838	0.0842165	1.62036	0.060655	-0.210743	0.65556	-0.963319	0.0923636	-1.18361	0.122496	-0.731787	0.15103
ENSMUSG00000017707	Serinc3	0.0514972	2.7604	0.0075543	2.72658	0.00324816	-0.112361	0.485446	-0.598148	0.0359186	-0.61365	0.00642291	-0.0514972	0.670943
ENSMUSG00000017713	Tha1	0.401027	0.0985907	0.272635	0.238536	0.324857	0.464887	1	-1.00408	0.309616	-0.88336	0.325434	0.401027	0.788119
ENSMUSG00000017715	Pgs1	-0.0459552	2.87801	0.0214614	2.82365	0.00673138	-0.180564	0.218477	-0.269164	0.0521769	-0.391708	0.00906971	-0.407083	0.0206715
ENSMUSG00000017716	Birc5	0.476451	2.14635	0.0246524	1.87675	0.00794248	-0.895613	0.000829626	-1.56379	0.0247298	-1.70721	0.0394292	-0.476451	0.00205889
ENSMUSG00000017718	Afmid	NaN	NaN	0	NaN	0	NaN	1	NaN	0.0938096	NaN	0.138064	NaN	NaN
ENSMUSG00000017720	Trp53tg5	NaN	NaN	0	NaN	0	NaN	1	NaN	0	NaN	0	NaN	NaN
ENSMUSG00000017721	Pigt	-0.2623	2.00838	0.00400818	1.92131	0.00745326	-0.289224	0.298591	-0.623446	0.0289149	-0.876536	0.0871063	-0.840747	0.00582323
ENSMUSG00000017723	Wfdc2	-0.310362	1.13229	0.00723347	1.04229	0.104291	-0.298962	0.51685	-1.00797	0.0471282	-1.28139	0.142869	-0.908287	0.0691458
ENSMUSG00000017724	Etv4	-0.0969421	2.10369	0.114049	2.10581	0.029296	0.00704652	1	-0.649712	0.128618	-0.678895	0.107561	-0.0969421	0.861825
ENSMUSG00000017733	Eppin	NaN	NaN	0	-0.238586	0.166687	NaN	1	NaN	0	NaN	0.166687	NaN	NaN
ENSMUSG00000017734	Dbndd2	NaN	NaN	0	NaN	0	NaN	1	NaN	0.214367	NaN	0.0176329	NaN	NaN
ENSMUSG00000017737	Mmp9	0.501669	0.221359	0.318223	0.507993	0.0250181	0.952175	0.643246	-0.667874	0.332034	-0.516857	0.0358455	0.501669	0.651127
ENSMUSG00000017740	Slc12a5	-0.518122	1.31196	0.0341363	1.26605	0.133429	-0.152533	0.615186	-0.0563309	0.0698457	-0.304135	0.138794	-0.823187	0.110745
ENSMUSG00000017747	Ghdc	1.25751	0.0985907	0.272635	0.479426	0.0772273	1.26511	0.461342	-2.13798	0.27418	-1.75943	0.08567	1.25751	0.187563
ENSMUSG00000017754	Pltp	-0.482641	2.0973	0.0142526	2.15166	0.0239194	0.180579	0.418	-0.523945	0.065454	-0.669234	0.108352	-0.482641	0.251075
ENSMUSG00000017756	Slc12a7	-0.0275886	3.26658	0.033599	3.12574	0.00753707	-0.467836	0.000585529	-0.129741	0.0367496	-0.419712	0.0635173	-0.963261	7.76635e-05
ENSMUSG00000017760	Ctsa	0.256043	1.69345	0.0145313	1.5147	0.0198099	-0.593791	0.0965324	-1.70028	0.0602049	-1.9807	0.0730524	-0.931539	0.00305376
ENSMUSG00000017764	Zswim1	0.181054	1.57956	0.0524452	1.71847	0.0595781	0.461467	0.147191	-1.44023	0.0606707	-1.38573	0.06627	0.181054	0.544109
ENSMUSG00000017765	Slc12a4	-0.58024	1.93571	0.0204739	1.95549	0.0561955	0.0657092	0.734169	-0.581132	0.0231839	-0.755801	0.0568963	-0.58024	0.00446905
ENSMUSG00000017767	Spata25	-1.67077	0.77701	0.097674	0.841589	0.204041	0.214526	0.675517	0.747711	0.266947	0.24476	0.232819	-1.67077	0.155631
ENSMUSG00000017774	Myo1c	-0.0792647	2.14904	0.0684473	2.10288	0.0503097	-0.153346	0.648319	-1.28206	0.094131	-1.39824	0.0716688	-0.385956	0.32608
ENSMUSG00000017776	Crk	0.163393	3.12535	0.0185997	2.97571	0.0153524	-0.497089	0.000453792	-0.68348	0.0489312	-0.732666	0.0705588	-0.163393	0.566758
ENSMUSG00000017778	Cox7c	0.272924	2.463	0.044244	2.31702	0.0113287	-0.484948	0.0173696	0.113653	0.0465872	0.0314943	0.0131641	-0.272924	0.08968
ENSMUSG00000017781	Pitpna	0.351472	2.70074	0.0130897	2.58953	0.00827142	-0.369436	0.0239803	-0.470429	0.0334973	-0.587048	0.00911676	-0.3874	0.000781551
ENSMUSG00000017801	Mlx	0.0352595	1.32056	0.092656	1.27385	0.0697647	-0.155171	0.625387	-1.8856	0.0935374	-1.89621	0.0753804	-0.0352595	0.929595
ENSMUSG00000017802	Retreg3	0.59033	2.64178	0.0552414	2.43119	0.00417395	-0.699572	5.26711e-05	-0.407258	0.0615728	-0.584965	0.0147859	-0.59033	0.00501067
ENSMUSG00000017817	Jph2	0.575917	0.850898	0.0233606	1.10878	0.0408919	0.856649	0.20892	0.391103	0.221043	0.564471	0.177431	0.575917	0.540773
ENSMUSG00000017830	Dhx58	0.0630115	1.49549	0.0178936	1.27979	0.0886336	-0.716544	0.132858	-0.143953	0.0221239	-0.162921	0.129021	-0.0630115	0.884788
ENSMUSG00000017831	Rab5a	0.183032	3.31954	0.000578794	3.20044	0.0253095	-0.395633	0.00367669	-0.0321455	0.0194051	-0.0872435	0.0423201	-0.183032	0.236629
ENSMUSG00000017832	Hspb9	NaN	NaN	0	-0.429147	0.120839	NaN	1	NaN	0.266547	-1.02598	0.164845	NaN	NaN
ENSMUSG00000017837	Nkiras2	0.0450441	1.55748	0.0328674	1.60137	0.00505025	0.145777	0.702232	-1.28447	0.0928619	-1.27091	0.0148391	0.0450441	0.885351
ENSMUSG00000017843	Ppp2r5c	0.423476	3.40465	0.0130263	3.27434	0.0237135	-0.432892	0.00119976	-0.326432	0.0143765	-0.459579	0.026775	-0.442307	1.18013e-05
ENSMUSG00000017858	Ift52	0.299888	2.7747	0.0188734	2.6829	0.00279399	-0.30495	0.0689519	-0.331991	0.0384496	-0.422266	0.0237703	-0.299888	0.0458178
ENSMUSG00000017861	Mybl2	0.127503	3.6245	0.0147888	3.53012	0.0247918	-0.313548	0.00605273	-0.101391	0.0454226	-0.251784	0.0249283	-0.499594	0.00370098
ENSMUSG00000017868	Sgk2	0.567288	0.850898	0.0233606	1.0768	0.0257666	0.75044	0.340552	-1.03399	0.0237442	-0.752948	0.163287	0.933591	0.0885271
ENSMUSG00000017897	Eya2	0.831059	0.710909	0.198841	0.989209	0.225759	0.924493	0.207604	0.491655	0.214263	0.741829	0.225819	0.831059	0.421592
ENSMUSG00000017922	Prl3c1	NaN	NaN	0	NaN	0	NaN	1	NaN	0	NaN	0	NaN	NaN
ENSMUSG00000017929	B4galt5	0.35906	3.14344	0.013626	3.00385	0.0710324	-0.463709	0.00189897	-0.070236	0.034144	-0.178324	0.110097	-0.35906	0.348403
ENSMUSG00000017943	Gdap1l1	NaN	NaN	0	0.479426	0.0772273	NaN	0.0856716	NaN	0.168619	-0.31551	0.191286	NaN	NaN
ENSMUSG00000017950	Hnf4a	0.143357	1.70786	0.0279948	1.75679	0.01269	0.162553	0.629791	-0.167765	0.0861943	-0.113053	0.105317	0.181748	0.68767
ENSMUSG00000017969	Ptgis	0.0118966	2.13521	0.0246006	2.13058	0.0295727	-0.0153829	0.904333	0.0113382	0.0970702	0.007757	0.0564212	-0.0118966	0.974555
ENSMUSG00000017978	Cadps2	-0.587408	2.80824	0.0531057	2.91422	0.0380248	0.352051	0.0392323	1.09337	0.0849144	0.91654	0.127742	-0.587408	0.248994
ENSMUSG00000017999	Ddx27	0.0507229	2.59161	0.0108817	2.48282	0.00451591	-0.361392	0.0412316	-0.901597	0.0336302	-1.10391	0.0452147	-0.672061	0.000330388
ENSMUSG00000018001	Cyth3	0.210222	2.54152	0.0214379	2.47689	0.0412663	-0.21469	0.305984	-0.0549323	0.0225272	-0.120906	0.0421855	-0.219159	0.167736
ENSMUSG00000018008	Cyth4	0.0663633	0.694333	0.33313	0.637271	0.0717486	-0.189555	1	-0.406055	0.395389	-0.500201	0.0857108	-0.312747	0.81599
ENSMUSG00000018012	Rac3	-0.024832	0.373777	0.0187256	0.454654	0.0700146	0.268667	1	-1.48479	0.149521	-1.49227	0.0797529	-0.024832	0.964816
ENSMUSG00000018040	Rrp7a	-0.220661	1.86912	0.0215026	1.85325	0.00536509	-0.0527202	0.858173	-1.24354	0.0773278	-1.34171	0.0424163	-0.326102	0.265694
ENSMUSG00000018042	Cyb5r3	0.0519548	2.00632	0.011393	1.89803	0.0535996	-0.359703	0.154284	-1.29033	0.0533715	-1.49125	0.0536049	-0.667451	0.00790348
ENSMUSG00000018068	Ints2	0.0339699	3.01155	0.0012664	2.93214	0.0110105	-0.263779	0.0810808	-0.657396	0.00733873	-0.667622	0.0126335	-0.0339699	0.483983
ENSMUSG00000018076	Med13l	0.270517	3.87708	0.0236949	3.75979	0.0179926	-0.389641	8.82967e-05	0.356054	0.0237395	0.27462	0.0180212	-0.270517	0.00629079
ENSMUSG00000018102	H2bc4	-0.169151	2.12496	0.0499492	2.27989	0.0340725	0.51468	0.0198564	0.224902	0.0501319	0.173983	0.0350688	-0.169151	0.405247
ENSMUSG00000018126	Baiap2l2	-0.402672	0.239871	0.0773505	0.415951	0.396606	0.584927	0.652716	-0.280413	0.12556	-0.401629	0.435515	-0.402672	0.789133
ENSMUSG00000018143	Mafk	-0.139718	1.5942	0.0312336	1.65031	0.0857348	0.186383	0.54457	-0.417604	0.0785463	-0.459663	0.0983588	-0.139718	0.738272
ENSMUSG00000018160	Med1	0.158802	3.22393	0.0187344	3.12126	0.0201157	-0.341053	0.0120336	-0.297698	0.0357961	-0.345502	0.0334766	-0.158802	0.329371
ENSMUSG00000018166	Erbb3	0.250803	1.63468	0.0202415	1.7508	0.0244505	0.385759	0.233781	-1.29746	0.0208835	-1.22196	0.0245051	0.250803	0.01903
ENSMUSG00000018167	Stard3	0.345864	2.16517	0.0387065	2.04227	0.0204849	-0.408275	0.09079	-0.518442	0.0831336	-0.660133	0.0206838	-0.470687	0.0981372
ENSMUSG00000018168	Ikzf3	NaN	0.855314	0.0871592	0.513065	0.294557	-1.13693	0.137647	NaN	0.0871592	0.0168479	0.397952	NaN	NaN
ENSMUSG00000018169	Mfng	-0.990682	0.668099	0.0690869	0.739766	0.01879	0.238073	0.868534	-0.229799	0.100629	-0.528024	0.0367656	-0.990682	0.00537531
ENSMUSG00000018171	Vmp1	-0.0558235	3.29627	0.0362775	3.22666	0.0215915	-0.231229	0.0781127	0.0808798	0.0406646	0.0976843	0.0677647	0.0558235	0.831611
ENSMUSG00000018189	Uchl5	0.327638	2.92799	0.0569571	2.77024	0.0129735	-0.524025	0.000649473	-0.553766	0.0864406	-0.652395	0.0131633	-0.327638	0.259321
ENSMUSG00000018196	Glrx2	-0.0132332	1.66833	0.00994757	1.66738	0.0717553	-0.0031767	0.882468	-1.24245	0.0452352	-1.24835	0.0740219	-0.0195866	0.945811
ENSMUSG00000018199	Ro60	0.149141	2.26153	0.00140807	2.08689	0.0606167	-0.580135	0.0168166	-1.19473	0.034008	-1.23963	0.0612179	-0.149141	0.521459
ENSMUSG00000018209	Stk4	0.253981	3.17542	0.00564657	3.07266	0.0173015	-0.341374	0.0135915	-0.451694	0.0158563	-0.580766	0.0173015	-0.428767	3.80177e-08
ENSMUSG00000018211	Wfdc15b	NaN	NaN	0	NaN	0	NaN	1	NaN	0	NaN	0	NaN	NaN
ENSMUSG00000018217	Pmp22	-0.642826	0.360255	0.141664	0.3563	0.00502319	-0.0131392	1	-0.685628	0.154717	-0.492117	0.040911	0.642826	0.226595
ENSMUSG00000018238	Gdf9	-0.132233	0.373777	0.0187256	0.676503	0.0783028	1.00563	0.542854	-0.15994	0.130681	-0.199746	0.083773	-0.132233	0.797612
ENSMUSG00000018239	Zcchc10	-0.145697	2.44052	0.0639583	2.31349	0.0321986	-0.422006	0.0525359	-0.48459	0.140982	-0.440731	0.0561285	0.145697	0.772556
ENSMUSG00000018259	Prl8a2	NaN	NaN	0	-0.429147	0.120839	NaN	1	NaN	0	NaN	0.120839	NaN	NaN
ENSMUSG00000018263	Tbx5	NaN	0.98571	0.177082	0.660932	0.194734	-1.07889	0.124862	0.615053	0.417213	NaN	0.194734	NaN	NaN
ENSMUSG00000018286	Psmb6	-0.0604063	1.33244	0.0951463	1.23088	0.0205513	-0.337364	0.561684	-2.41065	0.125718	-2.63195	0.0231332	-0.735135	0.0834141
ENSMUSG00000018287	Spag7	0.270783	2.27252	0.0224311	2.13864	0.00658973	-0.444745	0.0479085	-0.900737	0.0431321	-1.08699	0.0135328	-0.618707	3.78741e-05
ENSMUSG00000018293	Pfn1	0.199471	1.51126	0.114365	1.42345	0.0189318	-0.291691	0.396304	-2.58952	0.114473	-2.64957	0.0194026	-0.199471	0.605036
ENSMUSG00000018322	Tomm34	-0.0156964	2.50868	0.0288243	2.41418	0.0468183	-0.313908	0.0629438	-0.539624	0.0348839	-0.73334	0.083678	-0.643512	0.0326158
ENSMUSG00000018326	Ywhab	0.236593	2.78231	0.0168434	2.66113	0.0130052	-0.402529	0.0161248	-0.931645	0.0833422	-1.00287	0.0393659	-0.236593	0.439697
ENSMUSG00000018334	Ksr1	0.188732	3.0073	0.0233576	2.9149	0.0613499	-0.306921	0.0254171	0.673872	0.0539566	0.545902	0.125263	-0.42511	0.348104
ENSMUSG00000018339	Gpx3	-0.073058	0.921633	0.0793699	1.09732	0.0433361	0.583619	0.422317	-1.05701	0.0795136	-1.079	0.046657	-0.073058	0.811452
ENSMUSG00000018340	Anxa6	0.664559	2.516	0.0778909	2.28882	0.0868658	-0.754659	0.000433494	-0.61986	0.104847	-0.874157	0.0945109	-0.844759	0.0716199
ENSMUSG00000018341	Il12rb2	0.248054	0.454409	0.191219	0.749877	0.238704	0.981523	0.306086	0.249019	0.366028	0.32369	0.264115	0.248054	0.868602
ENSMUSG00000018347	Zkscan6	-0.0654077	2.12879	0.0492743	2.08252	0.00110861	-0.153712	0.487819	-0.289347	0.0537817	-0.401581	0.00452067	-0.372831	0.0375712
ENSMUSG00000018362	Kpna2	0.203403	3.11647	0.0229149	2.90373	0.0136791	-0.706721	2.16212e-06	0.756289	0.0252309	0.695059	0.0137191	-0.203403	0.0330063
ENSMUSG00000018363	Smurf2	0.353692	3.28365	0.0143793	3.1617	0.00890159	-0.405099	0.00291473	0.0494381	0.0203035	-0.0570337	0.0107822	-0.353692	3.63113e-06
ENSMUSG00000018372	Cep95	0.199137	2.49219	0.0625416	2.34313	0.0337048	-0.495151	0.0110205	-0.36476	0.0627851	-0.424707	0.0437124	-0.199137	0.433289
ENSMUSG00000018377	Vezf1	0.0845602	2.21969	0.0103273	2.17996	0.0398575	-0.131979	0.620486	-0.852054	0.0395157	-0.906058	0.0443817	-0.179398	0.363459
ENSMUSG00000018378	Cuedc1	-0.436489	2.58348	0.00792095	2.50792	0.0437383	-0.251011	0.116302	0.610954	0.017801	0.328434	0.0942731	-0.93851	0.00323179
ENSMUSG00000018379	Srsf1	0.347101	2.11727	0.0181525	1.92985	0.0215078	-0.622591	0.0191878	-2.41609	0.0235079	-2.52058	0.042066	-0.347101	0.0301364
ENSMUSG00000018381	Abi3	-0.503781	1.08755	0.0726969	1.05815	0.174053	-0.0976514	0.658397	-0.2667	0.157565	-0.477145	0.265426	-0.699084	0.495378
ENSMUSG00000018387	Shroom1	0.664395	0.257625	0.110508	-0.238586	0.166687	-1.64838	0.448358	-0.456571	0.258659	-0.656574	0.279354	-0.664395	0.599349
ENSMUSG00000018395	Kif3a	-0.00824307	2.05823	0.067269	1.95593	0.0847704	-0.339845	0.250493	-0.629648	0.0673079	-0.836736	0.0936322	-0.687934	0.0725158
ENSMUSG00000018398	Septin8	-0.243189	1.93716	0.0440069	1.97948	0.0543374	0.140563	0.687347	-0.969831	0.0475771	-1.04304	0.0584914	-0.243189	0.331574
ENSMUSG00000018401	Mtmr4	0.367976	2.56345	0.0272881	2.38524	0.039763	-0.592009	0.00255011	-0.799308	0.0287509	-0.910079	0.0524208	-0.367976	0.0639175
ENSMUSG00000018405	Mrm1	0.286796	1.80068	0.0456745	1.66682	0.0661975	-0.444685	0.186829	-0.814901	0.0660192	-0.996294	0.0686147	-0.602574	0.0567772
ENSMUSG00000018411	Mapt	-0.11766	2.52871	0.0293564	2.51867	0.00743196	-0.033339	0.837348	0.0783921	0.0356921	0.0229007	0.0310804	-0.184338	0.241
ENSMUSG00000018412	Kansl1	0.00617826	4.15942	0.00337995	4.12227	0.023597	-0.123395	0.507716	0.75264	0.0401103	0.680209	0.024092	-0.240612	0.121616
ENSMUSG00000018415	Gid4	0.142	2.49799	0.0204529	2.41529	0.000659594	-0.274728	0.138552	-0.590321	0.0253554	-0.712977	0.0501982	-0.407457	0.0291822
ENSMUSG00000018417	Myo1b	0.0870108	3.52472	0.0535486	3.40775	0.027153	-0.388553	0.00105621	0.00554765	0.0598123	-0.202191	0.070902	-0.690095	0.0251229
ENSMUSG00000018425	Dhx40	0.111561	2.78849	0.00206466	2.7457	0.0407816	-0.142154	0.446636	-0.625666	0.00742038	-0.677668	0.0407982	-0.172747	0.209827
ENSMUSG00000018427	Ypel2	0.0108316	2.55031	0.00146257	2.59597	0.0711431	0.151677	0.273907	-0.00360235	0.0242247	-0.000341702	0.0718807	0.0108316	0.965712
ENSMUSG00000018428	Akap1	0.10554	3.12699	0.00429988	3.01191	0.00674855	-0.382287	0.00537029	-0.660748	0.0302122	-0.859137	0.0202082	-0.659034	4.81243e-08
ENSMUSG00000018433	Nol11	0.158234	2.74355	0.0548132	2.6958	0.0101959	-0.158632	0.282728	-0.999893	0.0567416	-1.04777	0.0260566	-0.159029	0.44325
ENSMUSG00000018442	Derl2	-0.0903335	2.09771	0.113915	2.03142	0.00413805	-0.220212	0.321629	-1.10632	0.114105	-1.07913	0.0322848	0.0903335	0.818625
ENSMUSG00000018446	C1qbp	0.244623	2.27438	0.121545	2.15665	0.000781728	-0.391062	0.103233	-1.42691	0.154376	-1.50055	0.0156749	-0.244623	0.635093
ENSMUSG00000018449	Rpain	0.557741	1.69025	0.0664882	1.50923	0.0449674	-0.60136	0.0969921	-1.11543	0.070541	-1.28332	0.0449736	-0.557741	0.0447559
ENSMUSG00000018451	6330403K07Rik	0.0695116	-0.202439	0.176559	-0.0224671	0.0458474	0.597855	1	-1.45396	0.179539	-1.11495	0.0464668	1.1262	0.0675421
ENSMUSG00000018459	Slc13a3	NaN	NaN	0	0.183811	0.139027	NaN	0.368003	NaN	0.168619	NaN	0.139027	NaN	NaN
ENSMUSG00000018470	Kcnab3	-0.425165	0.549869	0.0207876	0.633466	0.296621	0.277705	0.718997	-1.12283	0.0229045	-0.82765	0.338262	0.980575	0.383945
ENSMUSG00000018474	Chd3	0.768148	1.56096	0.0886997	1.30256	0.0146973	-0.858377	0.0432375	-1.22125	0.11264	-1.45248	0.0538711	-0.768148	0.0640296
ENSMUSG00000018476	Kdm6b	0.430594	1.62831	0.0142586	1.42495	0.0741234	-0.675545	0.0977605	-0.4747	0.024567	-0.751797	0.104394	-0.920497	0.00977303
ENSMUSG00000018479	1700125H20Rik	NaN	NaN	0	NaN	0	NaN	1	NaN	0.157963	NaN	0.139425	NaN	NaN
ENSMUSG00000018481	Appbp2	0.172571	3.38895	0.0292865	3.24058	0.0124089	-0.492871	0.000136166	-0.438603	0.0452533	-0.490552	0.0400988	-0.172571	0.390238
ENSMUSG00000018486	Wnt9b	0.0116547	0.239871	0.0773505	0.121182	0.0313312	-0.394276	0.771111	0.471274	0.185514	0.467765	0.142902	-0.0116547	0.988046
ENSMUSG00000018500	Adora2b	-0.810732	1.25588	0.137168	1.13566	0.0747112	-0.399385	0.449762	0.140894	0.174259	-0.343614	0.11153	-1.6095	0.0191897
ENSMUSG00000018501	Ncor1	0.0992357	4.31589	0.00373927	4.22606	0.0439243	-0.298412	0.0752175	0.186885	0.0236106	0.0370962	0.0474423	-0.497588	0.00470462
ENSMUSG00000018507	Trpv2	0.427226	1.0006	0.000986497	1.22561	0.0440762	0.747488	0.208622	-0.511925	0.136985	-0.383317	0.0440936	0.427226	0.371489
ENSMUSG00000018509	Cenpv	0.371705	2.49949	0.0039411	2.35472	0.0442884	-0.480922	0.0178868	-0.364779	0.0790505	-0.542428	0.0540819	-0.590139	0.0636301
ENSMUSG00000018537	Pcgf2	0.0824638	2.23222	0.0445048	2.17589	0.0227825	-0.187118	0.463561	-0.396822	0.0450029	-0.421646	0.0368644	-0.0824638	0.669584
ENSMUSG00000018541	Cwc25	0.171504	2.34685	0.0493175	2.26111	0.0246408	-0.284816	0.176961	-0.645662	0.0495529	-0.76551	0.0268181	-0.398127	0.0334148
ENSMUSG00000018543	1700001P01Rik	-0.295856	1.34493	0.104887	1.51096	0.0926959	0.551552	0.148295	0.182606	0.105623	0.0935444	0.117453	-0.295856	0.572876
ENSMUSG00000018547	Pip4k2b	0.132731	2.28198	0.0213821	2.21845	0.00367697	-0.211064	0.327678	-1.19991	0.0224062	-1.28703	0.0400211	-0.289397	0.0575157
ENSMUSG00000018548	Trim37	0.401889	3.47864	0.00599571	3.29623	0.0152416	-0.605954	2.04873e-06	-0.15542	0.0158531	-0.2764	0.0155271	-0.401889	4.98205e-08
ENSMUSG00000018554	Ybx2	0.302209	0.373777	0.0187256	0.0479744	0.254843	-1.08229	0.582013	-0.70829	0.177313	-1.26892	0.255527	-1.86238	0.0714581
ENSMUSG00000018559	Ctdnep1	0.184831	1.93461	0.00280781	1.82383	0.0168539	-0.368013	0.192381	-0.42754	0.0529865	-0.48318	0.0543616	-0.184831	0.463595
ENSMUSG00000018565	Elp5	0.236213	2.47047	0.0231085	2.35544	0.000737994	-0.382127	0.0514123	-0.796904	0.0391757	-0.868011	0.00654507	-0.236213	0.0734104
ENSMUSG00000018566	Slc2a4	0.261951	0.0985907	0.272635	-0.0224671	0.0458474	-0.402145	1	-1.38736	0.277164	-1.46622	0.0601098	-0.261951	0.780979
ENSMUSG00000018567	Gabarap	0.234312	1.31957	0.0849483	1.17245	0.126071	-0.488731	0.442488	-2.07737	0.0851376	-2.1479	0.126642	-0.234312	0.643922
ENSMUSG00000018569	Cldn7	NaN	NaN	0	-0.128117	0.198018	NaN	0.508562	NaN	0.100339	-0.923053	0.264268	NaN	NaN
ENSMUSG00000018570	2810408A11Rik	0.753727	0.760933	0.132465	0.422212	0.0399733	-1.12521	0.246465	-1.2883	0.159475	-1.5152	0.0399791	-0.753727	0.16757
ENSMUSG00000018572	Phf23	0.40946	1.11414	0.0247534	0.975799	0.00917557	-0.459559	0.500381	-2.35381	0.0328328	-2.47707	0.00934417	-0.40946	0.000305275
ENSMUSG00000018574	Acadvl	-0.321886	0.558655	0.135867	0.479426	0.0772273	-0.263193	0.837397	-2.15519	0.143499	-2.41055	0.0822134	-0.848271	0.12258
ENSMUSG00000018581	Dnah11	-0.13616	1.74011	0.101059	1.91284	0.145314	0.573777	0.107731	0.117494	0.101426	0.0765063	0.250226	-0.13616	0.879339
ENSMUSG00000018583	G3bp1	0.59895	3.66803	0.0034453	3.48438	0.0123253	-0.610073	2.87141e-08	-0.482531	0.0100715	-0.662833	0.0130338	-0.59895	0
ENSMUSG00000018585	Atox1	0.142036	2.30137	0.0176042	2.2151	0.0246941	-0.286557	0.214386	-0.968367	0.0792549	-1.01112	0.106439	-0.142036	0.747303
ENSMUSG00000018589	Glra2	NaN	0.846438	0.0405819	0.878454	0.0320777	0.106357	1	0.600719	0.330153	NaN	0.0320777	NaN	NaN
ENSMUSG00000018593	Sparc	-0.0787056	2.533	0.0205564	2.60567	0.0544513	0.24142	0.244063	-1.2884	0.0209373	-1.31209	0.0610415	-0.0787056	0.713511
ENSMUSG00000018595	Glra4	NaN	NaN	0	-0.128117	0.198018	NaN	0.508562	NaN	0	0.234814	0.239992	NaN	NaN
ENSMUSG00000018599	Mief2	1.39015	1.12996	0.0282122	0.709285	0.0465139	-1.39744	0.0355881	-1.45242	0.0394019	-1.87529	0.0508785	-1.40474	4.9911e-11
ENSMUSG00000018604	Tbx3	-0.00742408	3.0895	0.00854313	2.98649	0.0899087	-0.342194	0.0344902	-0.513588	0.0317896	-0.511353	0.121277	0.00742408	0.985778
ENSMUSG00000018620	Mmp20	NaN	0.346298	0.367777	0.448847	0.202195	0.340661	0.828849	NaN	0.367777	0.0996812	0.281509	NaN	NaN
ENSMUSG00000018623	Mmp7	NaN	NaN	0	NaN	0	NaN	1	NaN	0	NaN	0	NaN	NaN
ENSMUSG00000018634	Crhr1	NaN	-0.255762	0.162127	0.575245	0.13674	2.76055	0.153412	NaN	0.162127	0.938176	0.192569	NaN	NaN
ENSMUSG00000018648	Dusp14	0.0245032	2.41392	0.0098241	2.51826	0.0126816	0.346617	0.0757569	-0.285917	0.0150457	-0.278541	0.0327795	0.0245032	0.837954
ENSMUSG00000018651	Tada2a	0.295494	3.25633	0.00394502	3.1627	0.00299083	-0.311012	0.0206572	0.0336774	0.00550693	-0.0646178	0.0172977	-0.32653	6.13612e-08
ENSMUSG00000018654	Ikzf1	-2.3635	1.05466	0.0878256	1.04229	0.104291	-0.0410785	0.909361	0.392704	0.222361	1.10419	0.242045	2.3635	0.0304125
ENSMUSG00000018656	Tcaf3	NaN	NaN	0	NaN	0	NaN	1	NaN	0	NaN	0	NaN	NaN
ENSMUSG00000018659	Pnpo	-0.405526	1.01802	0.112495	1.02427	0.0504174	0.0207618	1	-1.90249	0.117153	-2.02456	0.052998	-0.405526	0.342424
ENSMUSG00000018661	Cog1	-0.160743	2.14836	0.0313678	2.07141	0.00457981	-0.255637	0.27685	-0.778382	0.091428	-0.980679	0.075352	-0.672018	0.0877345
ENSMUSG00000018666	Cbx1	0.343196	3.05207	0.0103464	2.91665	0.0158848	-0.449854	0.00189702	-0.81596	0.0513288	-0.919272	0.0168897	-0.343196	0.0558877
ENSMUSG00000018669	Cdk5rap3	0.205588	1.8858	0.0831204	1.74951	0.0144601	-0.452754	0.161499	-1.24191	0.103209	-1.4526	0.014637	-0.69992	0.043256
ENSMUSG00000018672	Copz2	1.42674	0.829733	0.290931	0.349004	0.368882	-1.59694	0.186474	-0.767294	0.294621	-1.29926	0.374421	-1.76715	0.264187
ENSMUSG00000018677	Slc25a39	0.480927	1.60657	0.0634872	1.39478	0.0292801	-0.703562	0.0676668	-1.85365	0.127538	-2.13247	0.0307771	-0.926196	0.0335766
ENSMUSG00000018678	Sp2	-0.122367	2.65276	0.0118108	2.55411	0.0296689	-0.327709	0.0685465	0.314926	0.0252344	0.0807897	0.0306029	-0.777784	3.57309e-09
ENSMUSG00000018697	Aatf	0.283999	3.38243	0.0208814	3.23923	0.00595214	-0.475715	0.000190855	0.0833216	0.0212421	-0.117595	0.0116596	-0.667431	2.22045e-16
ENSMUSG00000018698	Lhx1	NaN	NaN	0	NaN	0	NaN	1	NaN	0.262378	NaN	0	NaN	NaN
ENSMUSG00000018707	Dync1h1	-0.000246786	3.04887	0.0642916	2.91117	0.0183663	-0.457421	0.00377316	-1.1192	0.0693505	-1.39467	0.0434653	-0.915088	0.000763476
ENSMUSG00000018727	Cpsf4l	0.0713233	1.96495	0.0618505	1.88482	0.0416367	-0.266165	0.367361	-0.514103	0.0679748	-0.652879	0.121778	-0.461006	0.319704
ENSMUSG00000018733	Pex12	1.09501	0.969129	0.0759164	1.29893	0.0424066	1.09557	0.0746018	-1.74912	0.109904	-1.41915	0.0425889	1.09613	0.00511863
ENSMUSG00000018736	Ndel1	0.234565	2.67711	0.0287613	2.58922	0.0279401	-0.291957	0.070864	-0.276927	0.0291437	-0.347538	0.0279401	-0.234565	0.080299
ENSMUSG00000018740	Slc25a35	0.373093	0.386891	0.176884	0.550894	0.254501	0.544805	0.684167	-1.14502	0.179251	-1.03271	0.336507	0.373093	0.768321
ENSMUSG00000018750	Zbtb4	-0.101054	1.12134	0.137027	1.01418	0.185175	-0.355984	0.751194	-0.803456	0.144528	-0.773036	0.191997	0.101054	0.899269
ENSMUSG00000018752	Tnfsfm13	NaN	NaN	0	NaN	0	NaN	1	NaN	0.0413816	NaN	0.00687651	NaN	NaN
ENSMUSG00000018761	Mpdu1	0.66373	2.09088	0.0230032	1.88028	0.00820985	-0.699604	0.00884915	-1.17679	0.0456148	-1.39819	0.0251226	-0.735478	2.12309e-05
ENSMUSG00000018765	Fxr2	0.370805	2.85554	0.00272388	2.6778	0.0151749	-0.590436	0.000311551	-0.620653	0.0609184	-0.864508	0.0415156	-0.810067	0.000940122
ENSMUSG00000018770	Atp5g3	0.330214	1.37111	0.0162229	1.07404	0.131412	-0.98683	0.0785207	-2.4352	0.0394365	-2.53461	0.145243	-0.330214	0.508942
ENSMUSG00000018774	Cd68	0.747282	1.85663	0.120508	1.62422	0.063953	-0.772044	0.0243788	-0.555627	0.123664	-0.79549	0.0755641	-0.796807	0.0979042
ENSMUSG00000018776	Slc35g3	NaN	NaN	0	NaN	0	NaN	1	NaN	0.0175526	NaN	0.0753784	NaN	NaN
ENSMUSG00000018796	Acsl1	0.316776	2.57383	0.0286113	2.45927	0.0254433	-0.38057	0.0248733	-0.34347	0.0317035	-0.477237	0.0335919	-0.444364	0.0037794
ENSMUSG00000018800	Abca5	-0.709115	2.14768	0.135009	2.14097	0.0682761	-0.0223125	0.963353	-0.389254	0.136111	-0.175789	0.0733792	0.709115	0.167438
ENSMUSG00000018809	Smyd4	0.107014	2.62337	0.0165676	2.55835	0.0328812	-0.215987	0.158891	-0.0434414	0.0172968	-0.141264	0.0438261	-0.324961	0.0378734
ENSMUSG00000018819	Lsp1	NaN	NaN	0	0.183811	0.139027	NaN	0.368003	NaN	0.0106553	-0.155548	0.231946	NaN	NaN
[truncated: 53,402 more rows]
