# Supplementary material for: Gene-specific transcript buffering revealed by perturbation of coactivator complexes
Source: Sci Adv. 2025 Mar 19;11(12):eadr1492. doi: 10.1126/sciadv.adr1492 (PMC11922027; doi:10.1126/sciadv.adr1492)
Supplement: Supplementary file 2 — Data S1 to S3 [file sciadv.adr1492_data_s1_to_s3.zip › adr1492_data_s3.xlsx]

## Sheet: Mendoza2024_parameters_of_RNA_b
gene_id	gene_name	buffering_index_cell	mean_alpha_control	error_alpha_control	mean_alpha_auxin	error_alpha_auxin	log2FC_alpha	pvalue_alpha	mean_gamma_control	error_gamma_control	mean_gamma_auxin	error_gamma_auxin	log2FC_gamma	pvalue_gamma
ENSMUSG00000000001	Gnai3	0.669664	2.97187	0.0471888	2.72228	0.0550391	-0.829109	3.10075e-06	-0.859921	0.0488989	-1.06151	0.058181	-0.669664	0.00799083
ENSMUSG00000000003	Pbsn	NaN	-0.255762	0.162127	NaN	0	NaN	0.417117	NaN	0.162127	NaN	0	NaN	NaN
ENSMUSG00000000028	Cdc45	0.770222	2.8912	0.0233119	2.64765	0.0363131	-0.809057	9.73525e-06	-0.360106	0.0430644	-0.615347	0.0457805	-0.847892	4.88682e-05
ENSMUSG00000000031	H19	NaN	NaN	0	NaN	0	NaN	1	NaN	0.169456	NaN	0.286066	NaN	NaN
ENSMUSG00000000037	Scml2	-0.327748	1.75176	0.0094467	1.7825	0.104832	0.102114	0.838927	0.235394	0.0153006	0.136732	0.107457	-0.327748	0.363358
ENSMUSG00000000049	Apoh	NaN	0.360255	0.141664	0.6276	0.0284241	0.888101	0.544945	0.634617	0.211677	NaN	0.0284241	NaN	NaN
ENSMUSG00000000056	Narf	0.390518	1.48874	0.0420011	1.25085	0.0332753	-0.790267	0.0603421	-1.3385	0.0420999	-1.45606	0.0395681	-0.390518	0.0418786
ENSMUSG00000000058	Cav2	NaN	NaN	0	NaN	0	NaN	1	NaN	0	NaN	0.140317	NaN	NaN
ENSMUSG00000000078	Klf6	0.198632	2.08918	0.0169853	1.91115	0.0102456	-0.59139	0.0274951	-1.09845	0.0203916	-1.15825	0.0208978	-0.198632	0.0405725
ENSMUSG00000000085	Scmh1	0.458163	2.98897	0.0156025	2.79995	0.0391801	-0.62792	0.000318519	0.881477	0.0612549	0.641352	0.0559185	-0.797676	0.0037897
ENSMUSG00000000088	Cox5a	0.148764	2.85276	0.0392448	2.70799	0.0455497	-0.480908	0.00930911	-0.854724	0.0451024	-0.899506	0.045598	-0.148764	0.485025
ENSMUSG00000000093	Tbx2	1.02855	0.997442	0.0461109	0.521832	0.0580135	-1.57994	0.0399967	0.403679	0.0798974	-0.237915	0.0611756	-2.13133	1.81915e-10
ENSMUSG00000000094	Tbx4	-1.08234	0.994263	0.094975	1.30591	0.00107156	1.03526	0.0695047	-0.0526193	0.0966907	-0.378437	0.022201	-1.08234	0.00102261
ENSMUSG00000000103	Zfy2	NaN	0.540901	0.0951425	0.53069	0.0271268	-0.0339188	1	NaN	0.0951425	0.593844	0.219708	NaN	NaN
ENSMUSG00000000120	Ngfr	-0.1221	1.93461	0.00280781	1.81589	0.00975618	-0.394373	0.180324	-0.91768	0.0572239	-0.880924	0.0511769	0.1221	0.632099
ENSMUSG00000000125	Wnt3	-1.17964	0.386891	0.176884	0.211759	0.120552	-0.581776	0.789339	0.157383	0.205138	-0.547988	0.122105	-2.34319	0.00312968
ENSMUSG00000000126	Wnt9a	-0.408955	0.972496	0.0252173	0.773728	0.0300677	-0.660293	0.330667	0.270212	0.0621274	-0.250431	0.0961357	-1.72954	5.40152e-06
ENSMUSG00000000127	Fer	0.599762	3.38686	0.0120985	3.201	0.0706756	-0.61743	3.45029e-05	0.493533	0.0148617	0.312987	0.0708001	-0.599762	0.0125712
ENSMUSG00000000131	Xpo6	0.392827	3.74711	0.0215132	3.57248	0.0400754	-0.580102	1.81024e-06	0.0847943	0.0305265	-0.0334584	0.0831212	-0.392827	0.181731
ENSMUSG00000000134	Tfe3	0.268175	1.69218	0.035092	1.59443	0.0711666	-0.324714	0.318826	-1.55172	0.0351409	-1.66649	0.0899644	-0.381253	0.234725
ENSMUSG00000000142	Axin2	0.710319	2.93204	0.0047878	2.70575	0.026766	-0.751743	4.15909e-05	-0.205464	0.0499582	-0.419292	0.0916526	-0.710319	0.040514
ENSMUSG00000000148	Brat1	0.647687	1.85045	0.0191518	1.62119	0.118353	-0.761606	0.0142036	-0.920199	0.0577978	-1.18376	0.129474	-0.875525	0.063053
ENSMUSG00000000149	Gna12	0.248254	2.99779	0.00554184	2.83412	0.00193171	-0.543724	0.00196719	0.147317	0.0601607	-0.105306	0.014773	-0.839194	4.54286e-05
ENSMUSG00000000154	Slc22a18	-1.89146	0.755439	0.224719	0.897024	0.0724949	0.470335	0.677189	-0.597865	0.244094	0.25469	0.156439	2.83213	0.00327542
ENSMUSG00000000157	Itgb2l	NaN	NaN	0	NaN	0	NaN	1	NaN	0	NaN	0	NaN	NaN
ENSMUSG00000000159	Igsf5	NaN	NaN	0	NaN	0	NaN	1	NaN	0	NaN	0.224854	NaN	NaN
ENSMUSG00000000167	Pih1d2	0.336177	1.24348	0.0580287	1.03799	0.180052	-0.682634	0.158337	-0.612502	0.0588061	-0.713702	0.190142	-0.336177	0.611125
ENSMUSG00000000168	Dlat	0.681748	2.49246	0.0309356	2.26434	0.00120832	-0.757796	0.000446991	-0.871286	0.0331128	-1.07651	0.0260542	-0.681748	1.11147e-06
ENSMUSG00000000171	Sdhd	0.180962	2.24498	0.0586617	2.17673	0.0668358	-0.226748	0.353907	-1.39242	0.0587503	-1.47446	0.0692451	-0.272533	0.366298
ENSMUSG00000000182	Fgf23	-1.11008	0.0452681	0.253909	0.0681495	0.261861	0.0760104	1	-0.736557	0.268368	-0.356627	0.261975	1.2621	0.311039
ENSMUSG00000000183	Fgf6	NaN	NaN	0	NaN	0	NaN	1	NaN	0	NaN	0	NaN	NaN
ENSMUSG00000000184	Ccnd2	0.149891	0.681414	0.112671	0.6276	0.0284241	-0.178765	0.856654	-0.695148	0.216747	-0.740269	0.114306	-0.149891	0.853904
ENSMUSG00000000194	Gpr107	0.334434	3.35835	0.0146348	3.24008	0.0248723	-0.392886	0.00889029	-0.13842	0.0168719	-0.239094	0.0355783	-0.334434	0.0105657
ENSMUSG00000000197	Nalcn	-0.14965	2.28975	0.0186682	2.20696	0.0156626	-0.275021	0.238045	0.923944	0.178742	0.968993	0.025896	0.14965	0.803027
ENSMUSG00000000202	Btbd17	NaN	NaN	0	-0.408972	0.125202	NaN	1	NaN	0	-0.529145	0.147358	NaN	NaN
ENSMUSG00000000204	Slfn4	0.981433	0.0452681	0.253909	0.577928	0.0105219	1.76946	0.366796	-0.312409	0.305026	-0.0169681	0.199599	0.981433	0.417667
ENSMUSG00000000214	Th	-0.985973	1.0754	0.0647056	0.984729	0.0197699	-0.30121	0.646962	0.1329	0.149569	0.429707	0.187778	0.985973	0.216325
ENSMUSG00000000215	Ins2	NaN	NaN	0	-0.33867	0.141309	NaN	1	NaN	0	NaN	0.141309	NaN	NaN
ENSMUSG00000000216	Scnn1g	NaN	NaN	0	-0.33867	0.141309	NaN	1	NaN	0	NaN	0.141309	NaN	NaN
ENSMUSG00000000223	Drp2	-0.104373	1.34444	0.0863617	1.56591	0.0196349	0.735713	0.0801773	-0.0756099	0.107303	-0.107029	0.0543557	-0.104373	0.793932
ENSMUSG00000000244	Tspan32	-0.22345	1.35798	0.0499322	1.22314	0.0858541	-0.447921	0.280044	-0.99318	0.0715432	-0.925914	0.0865064	0.22345	0.549037
ENSMUSG00000000247	Lhx2	-0.622477	0.386891	0.176884	0.53069	0.0271268	0.47769	0.827254	-0.541587	0.232403	-0.0666046	0.113515	1.57786	0.0662941
ENSMUSG00000000248	Clec2g	NaN	0.549869	0.0207876	-0.107942	0.204109	-2.1852	0.15636	NaN	0.0207876	NaN	0.204109	NaN	NaN
ENSMUSG00000000253	Gmpr	-0.621545	1.77084	0.0825863	1.69285	0.0902373	-0.259064	0.431237	-0.0561654	0.126186	-0.399241	0.153258	-1.13967	0.0839609
ENSMUSG00000000263	Glra1	NaN	0.558655	0.135867	0.6276	0.0284241	0.229031	1	NaN	0.135867	NaN	0.0284241	NaN	NaN
ENSMUSG00000000266	Mid2	0.473127	0.914025	0.0319027	1.16725	0.129857	0.841211	0.237106	-0.0384096	0.0739823	0.104016	0.148337	0.473127	0.390222
ENSMUSG00000000275	Trim25	0.586006	3.0022	0.0184087	2.80749	0.0535093	-0.646834	0.000191957	-0.657931	0.0887967	-0.870958	0.0543191	-0.707662	0.0407067
ENSMUSG00000000276	Dgke	0.590437	3.14067	0.0350311	2.91074	0.0471152	-0.763816	2.94276e-06	-0.0701999	0.0395067	-0.247939	0.0475846	-0.590437	0.00405508
ENSMUSG00000000278	Scpep1	0.403959	2.88721	0.0193197	2.75597	0.0148279	-0.435972	0.0167049	-0.621754	0.0278353	-0.743358	0.0470909	-0.403959	0.0262153
ENSMUSG00000000282	Mnt	0.364108	2.38932	0.0707943	2.22606	0.0579134	-0.542347	0.0179572	-0.176404	0.0726469	-0.286011	0.0756012	-0.364108	0.295841
ENSMUSG00000000290	Itgb2	-1.82829	0.386891	0.176884	0.65275	0.142784	0.883164	0.434784	-0.311004	0.178489	-0.861373	0.154325	-1.82829	0.0196736
ENSMUSG00000000295	Hddc2	0.621339	2.24605	0.00482822	2.05106	0.0576842	-0.647745	0.00870021	-0.577847	0.0349537	-0.764889	0.0639149	-0.621339	0.010242
ENSMUSG00000000296	Tpd52l1	0.3668	3.09451	0.0446851	2.892	0.0386473	-0.672746	4.52755e-05	0.632847	0.0447698	0.338231	0.0586967	-0.978692	6.5821e-05
ENSMUSG00000000301	Pemt	0.0966538	2.08273	0.0197339	2.02194	0.0769094	-0.201933	0.395154	0.176742	0.14365	0.084262	0.0857125	-0.307211	0.580366
ENSMUSG00000000303	Cdh1	-0.10562	3.367	0.0575909	3.29261	0.0188405	-0.247124	0.116169	-0.644689	0.0606249	-0.825267	0.0191098	-0.599868	0.0044997
ENSMUSG00000000305	Cdh4	-0.655746	3.43093	0.0265939	3.33547	0.016729	-0.317124	0.02012	1.40487	0.055047	1.01655	0.0962453	-1.29	0.000461124
ENSMUSG00000000308	Ckmt1	-0.403155	1.57873	0.0391975	1.53096	0.104084	-0.158681	0.649639	-1.44586	0.0499209	-1.66275	0.108993	-0.720517	0.0704094
ENSMUSG00000000317	Bcl6b	NaN	NaN	0	NaN	0	NaN	1	NaN	0.037317	NaN	0.0151554	NaN	NaN
ENSMUSG00000000318	Clec10a	-1.80836	0.257625	0.110508	0.22966	0.0220879	-0.0928975	1	0.0281172	0.151676	0.572487	0.142045	1.80836	0.00880239
ENSMUSG00000000320	Alox12	0.0733574	1.23135	0.0174042	1.17665	0.0913386	-0.181716	0.646156	-0.526183	0.0998644	-0.548266	0.0947306	-0.0733574	0.872542
ENSMUSG00000000325	Arvcf	-0.156959	2.20992	0.0597614	2.0406	0.0098478	-0.56249	0.0325649	-0.621266	0.094947	-1.00717	0.0363955	-1.28194	0.000147568
ENSMUSG00000000326	Comt	0.60638	2.2583	0.0282899	2.02591	0.0607648	-0.771998	0.00181228	-0.355659	0.063426	-0.637909	0.0630524	-0.937617	0.00159969
ENSMUSG00000000339	Rtca	0.604909	2.64166	0.018871	2.41068	0.0782695	-0.767314	0.000128613	-0.382205	0.0264982	-0.5643	0.0817377	-0.604909	0.0340714
ENSMUSG00000000340	Dbt	0.483833	2.7298	0.0434826	2.55922	0.0370822	-0.566637	0.00266222	-0.574786	0.0600421	-0.720435	0.0377564	-0.483833	0.0400236
ENSMUSG00000000346	Dazap2	0.386614	1.98135	0.0719252	1.85461	0.0386766	-0.421018	0.167461	-1.18908	0.0730725	-1.32617	0.0692196	-0.455421	0.173178
ENSMUSG00000000355	Mcts1	0.364582	2.31624	0.0263778	2.07256	0.0849933	-0.809485	0.00065395	-0.592533	0.026409	-0.702283	0.0983808	-0.364582	0.281293
ENSMUSG00000000359	Rem1	NaN	NaN	0	NaN	0	NaN	1	NaN	0.157284	NaN	0.324601	NaN	NaN
ENSMUSG00000000365	Rnf17	0.333351	3.78441	0.0168264	3.61806	0.0598701	-0.552605	1.24126e-06	-0.0132409	0.0341835	-0.113589	0.0616397	-0.333351	0.15453
ENSMUSG00000000374	Trappc10	0.0523396	2.69974	0.0204742	2.6283	0.0437342	-0.237302	0.212691	-0.345355	0.0318708	-0.472469	0.0442925	-0.422265	0.0198323
ENSMUSG00000000378	Ccm2	0.371056	2.59561	0.0194157	2.38285	0.0556143	-0.706783	0.000513183	0.0880741	0.0710788	-0.225753	0.070819	-1.04251	0.00176163
ENSMUSG00000000381	Wap	NaN	NaN	0	NaN	0	NaN	1	NaN	0	NaN	0	NaN	NaN
ENSMUSG00000000384	Tbrg4	0.390432	2.90211	0.0485592	2.7632	0.0487716	-0.461431	0.0121978	-0.403935	0.0511408	-0.564213	0.0489417	-0.532429	0.0235589
ENSMUSG00000000385	Tmprss2	0.0474401	0.855314	0.0871592	0.744233	0.0580094	-0.369003	0.647628	0.406559	0.117482	0.392278	0.205968	-0.0474401	0.951975
ENSMUSG00000000386	Mx1	-0.237122	-0.202439	0.176559	0.116258	0.100995	1.05869	1	-0.719809	0.20244	-0.011033	0.134981	2.3545	0.00357965
ENSMUSG00000000392	Fap	NaN	NaN	0	-0.408972	0.125202	NaN	1	NaN	0.157284	NaN	0.125202	NaN	NaN
ENSMUSG00000000394	Gcg	NaN	NaN	0	NaN	0	NaN	1	NaN	0	NaN	0	NaN	NaN
ENSMUSG00000000399	Ndufa9	0.217753	2.65532	0.0164177	2.52347	0.0405543	-0.438	0.025787	-0.859771	0.0464199	-1.05792	0.0411845	-0.658248	0.00140749
ENSMUSG00000000402	Egfl6	-0.0377656	2.21849	0.0553064	2.27908	0.0494675	0.201292	0.455034	0.095064	0.0690653	0.0836954	0.0494749	-0.0377656	0.893549
ENSMUSG00000000409	Lck	1.16677	1.34444	0.0863617	0.97852	0.0914104	-1.21555	0.0195574	-1.08208	0.113	-1.46268	0.0924935	-1.26433	0.00915104
ENSMUSG00000000411	Tssk3	NaN	0.0727472	0.0144317	-0.107942	0.204109	-0.600236	0.724576	NaN	0.0144317	NaN	0.204109	NaN	NaN
ENSMUSG00000000416	Cttnbp2	0.186256	2.73775	0.0285688	2.60594	0.031423	-0.437852	0.0191328	0.485207	0.0371136	0.429138	0.0694179	-0.186256	0.476288
ENSMUSG00000000420	Galnt1	0.549725	3.51421	0.00648335	3.34388	0.0603925	-0.565831	3.50759e-05	-0.0264738	0.0207291	-0.201654	0.0711764	-0.581937	0.0181256
ENSMUSG00000000435	Myf5	NaN	NaN	0	NaN	0	NaN	1	NaN	0	NaN	0	NaN	NaN
ENSMUSG00000000439	Mkrn2	0.38823	2.281	0.0278596	2.11745	0.0334887	-0.543325	0.0249666	-0.814003	0.0475305	-1.02425	0.0336287	-0.698421	0.000305048
ENSMUSG00000000440	Pparg	NaN	0.549869	0.0207876	0.211759	0.120552	-1.12318	0.339126	0.82423	0.158652	NaN	0.120552	NaN	NaN
ENSMUSG00000000441	Raf1	0.20454	3.54269	0.00254991	3.40801	0.0326908	-0.447395	0.000665843	-0.148521	0.0261098	-0.356307	0.0328594	-0.690249	7.38949e-07
ENSMUSG00000000486	Septin1	0.331792	2.54329	0.00246108	2.41073	0.0343015	-0.440344	0.0316066	-0.749834	0.0565542	-0.915068	0.0406738	-0.548895	0.0176944
ENSMUSG00000000489	Pdgfb	-0.260688	0.716992	0.10308	0.851815	0.0370566	0.447872	0.660423	-0.281933	0.106326	-0.360408	0.0985666	-0.260688	0.588326
ENSMUSG00000000530	Acvrl1	-0.753552	0.0452681	0.253909	-0.107942	0.204109	-0.508952	0.726455	-1.04658	0.270036	-1.57984	0.205195	-1.77146	0.115872
ENSMUSG00000000531	Grasp	0.431266	1.52431	0.0261595	1.35121	0.0258033	-0.575013	0.150699	-0.910042	0.0624667	-1.03987	0.0530739	-0.431266	0.113235
ENSMUSG00000000532	Acvr1b	-0.0793368	2.57126	0.0752225	2.49492	0.0551042	-0.2536	0.234649	-0.413323	0.0757898	-0.589888	0.0650752	-0.586537	0.0771413
ENSMUSG00000000538	Tom1l2	0.328682	2.78393	0.00407397	2.61829	0.055966	-0.550243	0.00348404	0.423662	0.0100445	0.191326	0.0693025	-0.771804	0.000907219
ENSMUSG00000000544	Gpa33	0.720796	2.73785	0.0341196	2.50708	0.0327567	-0.766588	0.000126502	-0.317136	0.087757	-0.561687	0.0462942	-0.81238	0.0137108
ENSMUSG00000000552	Zfp385a	0.437594	1.89134	0.0419479	2.0878	0.0634185	0.652605	0.0233336	0.100171	0.0778561	0.2319	0.127569	0.437594	0.37809
ENSMUSG00000000555	Itga5	-0.0913123	2.16071	0.0817901	2.12862	0.0512661	-0.106602	0.706352	-0.469709	0.0908527	-0.561377	0.0515118	-0.304515	0.380099
ENSMUSG00000000560	Gabra2	NaN	NaN	0	-0.0376401	0.226197	NaN	0.520065	NaN	0	0.305187	0.266184	NaN	NaN
ENSMUSG00000000561	Wdr77	NaN	NaN	0	NaN	0	NaN	1	NaN	0.0187838	NaN	0.0220055	NaN	NaN
ENSMUSG00000000562	Adora3	NaN	NaN	0	NaN	0	NaN	1	NaN	0.167694	NaN	0	NaN	NaN
ENSMUSG00000000563	Atp5pb	0.472253	2.9039	0.00591661	2.65689	0.0440006	-0.820524	8.12421e-06	-0.996531	0.0167944	-1.13869	0.0546651	-0.472253	0.0129213
ENSMUSG00000000567	Sox9	NaN	NaN	0	-0.33867	0.141309	NaN	1	NaN	0.172851	-0.75627	0.263811	NaN	NaN
ENSMUSG00000000568	Hnrnpd	0.44862	3.65723	0.0150494	3.46956	0.0519415	-0.623408	7.90224e-07	-0.0615302	0.104038	-0.301811	0.055364	-0.798196	0.0414662
ENSMUSG00000000579	Dynlt1c	0.190647	0.972496	0.0252173	0.886752	0.0738026	-0.284834	0.606041	0.032513	0.194594	-0.0815839	0.0743547	-0.379022	0.583891
ENSMUSG00000000581	C1d	0.276822	2.23777	0.0132403	2.11431	0.0645965	-0.410119	0.0888117	-1.03489	0.0151573	-1.11823	0.0715154	-0.276822	0.254325
ENSMUSG00000000594	Gm2a	-0.200125	1.37244	0.00472786	1.37617	0.133767	0.0123943	0.941441	-1.41421	0.0161019	-1.3465	0.141488	0.224914	0.634461
ENSMUSG00000000600	Krit1	0.408741	2.63654	0.0164592	2.42097	0.0385008	-0.716092	0.00038815	-0.743759	0.0423742	-0.866802	0.0408485	-0.408741	0.0365694
ENSMUSG00000000605	Clcn4	0.33585	1.15193	0.0249019	0.966822	0.00400726	-0.614909	0.317564	-1.12144	0.02725	-1.22254	0.00797975	-0.33585	0.000370001
ENSMUSG00000000606	Vmn2r88	NaN	NaN	0	NaN	0	NaN	1	NaN	0	NaN	0	NaN	NaN
ENSMUSG00000000617	Grm6	1.5851	0.239871	0.0773505	-0.408972	0.125202	-2.15541	0.44172	0.474703	0.184674	-0.345818	0.251419	-2.72571	0.00853212
ENSMUSG00000000627	Sema4f	0.190816	1.78084	0.0346023	1.65204	0.0255642	-0.427866	0.212889	-0.257267	0.0850164	-0.457426	0.0382393	-0.664915	0.0317802
ENSMUSG00000000628	Hk2	0.348081	3.34242	0.0140699	3.21944	0.0282501	-0.408525	0.00683284	-0.784983	0.0224192	-0.889766	0.0406138	-0.348081	0.0239018
ENSMUSG00000000631	Myo18a	0.118674	2.90094	0.00710127	2.74315	0.0384116	-0.524191	0.00331495	-0.206369	0.0244838	-0.486239	0.0461822	-0.929707	8.59282e-08
ENSMUSG00000000632	Sez6	0.604927	0.875296	0.130698	1.13494	0.0580205	0.862506	0.221752	0.032543	0.422346	0.214644	0.195718	0.604927	0.695647
ENSMUSG00000000673	Haao	NaN	-0.255762	0.162127	NaN	0	NaN	0.417117	-0.593685	0.216454	NaN	0.0702808	NaN	NaN
ENSMUSG00000000682	Cd52	0.857361	-0.255762	0.162127	0.138451	0.28707	1.30955	1	-0.940217	0.359904	-0.682125	0.294793	0.857361	0.579054
ENSMUSG00000000686	Abhd15	0.89227	0.820312	0.12748	0.304999	0.166126	-1.71183	0.104841	0.0864749	0.261076	-0.182125	0.216119	-0.89227	0.428061
ENSMUSG00000000690	Hoxb6	NaN	NaN	0	-0.0376401	0.226197	NaN	0.520065	NaN	0	NaN	0.226197	NaN	NaN
ENSMUSG00000000693	Loxl3	-0.118992	1.28018	0.0770966	1.36348	0.0195755	0.276692	0.537229	-0.761834	0.0864755	-0.797655	0.0490066	-0.118992	0.718565
ENSMUSG00000000701	Tcl1b5	NaN	NaN	0	NaN	0	NaN	1	NaN	0	NaN	0	NaN	NaN
ENSMUSG00000000706	Btn1a1	0.76756	-0.202439	0.176559	0.116258	0.100995	1.05869	1	-1.05147	0.271717	-0.645131	0.107766	1.34982	0.164499
ENSMUSG00000000708	Kat2b	0.175374	3.63852	0.000404576	3.4743	0.0236058	-0.545506	1.84442e-05	0.100737	0.00954142	0.0479443	0.0236549	-0.175374	0.0384749
ENSMUSG00000000711	Rab5b	0.585686	2.39178	0.0251844	2.15415	0.0374718	-0.789413	0.000480428	-0.511344	0.0450225	-0.687653	0.0530673	-0.585686	0.0112951
ENSMUSG00000000724	Cryba1	NaN	-0.255762	0.162127	0.333529	0.0829611	1.95758	0.557268	NaN	0.162127	0.206238	0.122076	NaN	NaN
ENSMUSG00000000730	Dnmt3l	-0.0914537	1.82675	0.00380895	1.79501	0.000137537	-0.105441	0.733047	-1.31774	0.0113635	-1.40875	0.019288	-0.302336	4.79328e-05
ENSMUSG00000000731	Aire	-0.0243331	0.94958	0.0499849	0.744233	0.0580094	-0.682148	0.385121	-0.704513	0.0519328	-0.697188	0.121228	0.0243331	0.955707
ENSMUSG00000000732	Icosl	0.488887	1.62608	0.0212893	1.44213	0.0532645	-0.611075	0.0993493	-0.485854	0.0228031	-0.706588	0.0533468	-0.733262	0.000141976
ENSMUSG00000000738	Spg7	NaN	NaN	0	NaN	0	NaN	1	NaN	0.0769634	NaN	0.0313025	NaN	NaN
ENSMUSG00000000739	Sult5a1	-0.250816	1.20407	0.0402235	1.07302	0.202822	-0.435315	0.362772	-0.148262	0.124064	-0.485851	0.209354	-1.12145	0.165371
ENSMUSG00000000740	Rpl13	NaN	NaN	0	NaN	0	NaN	1	NaN	0.00187858	NaN	0.015319	NaN	NaN
ENSMUSG00000000743	Chmp1a	0.12528	1.75675	0.0708027	1.64979	0.0465125	-0.355324	0.293855	-1.35552	0.0973692	-1.53173	0.0533193	-0.585367	0.112438
ENSMUSG00000000751	Rpa1	1.08807	3.27071	0.00710516	2.94263	0.0521844	-1.08983	5.15205e-11	-0.687924	0.0266974	-1.01653	0.0557137	-1.09159	1.04395e-07
ENSMUSG00000000753	Serpinf1	-1.2565	-0.202439	0.176559	0.0928696	0.0628001	0.980995	1	-0.249322	0.176865	-0.627566	0.196551	-1.2565	0.152569
ENSMUSG00000000759	Tubgcp3	0.631377	2.78064	0.00261411	2.58182	0.0288085	-0.660487	0.000622036	-0.360604	0.0172385	-0.568194	0.0333643	-0.689597	3.24481e-08
ENSMUSG00000000766	Oprm1	NaN	1.20993	0.1331	1.30296	0.0361069	0.309024	0.500581	NaN	0.1331	1.66714	0.140035	NaN	NaN
ENSMUSG00000000776	Polr3d	0.220249	1.67012	0.0490726	1.47768	0.0943733	-0.639279	0.0670697	-1.19781	0.0491315	-1.51639	0.10254	-1.05831	0.00508043
ENSMUSG00000000782	Tcf7	0.167439	2.44585	0.0146695	2.35506	0.0140058	-0.301584	0.161133	-0.366283	0.0863139	-0.49745	0.0513992	-0.435729	0.19166
ENSMUSG00000000787	Ddx3x	0.621514	3.1685	0.00356364	2.95568	0.064459	-0.706952	1.33601e-05	-1.30759	0.02589	-1.49468	0.0706329	-0.621514	0.0128819
ENSMUSG00000000791	Il12rb1	-0.0684866	0.454409	0.191219	0.417288	0.130453	-0.123314	0.821404	-0.323764	0.251069	-0.303147	0.22739	0.0684866	0.951468
ENSMUSG00000000792	Slc5a5	0.705417	0.722991	0.0183213	0.3939	0.081238	-1.09322	0.307078	0.0120598	0.23395	-0.433771	0.212087	-1.48102	0.157989
ENSMUSG00000000794	Kcnn3	-0.439688	1.1805	0.0706454	1.20368	0.0101021	0.0769824	1	0.0359202	0.0786854	0.214628	0.0139946	0.593653	0.025347
ENSMUSG00000000804	Usp32	0.517595	3.38196	0.00603341	3.18738	0.0409948	-0.646383	2.16281e-05	-0.01971	0.069193	-0.175522	0.0410397	-0.517595	0.0527708
ENSMUSG00000000805	Car4	NaN	NaN	0	NaN	0	NaN	1	NaN	0.167694	NaN	0	NaN	NaN
ENSMUSG00000000811	Txnrd3	0.135806	2.03875	0.0240929	1.84402	0.0216754	-0.646863	0.0226648	-0.240614	0.0434332	-0.589183	0.0219671	-1.15792	7.97806e-13
ENSMUSG00000000817	Fasl	0.66261	0.373777	0.0187256	0.67217	0.0614359	0.991238	0.432502	-0.214342	0.0387299	-0.014877	0.0659468	0.66261	0.00910418
ENSMUSG00000000823	Zfp512b	0.90392	1.84867	0.0094797	1.54141	0.0341644	-1.0207	0.00191312	-1.04376	0.0265277	-1.31586	0.0366744	-0.90392	1.83588e-09
ENSMUSG00000000826	Dnajc5	0.582322	3.06748	0.0345078	2.83824	0.0391077	-0.761513	8.22996e-06	-0.409663	0.036989	-0.584959	0.0455341	-0.582322	0.00280709
ENSMUSG00000000827	Tpd52l2	0.674323	2.74503	0.00786504	2.52383	0.0449626	-0.734829	0.000158961	-0.688163	0.0248124	-0.927583	0.047655	-0.795335	8.34328e-06
ENSMUSG00000000838	Fmr1	0.522898	3.00406	0.0212611	2.75186	0.0768939	-0.837769	2.1949e-06	-0.662644	0.0465839	-0.820052	0.0769693	-0.522898	0.0801888
ENSMUSG00000000861	Bcl11a	-0.0150417	0.728908	0.0631166	0.53069	0.0271268	-0.658467	0.453183	-0.0208762	0.110746	-0.0163482	0.082151	0.0150417	0.973804
ENSMUSG00000000869	Il4	NaN	NaN	0	NaN	0	NaN	1	NaN	0	NaN	0	NaN	NaN
ENSMUSG00000000876	Pxmp4	0.254798	1.4599	0.151606	1.27895	0.128417	-0.601108	0.116336	-0.557894	0.171427	-0.843095	0.128418	-0.947418	0.183018
ENSMUSG00000000881	Dlg3	0.458856	2.4301	0.0170723	2.2859	0.0151018	-0.47901	0.0289306	-0.388505	0.018284	-0.526635	0.0270862	-0.458856	2.37085e-05
ENSMUSG00000000884	Gnb1l	-0.104605	2.60404	0.0132317	2.46684	0.0871613	-0.455774	0.0213317	0.291004	0.0312307	-0.0148883	0.108787	-1.01615	0.00687843
ENSMUSG00000000889	Dbh	NaN	NaN	0	NaN	0	NaN	1	NaN	0	NaN	0	NaN	NaN
ENSMUSG00000000901	Mmp11	0.889548	1.57902	0.157306	1.29595	0.0106854	-0.94032	0.0228835	-1.01238	0.165713	-1.28017	0.0128704	-0.889548	0.107162
ENSMUSG00000000902	Smarcb1	0.688718	2.6354	0.0254558	2.41258	0.0307595	-0.740175	0.0002438	-0.722898	0.046525	-0.930223	0.0848101	-0.688718	0.0320922
ENSMUSG00000000903	Vpreb3	1.01054	1.55076	0.0400108	1.06026	0.0471062	-1.62939	0.000243371	0.415741	0.175869	0.111539	0.0677669	-1.01054	0.106521
ENSMUSG00000000915	Hip1r	0.735411	1.66653	0.0698296	1.44427	0.0791889	-0.738332	0.0446375	-0.323927	0.24576	-0.547066	0.0968663	-0.741252	0.398274
ENSMUSG00000000916	Nsun5	0.85267	1.49078	0.0745387	1.13275	0.0327296	-1.18936	0.00910056	-1.28796	0.103626	-1.74735	0.0457277	-1.52604	4.99652e-05
ENSMUSG00000000934	Top1mt	-0.243072	1.50476	0.0918927	1.41315	0.0481059	-0.304311	0.433454	-0.536261	0.1105	-0.792647	0.051781	-0.851695	0.0356421
ENSMUSG00000000938	Hoxa10	-0.932534	0.274682	0.33901	0.26339	0.334562	-0.0375114	1	-0.166172	0.342668	-0.469477	0.43869	-1.00756	0.585846
ENSMUSG00000000942	Hoxa4	NaN	NaN	0	NaN	0	NaN	1	NaN	0.103893	NaN	0.0675203	NaN	NaN
ENSMUSG00000000948	Gm38393	0.360994	2.06739	0.0608563	1.87947	0.0227161	-0.624245	0.0197528	-1.30131	0.0847786	-1.40998	0.0405952	-0.360994	0.247638
ENSMUSG00000000957	Mmp14	-0.180968	1.06739	0.0564856	1.04794	0.0937987	-0.0646201	0.826647	-0.993095	0.0793126	-1.08648	0.095959	-0.310208	0.453197
ENSMUSG00000000958	Slc7a7	0.872467	2.07282	0.153402	1.79644	0.0172585	-0.918124	0.000721666	-0.0200063	0.15369	-0.282645	0.01999	-0.872467	0.0901496
ENSMUSG00000000959	Oxa1l	0.567023	2.13758	0.0895014	1.93514	0.0883933	-0.672491	0.00712701	-1.06474	0.0906903	-1.23544	0.107648	-0.567023	0.225262
ENSMUSG00000000976	Heatr6	0.643437	2.59094	0.021342	2.38638	0.0615485	-0.679525	0.00102424	-0.302406	0.056522	-0.517827	0.0616211	-0.715614	0.00998734
ENSMUSG00000000982	Ccl3	NaN	-0.202439	0.176559	NaN	0	NaN	0.417117	NaN	0.176559	NaN	0.218027	NaN	NaN
ENSMUSG00000000983	Wfdc18	NaN	NaN	0	NaN	0	NaN	1	NaN	0	NaN	0	NaN	NaN
ENSMUSG00000001014	Icam4	-0.258447	-0.255762	0.162127	0.0928696	0.0628001	1.15813	1	-0.704516	0.180251	-0.782317	0.0860417	-0.258447	0.696892
ENSMUSG00000001016	Ilf2	0.7687	2.46368	0.0164143	2.21551	0.0652545	-0.824386	0.000159822	-1.51901	0.0165825	-1.75041	0.0668156	-0.7687	0.000775726
ENSMUSG00000001017	Chtop	0.622394	3.00318	0.0106887	2.77882	0.0522961	-0.745308	2.35654e-05	-0.710204	0.0107332	-0.897563	0.0544671	-0.622394	0.000738273
ENSMUSG00000001018	Snapin	0.669044	1.31043	0.0584853	0.996887	0.118461	-1.04156	0.0367126	-1.74401	0.0598297	-1.94541	0.122143	-0.669044	0.138659
ENSMUSG00000001020	S100a4	NaN	NaN	0	NaN	0	NaN	1	NaN	0	NaN	0	NaN	NaN
ENSMUSG00000001021	S100a3	NaN	NaN	0	-0.107942	0.204109	NaN	0.513739	NaN	0.167694	0.256242	0.244881	NaN	NaN
ENSMUSG00000001023	S100a5	NaN	NaN	0	NaN	0	NaN	1	NaN	0.167694	NaN	0	NaN	NaN
ENSMUSG00000001025	S100a6	-0.891639	0.274682	0.33901	0.319498	0.0356636	0.148876	1	-1.85384	0.339053	-1.4958	0.0643249	1.18939	0.299502
ENSMUSG00000001027	Scn4a	NaN	NaN	0	0.22966	0.0220879	NaN	0.247626	NaN	0.326315	-0.828641	0.118728	NaN	NaN
ENSMUSG00000001029	Icam2	-0.673729	0.728908	0.0631166	0.512789	0.150962	-0.717933	0.454382	0.146506	0.152719	-0.488545	0.324902	-2.1096	0.0769069
ENSMUSG00000001034	Mapk7	0.134163	1.21888	0.0251389	1.12612	0.0439425	-0.308115	0.568766	-1.65919	0.0774126	-1.80431	0.0442947	-0.482067	0.103723
ENSMUSG00000001036	Epn2	0.429443	3.42994	0.0270328	3.25641	0.0264715	-0.576459	0.000121276	0.0482787	0.0298792	-0.169509	0.0265191	-0.723476	4.99572e-08
ENSMUSG00000001039	B9d1	0.580678	1.64784	0.0430668	1.46999	0.0767053	-0.590803	0.0992876	-1.17126	0.0637449	-1.34606	0.0767084	-0.580678	0.0796685
ENSMUSG00000001052	Sec24b	0.206121	3.15739	0.00152537	2.98247	0.0564863	-0.581063	0.000307905	0.382891	0.0322241	0.320842	0.0858733	-0.206121	0.498726
ENSMUSG00000001053	N4bp3	0.0197653	1.8637	0.0534307	1.74225	0.0843136	-0.403451	0.150135	-0.884512	0.114098	-1.12146	0.0972351	-0.787136	0.113964
ENSMUSG00000001054	Rmnd5b	0.465862	2.42133	0.000515604	2.27514	0.0369103	-0.485622	0.0250589	-0.601058	0.03417	-0.741296	0.037214	-0.465862	0.00550678
ENSMUSG00000001056	Nhp2	0.128466	2.4714	0.0666628	2.30431	0.057836	-0.555055	0.0116039	-0.975477	0.098496	-1.27098	0.0618869	-0.981644	0.0110745
ENSMUSG00000001062	Vps9d1	-0.0334669	1.34586	0.0632608	1.28469	0.0793845	-0.20319	0.577263	-0.92727	0.0967623	-1.05968	0.085399	-0.439846	0.304915
ENSMUSG00000001065	Zfp276	NaN	NaN	0	NaN	0	NaN	1	NaN	0.0436184	NaN	0.0608974	NaN	NaN
ENSMUSG00000001076	C1ql4	NaN	NaN	0	0.0928696	0.0628001	NaN	0.312264	NaN	0.09904	-0.551615	0.0888437	NaN	NaN
ENSMUSG00000001082	Mfsd10	0.0269927	1.27185	0.0528854	1.20425	0.133982	-0.224546	0.594073	-1.55205	0.138623	-1.67911	0.137095	-0.422099	0.514577
ENSMUSG00000001089	Luzp1	0.264046	3.47795	0.0285473	3.37855	0.0396847	-0.330176	0.011645	-0.207167	0.0328562	-0.326467	0.048531	-0.396306	0.0417915
ENSMUSG00000001095	Slc13a2	-0.394909	1.29847	0.0483369	1.18585	0.0556328	-0.374131	0.426836	0.540928	0.263709	0.196798	0.0564695	-1.14317	0.201945
ENSMUSG00000001098	Kctd10	0.352018	1.90708	0.00439724	1.72908	0.0480386	-0.591278	0.0476613	-1.12542	0.0554856	-1.37543	0.0545906	-0.830538	0.0013181
ENSMUSG00000001100	Poldip2	0.957585	2.27642	0.0246998	1.9629	0.0953638	-1.04148	3.46812e-05	-1.19366	0.0324115	-1.53243	0.0967948	-1.12537	0.00090415
ENSMUSG00000001103	Sebox	NaN	NaN	0	NaN	0	NaN	1	NaN	0	NaN	0.0777103	NaN	NaN
ENSMUSG00000001105	Ift20	1.01329	1.83172	0.0151065	1.50061	0.0797089	-1.09993	0.000954716	-0.942	0.0349037	-1.29919	0.0844018	-1.18657	9.19727e-05
ENSMUSG00000001119	Col6a1	NaN	-0.202439	0.176559	NaN	0	NaN	0.417117	-0.530138	0.40116	NaN	0.0529339	NaN	NaN
ENSMUSG00000001120	Pcbp3	0.715145	3.16342	0.0412373	2.86854	0.0276419	-0.97955	4.4917e-09	0.939985	0.0773978	0.724705	0.0833693	-0.715145	0.0584323
ENSMUSG00000001123	Lgals9	-0.876961	0.953102	0.102749	0.822862	0.0657058	-0.432648	0.586581	0.496588	0.24197	-0.0278838	0.0663689	-1.74226	0.0365906
ENSMUSG00000001127	Araf	0.79378	2.81327	0.0163876	2.57192	0.0513613	-0.801756	3.64757e-05	-0.379831	0.0226837	-0.623585	0.0568668	-0.809733	6.85257e-05
ENSMUSG00000001128	Cfp	0.467918	1.58721	0.0386462	1.33723	0.0580237	-0.830413	0.0294735	-0.597904	0.0640546	-0.957005	0.0832827	-1.19291	0.000631197
ENSMUSG00000001131	Timp1	0.815153	1.75876	0.0306035	1.46898	0.0644536	-0.962629	0.00618459	-1.34019	0.0507599	-1.58558	0.0838642	-0.815153	0.0123082
ENSMUSG00000001134	Uxt	0.505978	2.30966	0.0121813	2.08583	0.0959151	-0.74355	0.00164983	0.0551572	0.0143672	-0.0971573	0.107496	-0.505978	0.160187
ENSMUSG00000001138	Cnnm3	0.301844	2.10288	0.0385353	1.97225	0.0621533	-0.433937	0.0985291	-0.6897	0.039671	-0.780565	0.072974	-0.301844	0.273974
ENSMUSG00000001143	Lman2l	0.660697	2.28872	0.0193338	2.08372	0.0318501	-0.680994	0.00467505	-0.275689	0.0734497	-0.486799	0.041117	-0.701291	0.0121423
ENSMUSG00000001150	Mcm3ap	-0.510288	2.93412	0.00997664	3.01528	0.0542099	0.269614	0.116353	-0.725745	0.0155243	-0.879357	0.0643272	-0.510288	0.0202688
ENSMUSG00000001151	Pcnt	-0.287748	3.48771	0.00873664	3.39536	0.0352848	-0.30676	0.0228227	-0.106754	0.044995	-0.378063	0.0435475	-0.901268	1.47221e-05
ENSMUSG00000001155	Ftcd	NaN	-0.202439	0.176559	0.22966	0.0220879	1.4354	0.747428	NaN	0.176559	-0.118066	0.0710413	NaN	NaN
ENSMUSG00000001156	Mxd1	0.214368	1.78875	0.0262335	1.70385	0.00110273	-0.282038	0.39688	-0.499984	0.0335419	-0.564515	0.0333948	-0.214368	0.172761
ENSMUSG00000001157	Gmcl1	0.554592	2.69548	0.0321537	2.47919	0.046636	-0.718531	0.000223045	-0.420006	0.0625535	-0.586955	0.0510274	-0.554592	0.038632
ENSMUSG00000001158	Snrnp27	0.301668	2.06007	0.0353082	1.95824	0.012771	-0.338263	0.221491	-1.11183	0.0362836	-1.20264	0.0310122	-0.301668	0.057098
ENSMUSG00000001166	Oas1c	0.0974411	0.887704	0.0531661	0.796619	0.0455518	-0.302577	0.670041	-0.787335	0.055069	-0.940172	0.0501133	-0.507714	0.0401043
ENSMUSG00000001168	Oas1h	NaN	-0.255762	0.162127	NaN	0	NaN	0.417117	-0.321959	0.307406	NaN	0.285548	NaN	NaN
ENSMUSG00000001173	Ocrl	0.032708	2.55994	0.0160224	2.4182	0.0476614	-0.470843	0.0217264	-0.509696	0.0275607	-0.519542	0.0511837	-0.032708	0.865503
ENSMUSG00000001175	Calm1	0.589603	2.49582	0.00276323	2.27966	0.0446105	-0.718078	0.000819362	-1.60416	0.00348812	-1.78165	0.0446651	-0.589603	7.44201e-05
ENSMUSG00000001211	Agpat3	0.738691	2.72671	0.00741823	2.47833	0.0435938	-0.825099	3.19498e-05	-0.0112968	0.0383676	-0.233665	0.045548	-0.738691	0.000188553
ENSMUSG00000001225	Slc26a3	NaN	0.0452681	0.253909	0.22966	0.0220879	0.612537	1	NaN	0.253909	0.109487	0.0807885	NaN	NaN
ENSMUSG00000001227	Sema6b	-0.158945	0.612995	0.0287666	0.773728	0.0300677	0.533945	0.624538	-0.752329	0.0677144	-0.800176	0.0810959	-0.158945	0.65063
ENSMUSG00000001228	Uhrf1	0.0789431	3.05137	0.010633	2.83088	0.0550095	-0.732469	2.24637e-05	-0.994744	0.0438827	-1.41197	0.0568861	-1.38599	6.3491e-09
ENSMUSG00000001229	Dpp9	-0.209715	2.28347	0.068111	2.17773	0.0337027	-0.351255	0.152077	-0.352854	0.0943994	-0.627461	0.0341621	-0.912225	0.00623079
ENSMUSG00000001240	Ramp2	1.06357	0.0452681	0.253909	-0.33867	0.141309	-1.27542	0.638574	-1.26932	0.25568	-1.58949	0.169337	-1.06357	0.296483
ENSMUSG00000001247	Lsr	0.654579	1.77296	0.11811	1.56616	0.083552	-0.686996	0.0462559	-0.509272	0.135989	-0.70632	0.0978452	-0.654579	0.23952
ENSMUSG00000001248	Gramd1a	0.603516	2.59383	0.00445943	2.39971	0.0689166	-0.644844	0.00157302	-0.514314	0.0678294	-0.720873	0.0749348	-0.686172	0.0409906
ENSMUSG00000001249	Hpn	-0.100125	0.558655	0.135867	0.90078	0.0301918	1.13651	0.22681	-0.219518	0.211969	-0.249659	0.0508982	-0.100125	0.890032
ENSMUSG00000001260	Gabrg1	0.817445	0.859685	0.153683	1.21106	0.0762402	1.16724	0.0722628	0.41093	0.172696	0.867605	0.0928147	1.51704	0.0198437
ENSMUSG00000001270	Ckb	0.369383	0.887704	0.0531661	0.521832	0.0580135	-1.2154	0.172369	-2.61101	0.210257	-3.23155	0.113512	-2.06142	0.00940214
ENSMUSG00000001280	Sp1	0.215684	2.99716	0.0173892	2.90116	0.0448291	-0.318921	0.0525795	-1.01827	0.0472545	-1.0832	0.075068	-0.215684	0.46419
ENSMUSG00000001281	Itgb7	-0.418762	0.850898	0.0233606	0.904504	0.0109118	0.178073	0.893043	-0.943287	0.0878191	-1.06935	0.0376331	-0.418762	0.187033
ENSMUSG00000001285	Myg1	0.688525	1.86154	0.0895063	1.59721	0.0479429	-0.878075	0.00444147	-1.08382	0.113987	-1.4052	0.0662279	-1.06763	0.014773
ENSMUSG00000001288	Rarg	-0.261013	1.91619	0.0505451	1.97127	0.125124	0.182984	0.626494	-0.922637	0.0842937	-1.00121	0.126168	-0.261013	0.60458
ENSMUSG00000001289	Pfdn5	0.305245	1.93667	0.0117108	1.74171	0.0776279	-0.647654	0.0247385	-1.31551	0.0627693	-1.61355	0.0923191	-0.990063	0.00759156
ENSMUSG00000001300	Efnb2	-0.0801049	2.0908	0.0430218	2.16728	0.0423924	0.254062	0.326534	0.167941	0.0488985	0.143827	0.0677713	-0.0801049	0.772928
ENSMUSG00000001305	Rrp15	0.276369	2.96067	0.00422152	2.80224	0.0531479	-0.52629	0.00270852	-0.431837	0.0161093	-0.6655	0.0650451	-0.776212	0.00048852
ENSMUSG00000001313	Rnd2	0.613984	1.04907	0.00347237	0.827313	0.0169027	-0.73665	0.247615	-1.35648	0.0268955	-1.61516	0.0499284	-0.859316	5.08345e-06
ENSMUSG00000001323	Srr	0.242419	1.97957	0.134309	1.73754	0.0678861	-0.804014	0.0041321	0.0810176	0.139527	0.00804238	0.069316	-0.242419	0.639498
ENSMUSG00000001333	Sync	0.226167	2.03788	0.0101278	1.87284	0.0616478	-0.548261	0.0437335	-0.00702246	0.025679	-0.269026	0.061674	-0.870356	8.78804e-05
ENSMUSG00000001334	Fndc5	1.35887	-0.202439	0.176559	0.304999	0.166126	1.68567	0.564262	-1.28529	0.199897	-0.876235	0.212759	1.35887	0.161153
ENSMUSG00000001348	Acp5	-0.122455	0.728908	0.0631166	0.871021	0.101144	0.472088	0.565789	-1.05851	0.0887335	-1.09538	0.134977	-0.122455	0.819485
ENSMUSG00000001349	Cnn1	1.64022	0.0985907	0.272635	-0.408972	0.125202	-1.68609	0.648693	-0.130917	0.291759	-0.652286	0.18594	-1.73195	0.13182
ENSMUSG00000001366	Fbxo9	0.155038	2.41861	0.0772958	2.34724	0.04905	-0.237091	0.213223	-0.27623	0.0836226	-0.322901	0.0568675	-0.155038	0.644433
ENSMUSG00000001376	Vps50	0.282352	3.54317	0.000557407	3.42175	0.0438701	-0.403363	0.0019615	-0.0525726	0.00453686	-0.210425	0.0446324	-0.524375	0.000433839
ENSMUSG00000001380	Hars	0.523407	2.31441	0.00428563	2.1207	0.039043	-0.643508	0.00641705	-1.15021	0.0166702	-1.38008	0.0558574	-0.763608	8.03307e-05
ENSMUSG00000001383	Zmat2	0.221005	2.02866	0.0145251	1.92271	0.0698334	-0.351957	0.184879	-1.54609	0.03398	-1.69146	0.0716398	-0.482909	0.0667434
ENSMUSG00000001403	Ube2c	-0.222569	2.26988	0.00188604	2.22588	0.0557221	-0.146178	0.493795	-1.27532	0.0315324	-1.20832	0.072998	0.222569	0.399461
ENSMUSG00000001415	Smg5	0.0498151	3.13587	0.0477359	3.00954	0.036377	-0.419656	0.0113659	-0.56145	0.0748717	-0.799113	0.036389	-0.789498	0.00430458
ENSMUSG00000001416	Cct3	0.431203	3.13085	0.0399576	2.96205	0.0500216	-0.560741	0.000738974	-1.22109	0.0496495	-1.42889	0.0531662	-0.690279	0.00428324
ENSMUSG00000001418	Glmp	1.01342	0.274682	0.33901	-0.07137	0.0161067	-1.14956	0.500178	-3.06764	0.34024	-3.37271	0.0585875	-1.01342	0.376898
ENSMUSG00000001419	Mef2d	0.374831	2.45915	0.0105981	2.25711	0.0614709	-0.67117	0.00202482	-0.120309	0.0191097	-0.233145	0.121142	-0.374831	0.357545
ENSMUSG00000001420	Tmem79	0.559416	1.68358	0.00506824	1.50934	0.0451735	-0.578822	0.0966845	-0.738841	0.0637154	-0.907242	0.0453526	-0.559416	0.0312997
ENSMUSG00000001424	Snd1	0.304624	4.22207	0.0216286	4.03193	0.0396874	-0.631651	0.00143683	0.66402	0.0481534	0.37543	0.040252	-0.958678	4.26078e-06
ENSMUSG00000001435	Col18a1	-0.341555	3.26722	0.0145981	3.17862	0.029763	-0.294319	0.0538477	-0.0798744	0.0963658	-0.359891	0.0489427	-0.930194	0.00957608
ENSMUSG00000001436	Slc19a1	0.197673	2.08533	0.0222615	1.93436	0.026393	-0.501486	0.0670164	-0.182375	0.0828056	-0.424794	0.0479754	-0.805299	0.011305
ENSMUSG00000001440	Kpnb1	0.650977	3.60225	0.0142935	3.38283	0.0469876	-0.728912	5.26428e-08	-0.996482	0.0230064	-1.23937	0.0483827	-0.806847	5.79788e-06
ENSMUSG00000001441	Npepps	0.139812	3.61406	0.0304022	3.49954	0.0360143	-0.380432	0.00319902	0.000262611	0.0517662	-0.186692	0.0855177	-0.621051	0.0614557
ENSMUSG00000001444	Tbx21	-0.216579	1.18669	0.0250289	1.47539	0.00755367	0.959027	0.0348799	0.291898	0.0769389	0.226701	0.0126187	-0.216579	0.403035
ENSMUSG00000001445	Mrpl10	0.891097	2.13252	0.0114647	1.85262	0.0629026	-0.929799	0.000607758	-0.948435	0.0426136	-1.23998	0.0658658	-0.9685	0.000202076
ENSMUSG00000001467	Cyp51	0.656475	2.40576	0.0195303	2.0973	0.0334105	-1.02468	1.21577e-05	-0.747211	0.0239168	-0.944829	0.0335719	-0.656475	1.63287e-06
ENSMUSG00000001472	Tcf25	NaN	NaN	0	NaN	0	NaN	1	NaN	0.0443732	NaN	0.0120386	NaN	NaN
ENSMUSG00000001473	Tubb6	-0.356374	2.02699	0.0264124	2.00397	0.0547738	-0.0764591	0.763588	-1.05101	0.0515833	-1.20433	0.0837252	-0.509292	0.118996
ENSMUSG00000001482	Def8	NaN	NaN	0	NaN	0	NaN	1	NaN	0.0169364	NaN	0.0250871	NaN	NaN
ENSMUSG00000001493	Meox1	-1.2638	-0.202439	0.176559	0.116258	0.100995	1.05869	1	0.0719224	0.236456	-0.308519	0.101292	-1.2638	0.139155
ENSMUSG00000001494	Sost	NaN	-0.255762	0.162127	-0.33867	0.141309	-0.275415	1	-0.020929	0.233252	NaN	0.141309	NaN	NaN
ENSMUSG00000001496	Nkx2-1	NaN	-0.255762	0.162127	NaN	0	NaN	0.417117	NaN	0.162127	NaN	0	NaN	NaN
ENSMUSG00000001497	Pax9	NaN	-0.255762	0.162127	0.116258	0.100995	1.23582	1	NaN	0.162127	-0.227197	0.114026	NaN	NaN
ENSMUSG00000001504	Irx2	0.20596	1.12052	0.183622	1.05586	0.191735	-0.2148	0.595311	-1.36638	0.184439	-1.42838	0.195817	-0.20596	0.817717
ENSMUSG00000001506	Col1a1	1.55775	-0.202439	0.176559	0.319498	0.0356636	1.73384	0.556863	-0.948292	0.177352	-0.373346	0.184341	1.90993	0.0246012
ENSMUSG00000001507	Itga3	-0.375023	1.74767	0.0717317	1.7195	0.0587584	-0.0935853	0.762379	-0.585791	0.0912957	-0.755028	0.062145	-0.562193	0.125425
ENSMUSG00000001508	Sgca	NaN	-0.202439	0.176559	-0.07137	0.0161067	0.435403	1	NaN	0.176559	NaN	0.0161067	NaN	NaN
ENSMUSG00000001510	Dlx3	NaN	NaN	0	NaN	0	NaN	1	NaN	0.261177	NaN	0.0050171	NaN	NaN
ENSMUSG00000001517	Foxm1	0.436813	1.9765	0.037127	1.81206	0.0318199	-0.546259	0.0605358	-1.055	0.03927	-1.18649	0.0710831	-0.436813	0.105404
ENSMUSG00000001518	Itfg2	0.610691	2.47203	0.0343475	2.24995	0.0494216	-0.737746	0.000833574	-0.318785	0.0524901	-0.502621	0.0859622	-0.610691	0.0679704
ENSMUSG00000001520	Nrip2	NaN	0.239871	0.0773505	NaN	0	NaN	0.146323	0.474703	0.184674	NaN	0.140317	NaN	NaN
ENSMUSG00000001521	Tulp3	0.340474	2.57105	0.0406857	2.36766	0.0507882	-0.675657	0.000883693	-0.36373	0.0650678	-0.668023	0.0835368	-1.01084	0.00405649
ENSMUSG00000001524	Gtf2h4	-0.497329	1.21313	0.0638934	1.23489	0.0950603	0.0722787	1	-1.59709	0.0971043	-1.7468	0.0959991	-0.497329	0.272901
ENSMUSG00000001525	Tubb5	1.29835	2.27682	0.070135	1.87723	0.0250565	-1.32739	7.16831e-07	-2.38489	0.077397	-2.77573	0.0250877	-1.29835	1.55699e-06
ENSMUSG00000001542	Ell2	0.25389	3.14436	0.0222286	3.01918	0.0344127	-0.415821	0.01026	-0.0737985	0.0419572	-0.150227	0.0344682	-0.25389	0.159271
ENSMUSG00000001552	Jup	0.338307	2.55997	0.0410159	2.41266	0.0229752	-0.489326	0.0143135	-0.747646	0.091451	-0.94041	0.0443838	-0.640346	0.0579206
ENSMUSG00000001555	Fkbp10	1.0237	0.0727472	0.0144317	0.801347	0.00531496	2.42036	0.0556887	-1.78339	0.0621871	-1.47522	0.0506186	1.0237	0.000121441
ENSMUSG00000001558	Klhl10	-0.850625	1.03767	0.178348	0.851815	0.0370566	-0.6174	0.313116	-0.113174	0.246396	-0.74095	0.127564	-2.08543	0.0236614
ENSMUSG00000001566	Mnx1	NaN	-0.202439	0.176559	-0.408972	0.125202	-0.686086	1	NaN	0.176559	-0.345818	0.251419	NaN	NaN
ENSMUSG00000001569	Nom1	0.66528	2.71897	0.000241238	2.51246	0.0640234	-0.685997	0.000424422	-0.590413	0.0182149	-0.803156	0.0675113	-0.706715	0.00234681
ENSMUSG00000001576	Ergic1	0.477426	3.10291	0.00343981	2.92994	0.0379219	-0.574603	0.000494618	0.0546342	0.0353267	-0.0890853	0.0754559	-0.477426	0.0845289
ENSMUSG00000001583	Tnk1	0.147381	1.15853	0.128107	1.02694	0.0479802	-0.437146	0.455374	-0.980412	0.136969	-1.19923	0.0659287	-0.726912	0.150003
ENSMUSG00000001588	Acap1	1.69654	1.22764	0.0756972	0.712588	0.090085	-1.71097	0.00437459	-1.16501	0.126937	-1.68441	0.0938363	-1.72539	0.00100077
ENSMUSG00000001604	Tcea3	0.0935643	2.7797	0.0388269	2.59124	0.0331772	-0.626076	0.000890646	-0.352663	0.0735804	-0.701432	0.0386864	-1.15859	2.72346e-05
ENSMUSG00000001622	Csn3	NaN	NaN	0	NaN	0	NaN	1	NaN	0	NaN	0	NaN	NaN
ENSMUSG00000001627	Ifrd1	0.461475	3.25802	0.0175906	3.06382	0.0496267	-0.645114	5.09323e-05	0.033834	0.0324442	-0.105084	0.0496478	-0.461475	0.0191664
ENSMUSG00000001630	Stk38l	0.252488	2.94985	0.0128368	2.81286	0.0455916	-0.455076	0.00976449	0.0924718	0.0493981	0.0164654	0.0621709	-0.252488	0.338476
ENSMUSG00000001632	Brpf1	0.478481	2.41882	0.00612788	2.19357	0.0656276	-0.748275	0.000763522	-0.604631	0.021614	-0.911101	0.0660502	-1.01807	1.03447e-05
ENSMUSG00000001642	Akr1b3	0.531288	2.48652	0.0611821	2.24555	0.0727746	-0.800474	0.000152712	-0.622398	0.0618114	-0.944398	0.0742122	-1.06966	0.000856211
ENSMUSG00000001655	Hoxc13	0.0897173	1.66176	0.00666683	1.69848	0.0672553	0.121971	0.780944	-0.575202	0.0763286	-0.528776	0.0807933	0.154224	0.676166
ENSMUSG00000001656	Hoxc11	1.13334	1.04341	0.0826894	0.521832	0.0580135	-1.73263	0.0214074	-0.0412626	0.099569	-0.382432	0.112456	-1.13334	0.0231216
ENSMUSG00000001657	Hoxc8	NaN	NaN	0	NaN	0	NaN	1	NaN	0.16903	NaN	0.0551422	NaN	NaN
ENSMUSG00000001661	Hoxc6	NaN	NaN	0	NaN	0	NaN	1	NaN	0.0798461	NaN	0.0551422	NaN	NaN
ENSMUSG00000001663	Gstt1	0.831852	0.360255	0.141664	-0.07137	0.0161067	-1.43383	0.35011	-0.767451	0.150946	-1.38029	0.0179096	-2.0358	5.53747e-05
ENSMUSG00000001665	Gstt3	NaN	NaN	0	NaN	0	NaN	1	NaN	0.017222	NaN	0.0260284	NaN	NaN
ENSMUSG00000001666	Ddt	NaN	NaN	0	-0.33867	0.141309	NaN	1	NaN	0.0708722	-3.26388	0.145162	NaN	NaN
ENSMUSG00000001670	Tat	0.861746	0.549869	0.0207876	0.26339	0.334562	-0.951661	0.334369	-0.152415	0.060465	-0.465961	0.360416	-1.04158	0.390911
ENSMUSG00000001672	Marveld3	1.50463	0.891762	0.113363	0.26339	0.334562	-2.08741	0.0261532	-0.360473	0.121762	-0.813412	0.336371	-1.50463	0.205461
ENSMUSG00000001674	Ddx18	0.489652	2.70909	0.0406606	2.5323	0.0415268	-0.587298	0.00309687	-0.403055	0.047819	-0.550455	0.0853991	-0.489652	0.132069
ENSMUSG00000001687	Ubl3	-0.0594987	3.22922	0.0189404	3.19961	0.0201644	-0.0983583	0.47218	-0.227509	0.0195446	-0.304637	0.027892	-0.256215	0.0235362
ENSMUSG00000001700	Gramd3	0.0819168	1.46533	0.0593257	1.42561	0.101843	-0.131935	0.686774	-0.0353576	0.0594025	-0.0600171	0.103161	-0.0819168	0.835892
ENSMUSG00000001707	Eef1e1	0.424648	2.84426	0.0134331	2.64886	0.0358971	-0.649113	0.000496511	-0.675769	0.0217117	-0.803601	0.037783	-0.424648	0.00335192
ENSMUSG00000001729	Akt1	-0.00262695	1.81998	0.0109779	1.74171	0.0776279	-0.260018	0.375491	-0.657857	0.115565	-0.815195	0.0815651	-0.522663	0.266004
ENSMUSG00000001739	Cldn15	-0.0869662	1.86199	0.0899364	1.6971	0.00555037	-0.547754	0.0883829	0.726974	0.193436	0.371014	0.0597957	-1.18248	0.0787289
ENSMUSG00000001741	Il16	NaN	0.589336	0.471475	-0.0376401	0.226197	-2.08277	0.103966	NaN	0.471475	0.305187	0.266184	NaN	NaN
ENSMUSG00000001750	Tcirg1	-0.0771706	1.3392	0.0142669	1.30398	0.135342	-0.116999	0.876337	-0.964815	0.0471295	-1.05849	0.1354	-0.311169	0.513522
ENSMUSG00000001751	Naglu	0.202996	0.47598	0.0851015	0.116258	0.100995	-1.19497	0.411143	-0.935198	0.112653	-1.59354	0.109069	-2.18695	2.68656e-05
ENSMUSG00000001755	Coasy	0.426422	0.668099	0.0690869	0.417288	0.130453	-0.833175	0.400387	-1.90294	0.089506	-2.2762	0.132299	-1.23993	0.019452
ENSMUSG00000001761	Smo	0.489413	1.97495	0.0561532	1.77388	0.0746061	-0.667939	0.0216018	-0.499806	0.056275	-0.647134	0.0748121	-0.489413	0.115541
ENSMUSG00000001763	Tspan33	-0.256314	1.27687	0.0253196	1.26995	0.140632	-0.02298	0.932438	-0.484115	0.0333764	-0.406957	0.148061	0.256314	0.611196
ENSMUSG00000001767	Crnkl1	0.186933	2.31431	0.0377846	2.17698	0.085529	-0.456178	0.0378387	-1.1729	0.037937	-1.39127	0.0881304	-0.725424	0.0228492
ENSMUSG00000001768	Rin2	0.543844	2.5206	0.0506163	2.35434	0.0553654	-0.552305	0.00978791	0.162642	0.0508536	-0.00616557	0.0613937	-0.560767	0.0342169
ENSMUSG00000001773	Folh1	-0.184456	1.41152	0.0316984	1.30193	0.0598807	-0.364059	0.364074	0.262236	0.138158	0.317763	0.19053	0.184456	0.813484
ENSMUSG00000001774	Chordc1	0.344663	2.9742	0.013263	2.77715	0.0467959	-0.654598	0.000203869	-0.833726	0.0329502	-0.93748	0.050105	-0.344663	0.0836056
ENSMUSG00000001783	Rtcb	0.716302	2.83761	0.0168518	2.56835	0.0751779	-0.89446	2.6129e-06	-0.956142	0.0251897	-1.27903	0.0775137	-1.07262	7.4432e-05
ENSMUSG00000001785	Pwp1	0.325994	2.60328	0.0198851	2.44203	0.0290594	-0.535671	0.00745148	-0.94415	0.0227139	-1.16852	0.0364889	-0.745348	1.78664e-07
ENSMUSG00000001786	Fbxo7	0.602062	2.72194	0.055077	2.456	0.0965105	-0.88343	4.91291e-06	0.0361338	0.0551966	-0.145105	0.0965121	-0.602062	0.103076
ENSMUSG00000001794	Capns1	0.265976	2.48189	0.0691445	2.34532	0.0151769	-0.45367	0.0413805	-1.09827	0.0749179	-1.29134	0.0493966	-0.641365	0.0314358
ENSMUSG00000001802	Lrp3	-0.142808	0.969129	0.0759164	0.83172	0.0306211	-0.456462	0.502845	-0.151969	0.113652	-0.469776	0.0809764	-1.05573	0.022763
ENSMUSG00000001804	Dsg4	NaN	-0.202439	0.176559	NaN	0	NaN	0.417117	-0.268636	0.315256	NaN	0	NaN	NaN
ENSMUSG00000001815	Evx2	NaN	NaN	0	NaN	0	NaN	1	NaN	0.157284	NaN	0.140317	NaN	NaN
ENSMUSG00000001819	Hoxd13	0.442092	-0.255762	0.162127	-0.07137	0.0161067	0.612537	1	-1.5952	0.177547	-1.3595	0.0676749	0.782981	0.214797
ENSMUSG00000001823	Hoxd12	NaN	NaN	0	NaN	0	NaN	1	NaN	0	NaN	0	NaN	NaN
ENSMUSG00000001827	Folr1	0.0117674	2.45608	0.00424026	2.34884	0.0689528	-0.356249	0.0843	-0.688014	0.0539297	-0.898955	0.0751605	-0.70073	0.0225916
ENSMUSG00000001829	Clpb	-0.407992	3.27898	0.0258374	3.3153	0.0217978	0.120631	0.38819	0.183167	0.0456385	0.0603488	0.0264547	-0.407992	0.0198997
ENSMUSG00000001833	Septin7	0.443507	3.34766	0.0248499	3.10975	0.0600011	-0.790301	2.76756e-07	-0.555638	0.0375425	-0.689147	0.0600015	-0.443507	0.0592564
ENSMUSG00000001844	Zdhhc4	0.438519	2.02173	0.0194263	1.86532	0.000130088	-0.519605	0.0634639	-0.582051	0.0503319	-0.762877	0.037399	-0.60069	0.00392994
ENSMUSG00000001847	Rac1	0.587136	2.94098	0.0278789	2.667	0.0545507	-0.910147	6.26933e-07	-0.548291	0.0350052	-0.725036	0.0545634	-0.587136	0.00640257
ENSMUSG00000001855	Nup214	0.450449	3.38608	0.00591227	3.16275	0.0380393	-0.741884	1.44431e-06	0.0144	0.0103249	-0.121199	0.11424	-0.450449	0.237149
ENSMUSG00000001864	Aif1l	0.141598	0.687921	0.211542	0.787007	0.156105	0.329156	0.75421	-0.82576	0.2164	-0.783135	0.157363	0.141598	0.873428
ENSMUSG00000001865	Cpa3	NaN	0.0452681	0.253909	-0.408972	0.125202	-1.50895	0.63476	NaN	0.253909	NaN	0.125202	NaN	NaN
ENSMUSG00000001870	Ltbp1	0.180897	2.60117	0.0394528	2.51761	0.0507132	-0.277576	0.168201	0.809813	0.0458191	0.697152	0.0624185	-0.374254	0.145668
ENSMUSG00000001891	Ugp2	0.394764	2.74063	0.0193614	2.55377	0.052054	-0.620749	0.0011784	-0.44268	0.0335229	-0.561516	0.0524681	-0.394764	0.0563124
ENSMUSG00000001901	Kcnh6	0.402605	0.914025	0.0319027	0.69493	0.0952919	-0.727818	0.367796	0.21613	0.0398552	-0.100864	0.151823	-1.05303	0.0434363
ENSMUSG00000001909	Trmt1	0.167248	2.28297	0.00534143	2.13179	0.0565979	-0.502215	0.0329308	-1.04462	0.0503304	-1.29664	0.0609507	-0.837182	0.0014313
ENSMUSG00000001910	Nacc1	0.590378	2.67398	0.0044027	2.46481	0.03818	-0.694857	0.000492269	-0.716228	0.0802153	-0.956852	0.0676467	-0.799335	0.021839
ENSMUSG00000001911	Nfix	-0.193495	1.54392	0.0473972	1.51608	0.00926693	-0.0924785	0.815556	0.939087	0.29773	0.825162	0.109164	-0.378452	0.719401
ENSMUSG00000001918	Slc1a5	0.419132	2.48728	0.00578694	2.29407	0.0228896	-0.64181	0.00287705	-0.463683	0.0300548	-0.589854	0.0865397	-0.419132	0.16843
ENSMUSG00000001924	Uba1	0.475867	2.72503	0.00419737	2.52501	0.0665394	-0.664456	0.000605542	-1.3133	0.0282481	-1.57009	0.0674914	-0.853045	0.000448457
ENSMUSG00000001930	Vwf	-0.449936	2.08013	0.0412974	2.04437	0.0364838	-0.118778	0.649584	0.124155	0.0484904	-0.0828002	0.0920281	-0.687492	0.0466411
ENSMUSG00000001942	Siae	0.0886831	1.96518	0.0318828	1.85346	0.0732187	-0.371151	0.190842	-0.701196	0.0361888	-0.727892	0.0758273	-0.0886831	0.750685
ENSMUSG00000001943	Vsig2	-0.196766	0.728908	0.0631166	0.970023	0.0317362	0.800965	0.345483	-0.649032	0.0639289	-0.107571	0.0321271	1.7987	3.79696e-14
ENSMUSG00000001946	Esam	0.111743	1.30163	0.00103341	1.24581	0.0258472	-0.185421	0.675311	0.215151	0.0183518	0.137154	0.0261537	-0.2591	0.014638
ENSMUSG00000001948	Spa17	0.277548	1.1229	0.141334	0.915487	0.134558	-0.689006	0.198043	-0.510472	0.221221	-0.594022	0.134738	-0.277548	0.747029
ENSMUSG00000001962	Fam50a	0.957161	1.62608	0.0212893	1.29642	0.105874	-1.09513	0.00441267	-1.44011	0.0220267	-1.72824	0.106515	-0.957161	0.00807178
ENSMUSG00000001964	Emd	0.867187	1.771	0.0550789	1.43706	0.073254	-1.10934	0.00119348	-1.47345	0.0556458	-1.7345	0.0734999	-0.867187	0.0046302
ENSMUSG00000001983	Taco1	1.26265	4.27696	0.25946	3.74609	0.230465	-1.76352	4.23189e-19	1.86694	0.259701	1.18529	0.230497	-2.26439	0.0496387
ENSMUSG00000001985	Grik3	0.783357	3.62746	0.0111279	3.38201	0.0368943	-0.815339	7.45577e-10	0.320676	0.0235483	0.0848624	0.0952365	-0.783357	0.0162301
ENSMUSG00000001986	Gria3	0.608822	1.93279	0.120841	2.24844	0.0308202	1.04858	3.63466e-05	0.295091	0.183341	0.478365	0.031318	0.608822	0.324448
ENSMUSG00000001988	Npas1	-0.664614	0.0452681	0.253909	0.246852	0.161868	0.669648	1	0.31963	0.298677	0.119561	0.18499	-0.664614	0.569038
ENSMUSG00000001995	Sipa1l2	0.665307	3.3973	0.00247089	3.16324	0.0347473	-0.777506	4.03674e-07	0.139562	0.0390858	-0.128266	0.0350739	-0.889705	3.39691e-07
ENSMUSG00000001998	Ap4e1	0.104995	2.88332	0.011506	2.76627	0.0474084	-0.388843	0.0262609	-0.11343	0.0273939	-0.145037	0.0476364	-0.104995	0.565172
ENSMUSG00000001999	Blvra	0.660944	2.21153	0.0343465	1.9984	0.0773678	-0.708	0.00559695	-0.125028	0.0365328	-0.352323	0.0816603	-0.755057	0.0110616
ENSMUSG00000002006	Pdzd4	0.442887	1.65901	0.0510134	1.45492	0.0281906	-0.677959	0.0626482	-0.902875	0.0668234	-1.17772	0.047468	-0.91303	0.000798902
ENSMUSG00000002007	Srpk3	NaN	NaN	0	NaN	0	NaN	1	NaN	0.103893	NaN	0	NaN	NaN
ENSMUSG00000002010	Idh3g	0.700459	2.35904	0.0569165	2.13987	0.056203	-0.728059	0.0019554	-1.12345	0.0656293	-1.33431	0.058341	-0.700459	0.0163383
ENSMUSG00000002012	Pnck	0.188691	-0.202439	0.176559	0.0928696	0.0628001	0.980995	1	-1.72677	0.220393	-1.66997	0.0704862	0.188691	0.806084
ENSMUSG00000002014	Ssr4	0.715353	1.42629	0.10571	1.1031	0.191152	-1.07362	0.0147192	-1.93287	0.108011	-2.14821	0.191706	-0.715353	0.327752
ENSMUSG00000002015	Bcap31	0.498124	3.06954	0.0364095	2.88618	0.0581815	-0.609112	0.000232556	-0.503214	0.0375002	-0.653165	0.0593059	-0.498124	0.0325949
ENSMUSG00000002017	Fam98a	0.62401	2.34591	0.0459973	2.13135	0.0511654	-0.712749	0.00175279	-0.871531	0.0798449	-1.05938	0.0528535	-0.62401	0.0497897
ENSMUSG00000002020	Ltbp2	0.786602	1.2239	0.137878	1.70244	0.0706172	1.5897	0.000159518	0.041589	0.186894	0.27838	0.07279	0.786602	0.237763
ENSMUSG00000002028	Kmt2a	0.352662	3.14306	0.022031	2.97923	0.037818	-0.544224	0.000889001	-0.208684	0.0272233	-0.314845	0.109357	-0.352662	0.346176
ENSMUSG00000002031	Ift46	0.674161	2.56442	0.0203113	2.20775	0.0394764	-1.18483	7.40246e-08	-0.528546	0.0310738	-0.731488	0.0468767	-0.674161	0.000308004
ENSMUSG00000002032	Tmem25	0.550319	0.465329	0.0455883	0.22966	0.0220879	-0.782875	0.611083	-0.423821	0.0592188	-0.589483	0.122394	-0.550319	0.223073
ENSMUSG00000002033	Cd3g	NaN	NaN	0	0.613339	0.118031	NaN	0.0426567	NaN	0.192523	-0.071758	0.149188	NaN	NaN
ENSMUSG00000002043	Trappc6a	-0.0659939	1.48737	0.113849	1.42492	0.0729754	-0.207439	0.601877	-0.79921	0.140225	-0.943967	0.0821837	-0.480871	0.373129
ENSMUSG00000002052	Supt6	0.582198	2.85844	0.00359044	2.62816	0.0420006	-0.764965	4.09758e-05	-0.885027	0.0193117	-1.17032	0.0452376	-0.947731	6.62391e-09
ENSMUSG00000002055	Spag5	0.666751	2.58656	0.0472343	2.3736	0.0560555	-0.707466	0.000770583	-0.953332	0.047288	-1.17856	0.0564733	-0.74818	0.00223013
ENSMUSG00000002057	Foxn1	NaN	0.0985907	0.272635	0.67217	0.0614359	1.90539	0.199264	NaN	0.272635	0.328715	0.0810948	NaN	NaN
ENSMUSG00000002058	Unc119	0.185659	1.30422	0.163347	1.06462	0.0849508	-0.795938	0.110603	-1.09864	0.185085	-1.52196	0.091013	-1.40622	0.0401299
ENSMUSG00000002059	Rab34	0.493601	0.668099	0.0690869	0.47768	0.0727012	-0.632557	0.544512	-1.84009	0.0784454	-1.98868	0.0731802	-0.493601	0.166036
ENSMUSG00000002064	Sdf2	0.81126	2.08814	0.139763	1.79129	0.100343	-0.986133	0.000228064	-0.764963	0.143243	-1.11446	0.100696	-1.16101	0.0459289
ENSMUSG00000002068	Ccne1	0.669261	2.44468	0.0256469	2.2023	0.000606528	-0.805177	0.000376665	-1.23797	0.0388737	-1.43943	0.00710194	-0.669261	3.42831e-07
ENSMUSG00000002076	Hsf2bp	0.717215	3.25518	0.0148721	3.02392	0.0323316	-0.768205	1.5414e-06	-0.0391939	0.0155072	-0.285797	0.0352419	-0.819196	1.50571e-10
ENSMUSG00000002083	Bbc3	-0.167579	1.65393	0.0484558	1.93492	0.0326309	0.933439	0.00300131	-0.279313	0.0658801	-0.32976	0.0811993	-0.167579	0.629488
ENSMUSG00000002100	Mybpc3	0.0807241	0.0452681	0.253909	0.138451	0.28707	0.309547	1	-1.53076	0.255764	-1.50646	0.292886	0.0807241	0.950169
ENSMUSG00000002102	Psmc3	0.0974125	2.42959	0.00664035	2.24916	0.0525666	-0.599361	0.00582968	-1.37287	0.0670272	-1.7044	0.0682301	-1.10131	0.000527829
ENSMUSG00000002103	Acp2	0.454917	1.9809	0.0210787	1.76027	0.0630361	-0.732942	0.0118207	-0.838017	0.0217738	-0.97496	0.0768825	-0.454917	0.086565
ENSMUSG00000002104	Rapsn	0.222094	1.27853	0.0511212	1.03164	0.0939058	-0.820129	0.140776	-0.488887	0.0804318	-0.915797	0.0939265	-1.41816	0.000555776
ENSMUSG00000002105	Slc39a13	0.568877	1.22577	0.106127	1.01649	0.132394	-0.695211	0.181434	-0.914292	0.108766	-1.1616	0.13875	-0.821545	0.160683
ENSMUSG00000002107	Celf2	-0.180951	2.97867	0.0374273	2.78551	0.0746724	-0.641649	0.00035215	0.599297	0.0957192	0.653769	0.126985	0.180951	0.73194
ENSMUSG00000002108	Nr1h3	0.493192	0.766359	0.0523144	0.47768	0.0727012	-0.95897	0.256984	-0.664418	0.108146	-0.812883	0.0782515	-0.493192	0.26605
ENSMUSG00000002109	Ddb2	0.46346	2.13811	0.0495289	1.96367	0.0546706	-0.579476	0.0224335	-0.433784	0.0596891	-0.573299	0.0566873	-0.46346	0.0901067
ENSMUSG00000002111	Spi1	-0.00674781	1.08066	0.147711	1.12834	0.0180747	0.158391	0.83798	0.0230623	0.257401	0.120454	0.0195617	0.32353	0.705966
ENSMUSG00000002129	Sf3a1	0.586596	2.85996	0.0110783	2.65429	0.0675184	-0.683227	0.000208929	-0.694464	0.0112458	-0.929225	0.0896006	-0.779858	0.00933096
ENSMUSG00000002147	Stat6	0.494797	1.33535	0.143398	1.13928	0.10925	-0.651354	0.174363	-1.68474	0.146327	-1.83369	0.112651	-0.494797	0.419907
ENSMUSG00000002190	Clgn	0.512517	1.95449	0.00456577	1.80008	0.0259925	-0.512941	0.0741521	-0.557505	0.0467417	-0.712043	0.0371917	-0.513364	0.00967727
ENSMUSG00000002204	Napsa	-0.0612158	0.465329	0.0455883	0.428526	0.248306	-0.122255	0.820085	-1.03257	0.0778268	-1.1246	0.257642	-0.305726	0.732388
ENSMUSG00000002205	Vrk3	0.394983	2.29023	0.026525	2.14646	0.0717933	-0.477605	0.0430135	-0.38404	0.0280105	-0.552685	0.0742935	-0.560227	0.0336672
ENSMUSG00000002210	Smg9	0.389094	2.40892	0.0546342	2.18599	0.00166654	-0.740552	0.00138136	0.0331087	0.117189	-0.295619	0.0179117	-1.09201	0.00555589
ENSMUSG00000002221	Paxip1	0.384502	3.31848	0.0140949	3.09986	0.0525956	-0.726222	3.79951e-06	-0.179945	0.0253707	-0.295692	0.0646555	-0.384502	0.0956144
ENSMUSG00000002222	Rmnd5a	0.403714	3.1827	0.0108363	3.0458	0.0420859	-0.45478	0.0043888	-0.639631	0.0310459	-0.791906	0.0438552	-0.505847	0.0045973
ENSMUSG00000002227	Mov10	0.517582	2.72198	0.0145888	2.48031	0.0453855	-0.802816	4.36685e-05	-0.472697	0.0712767	-0.800232	0.0671447	-1.08805	0.000823275
ENSMUSG00000002228	Ppm1j	0.701602	0.558655	0.135867	0.796619	0.0455518	0.7905	0.412476	-1.421	0.154611	-1.2098	0.0463745	0.701602	0.190723
ENSMUSG00000002233	Rhoc	0.726073	0.979153	0.0733644	0.749563	0.115391	-0.762682	0.256051	-1.23505	0.0860648	-1.47566	0.143291	-0.799291	0.150014
ENSMUSG00000002240	Prr27	NaN	NaN	0	-0.33867	0.141309	NaN	1	NaN	0	NaN	0.141309	NaN	NaN
ENSMUSG00000002249	Tead3	0.0394417	1.31043	0.0584853	1.27264	0.0520954	-0.125511	0.742631	-0.567654	0.0984259	-0.631346	0.112954	-0.211581	0.670747
ENSMUSG00000002250	Ppard	-0.691197	2.61246	0.0139237	2.6401	0.0308633	0.0918079	0.675693	0.491362	0.0915207	0.283291	0.033552	-0.691197	0.0327967
ENSMUSG00000002257	Def6	-0.805504	2.28969	0.0035468	2.37069	0.0201911	0.269075	0.232648	-0.243459	0.0461995	-0.48594	0.0312393	-0.805504	1.37463e-05
ENSMUSG00000002265	Peg3	0.0136158	1.74841	0.0640015	1.80599	0.175981	0.19129	0.689463	-1.574	0.068481	-1.5699	0.23517	0.0136158	0.986649
ENSMUSG00000002266	Zim1	0.507933	0.958868	0.255147	1.24124	0.0432461	0.938016	0.145672	-0.306097	0.257051	-0.153194	0.0434955	0.507933	0.55754
ENSMUSG00000002274	Metrn	NaN	NaN	0	-0.408972	0.125202	NaN	1	NaN	0.0893906	-2.7549	0.125681	NaN	NaN
ENSMUSG00000002279	Lmf1	0.581177	2.58569	0.0113288	2.3859	0.0274706	-0.663692	0.00141394	0.221698	0.0483969	0.0467459	0.0433203	-0.581177	0.0070705
ENSMUSG00000002280	Ciao3	0.0551436	1.27687	0.0253196	1.10238	0.00570414	-0.579645	0.257528	-1.63208	0.0596356	-1.96446	0.0533463	-1.10415	3.26659e-05
ENSMUSG00000002289	Angptl4	0.00012385	1.71011	0.0723586	1.66317	0.110584	-0.155924	0.546043	-1.13071	0.0786238	-1.22455	0.114121	-0.311725	0.498326
ENSMUSG00000002297	Dbf4	0.517734	3.2059	0.0238507	3.02615	0.06215	-0.597104	0.000146966	-0.552902	0.0295986	-0.708755	0.062256	-0.517734	0.0237649
ENSMUSG00000002307	Daxx	0.741535	1.58721	0.0386462	1.32278	0.093048	-0.878417	0.0228947	-1.6158	0.0629675	-1.92143	0.0936457	-1.0153	0.0067607
ENSMUSG00000002308	Cd320	0.51526	1.84941	0.0561043	1.65751	0.0907891	-0.63747	0.0343742	-1.08814	0.0740981	-1.31683	0.0911311	-0.75968	0.0515307
ENSMUSG00000002319	Ipo4	-0.413057	1.26049	0.014692	1.25861	0.00455096	-0.00624471	1	-1.44043	0.029349	-1.56853	0.0317627	-0.425547	0.00305484
ENSMUSG00000002320	Tm9sf1	1.45451	1.71841	0.0170798	1.27532	0.0312928	-1.47189	0.000135649	-1.11725	0.0335573	-1.55511	0.0313844	-1.45451	0
ENSMUSG00000002324	Rec8	-0.406953	1.29529	0.0997135	1.24464	0.0834962	-0.168264	0.671795	-0.9554	0.101112	-1.17921	0.0877388	-0.743482	0.0945589
ENSMUSG00000002325	Irf9	0.621831	1.2878	0.0122952	1.08391	0.0373842	-0.677326	0.185933	-1.47417	0.0390551	-1.69477	0.0389029	-0.732821	6.28478e-05
ENSMUSG00000002326	Gmpr2	0.463772	1.52242	0.0564975	1.36387	0.0800578	-0.526689	0.153918	-1.24453	0.0625133	-1.42201	0.0800739	-0.589607	0.0806062
ENSMUSG00000002329	Mdp1	0.804407	1.03287	0.113704	0.77871	0.0833155	-0.844292	0.220483	-1.84081	0.127202	-2.10697	0.0838371	-0.884176	0.0806187
ENSMUSG00000002332	Dhrs1	0.403424	1.1346	0.0424218	0.967814	0.252474	-0.554057	0.30395	-1.49068	0.0853253	-1.70282	0.252594	-0.70469	0.426237
ENSMUSG00000002341	Ncan	0.345432	0.239871	0.0773505	0.0928696	0.0628001	-0.488327	0.764032	-1.17682	0.0777327	-1.36683	0.0650027	-0.631221	0.0607613
ENSMUSG00000002342	Tmem161a	0.392549	1.7687	0.0477932	1.5813	0.0867647	-0.622502	0.0611763	-0.9144	0.071001	-1.17101	0.0944537	-0.852454	0.0298794
ENSMUSG00000002343	Armc6	0.0233029	1.64972	0.0188022	1.5538	0.121787	-0.318625	0.313064	-0.942046	0.0876027	-1.12686	0.130179	-0.613946	0.238858
ENSMUSG00000002345	Borcs8	NaN	NaN	0	NaN	0	NaN	1	NaN	0.102005	NaN	0.0505463	NaN	NaN
ENSMUSG00000002346	Slc25a42	-0.475286	1.88264	0.0770647	1.8869	0.0252756	0.0141472	0.973465	-0.195374	0.0782539	-0.338449	0.0289097	-0.475286	0.0863353
ENSMUSG00000002365	Snx9	0.769001	2.75382	0.0202413	2.47627	0.0485634	-0.922004	2.81864e-06	0.144184	0.0222705	-0.0873082	0.0499979	-0.769001	2.34272e-05
ENSMUSG00000002372	Ranbp3	0.0261035	3.01254	0.0311238	2.84636	0.0411351	-0.552042	0.00170469	-0.382678	0.10132	-0.707183	0.0622814	-1.07798	0.0063624
ENSMUSG00000002379	Ndufa11	0.321165	1.81584	0.00697855	1.5792	0.121865	-0.786104	0.0138171	-1.33813	0.136363	-1.71473	0.141992	-1.25104	0.0557521
ENSMUSG00000002384	Bmp8b	0.124217	1.12996	0.0282122	1.05242	0.0424254	-0.257577	0.675035	0.240808	0.0471647	0.123125	0.163551	-0.390937	0.489328
ENSMUSG00000002393	Nr2f6	0.2905	1.28455	0.0635315	1.15908	0.0328628	-0.416792	0.366765	-1.13151	0.105127	-1.21896	0.0330394	-0.2905	0.427443
ENSMUSG00000002395	Use1	0.988505	1.14147	0.151228	0.768688	0.0233342	-1.23837	0.0555278	-1.99008	0.179837	-2.43808	0.0622789	-1.48823	0.0185728
ENSMUSG00000002396	Ocel1	0.498175	0.454409	0.191219	0.22966	0.0220879	-0.746601	0.612766	-1.86846	0.191867	-2.01843	0.061869	-0.498175	0.456941
ENSMUSG00000002409	Dyrk1b	0.289285	2.05832	0.0290707	1.85792	0.0020421	-0.665725	0.0154358	0.169887	0.132217	-0.143835	0.0255844	-1.04216	0.0198284
ENSMUSG00000002413	Braf	-0.0900643	3.34128	0.000648907	3.20758	0.0461133	-0.444144	0.00292963	0.00381084	0.0369199	0.0309229	0.0813372	0.0900643	0.761491
ENSMUSG00000002416	Ndufb2	1.28903	1.47456	0.0491276	1.07974	0.0898943	-1.31157	0.00381057	-1.45458	0.0491524	-1.85619	0.0972425	-1.33411	0.000227925
ENSMUSG00000002428	Hltf	0.427797	2.96681	0.0360895	2.81876	0.0488188	-0.491809	0.00376255	-0.309685	0.0432577	-0.477005	0.048893	-0.555822	0.0103767
ENSMUSG00000002455	Prpf6	0.0771619	3.00196	0.0149059	2.86657	0.024864	-0.44974	0.00954515	-0.518794	0.0182369	-0.766337	0.034443	-0.822319	2.13059e-10
ENSMUSG00000002458	Rgs19	-0.279838	1.18873	0.0564349	1.19354	0.148677	0.0159573	1	-1.55174	0.0622695	-1.45789	0.148753	0.311753	0.560595
ENSMUSG00000002459	Rgs20	NaN	1.31905	0.117895	0.806023	0.0553738	-1.70424	0.00212407	NaN	0.117895	NaN	0.0553738	NaN	NaN
ENSMUSG00000002475	Abhd3	0.120413	1.95946	0.0153307	1.81861	0.0429018	-0.467908	0.098784	0.368799	0.123801	0.123339	0.0446468	-0.815403	0.0621639
ENSMUSG00000002477	Snrpd1	0.59365	3.0754	0.0275015	2.87412	0.0506438	-0.668631	0.000106905	-0.45947	0.0278281	-0.638176	0.0582897	-0.59365	0.00566258
ENSMUSG00000002486	Tchp	0.0145147	1.65299	0.0577374	1.53798	0.00714746	-0.382058	0.265125	-0.935244	0.0702793	-1.1609	0.0102858	-0.749602	0.00148831
ENSMUSG00000002489	Tiam1	1.00039	3.77196	0.0116851	3.43084	0.0468442	-1.13319	2.84435e-18	0.596419	0.0206167	0.295272	0.046985	-1.00039	4.37792e-09
ENSMUSG00000002496	Tsc2	0.361291	2.45192	0.0392454	2.31583	0.0217196	-0.45209	0.0395024	-0.847291	0.0597937	-0.95605	0.0874638	-0.361291	0.304644
ENSMUSG00000002500	Rpl3l	-0.200151	0.465329	0.0455883	0.615572	0.483137	0.499098	0.838074	-0.854558	0.152346	-0.493819	0.483723	1.19835	0.476892
ENSMUSG00000002504	Slc9a3r2	0.745883	1.20603	0.0706354	0.932123	0.0703314	-0.909897	0.120541	-1.46684	0.0834295	-1.69137	0.0705334	-0.745883	0.0398564
ENSMUSG00000002524	Puf60	0.10632	2.51453	0.0796789	2.3861	0.0486204	-0.426631	0.0491384	-1.06973	0.104787	-1.29458	0.0584697	-0.746942	0.0609529
ENSMUSG00000002546	Golga2	0.492887	1.95728	0.0404105	1.76078	0.0693915	-0.652744	0.0269497	-1.01916	0.0460308	-1.26378	0.0697115	-0.812602	0.00340891
ENSMUSG00000002550	Uck1	0.815426	1.23135	0.0174042	0.984729	0.0197699	-0.819264	0.145198	-1.16955	0.069051	-1.41733	0.0307591	-0.823102	0.00104605
ENSMUSG00000002565	Scin	0.56365	0.0985907	0.272635	0.319498	0.0356636	0.733838	0.783479	-0.104169	0.413663	0.0655067	0.154422	0.56365	0.700774
ENSMUSG00000002578	Ikzf4	0.091441	1.3392	0.0142669	1.28623	0.0980025	-0.175943	0.687577	0.122859	0.123667	0.0444574	0.200982	-0.260445	0.73971
ENSMUSG00000002580	Mien1	NaN	NaN	0	0.22966	0.0220879	NaN	0.247626	NaN	0.0298872	-2.64529	0.0405359	NaN	NaN
ENSMUSG00000002588	Pon1	NaN	0.0452681	0.253909	NaN	0	NaN	0.214578	0.280101	0.304288	NaN	0	NaN	NaN
ENSMUSG00000002602	Axl	0.054347	1.3937	0.00573332	1.33723	0.0580237	-0.187583	0.654588	-0.485404	0.0143939	-0.58198	0.0707196	-0.320819	0.180836
ENSMUSG00000002603	Tgfb1	0.334773	1.1346	0.0424218	0.942438	0.193373	-0.638353	0.246993	-0.249283	0.1064	-0.35006	0.220291	-0.334773	0.680386
ENSMUSG00000002608	Ccdc97	0.386419	2.10576	0.0525371	1.89674	0.0300978	-0.694373	0.0115221	-0.412044	0.0527223	-0.713774	0.0452385	-1.00233	1.40368e-05
ENSMUSG00000002617	Zfp40	0.462762	2.05372	0.0682596	1.87999	0.0587904	-0.577117	0.0291762	-0.532099	0.0725889	-0.671404	0.0959309	-0.462762	0.246868
ENSMUSG00000002625	Akap8l	0.482979	2.59252	0.0275922	2.3148	0.0753582	-0.922546	8.72456e-06	-0.233337	0.0639065	-0.643374	0.0789148	-1.36211	5.39214e-05
ENSMUSG00000002633	Shh	NaN	NaN	0	NaN	0	NaN	1	NaN	0	NaN	0.0529339	NaN	NaN
ENSMUSG00000002635	Pdcd2l	0.220568	2.2723	0.00341409	2.13099	0.0133194	-0.469407	0.0500481	-0.612787	0.0570306	-0.829001	0.0225635	-0.718245	0.000423
ENSMUSG00000002658	Gtf2f1	-0.138289	2.05814	0.0042182	1.92911	0.0121933	-0.428627	0.117439	-1.23199	0.0576916	-1.53168	0.0432563	-0.995544	3.23642e-05
ENSMUSG00000002660	Clpp	-0.210692	2.05988	0.0399885	1.92828	0.0304474	-0.437163	0.0929373	-0.985251	0.0739503	-1.31187	0.0600241	-1.08502	0.000605127
ENSMUSG00000002661	Alkbh7	0.217255	1.24527	0.0298866	1.17802	0.0355426	-0.223421	0.651391	-1.125	0.0742656	-1.19411	0.0528231	-0.229587	0.448241
ENSMUSG00000002664	Pspn	NaN	NaN	0	NaN	0	NaN	1	NaN	0	NaN	0	NaN	NaN
ENSMUSG00000002668	Dennd1c	0.319996	-0.202439	0.176559	-0.33867	0.141309	-0.452549	1	-1.09442	0.177425	-1.19075	0.152413	-0.319996	0.68046
ENSMUSG00000002679	Med6	0.467917	2.94177	0.014893	2.77689	0.0783099	-0.547729	0.00167499	-0.413296	0.0187767	-0.554154	0.0847347	-0.467917	0.104598
ENSMUSG00000002688	Prkd1	-0.0821458	2.1968	0.0297371	2.11014	0.120998	-0.287883	0.225224	1.05857	0.102211	1.0833	0.121391	0.0821458	0.876169
ENSMUSG00000002699	Lcp2	NaN	0.0452681	0.253909	-0.107942	0.204109	-0.508952	0.726455	NaN	0.253909	NaN	0.204109	NaN	NaN
ENSMUSG00000002718	Cse1l	0.457007	3.35826	0.0105865	3.12268	0.0483461	-0.782587	4.02294e-07	-0.798254	0.0314132	-0.935827	0.0528781	-0.457007	0.0253015
ENSMUSG00000002728	Naa20	0.597327	2.60274	0.00236067	2.4092	0.0961741	-0.64291	0.00143681	-0.504965	0.0225146	-0.684778	0.103482	-0.597327	0.0895254
ENSMUSG00000002731	Prkra	0.591705	1.50868	0.0280422	1.31994	0.058916	-0.626979	0.118729	-0.874391	0.0312113	-1.05251	0.0643838	-0.591705	0.0127938
ENSMUSG00000002732	Fkbp7	0.946794	1.39832	0.083534	1.04526	0.0628688	-1.17283	0.01348	-0.530932	0.0991903	-0.815946	0.0628689	-0.946794	0.0152256
ENSMUSG00000002733	Plekha3	0.515204	2.69896	0.0255311	2.52002	0.0528627	-0.594417	0.00192917	-0.390447	0.0315691	-0.545539	0.0581518	-0.515204	0.0190834
ENSMUSG00000002741	Ykt6	0.501055	2.1803	0.00464364	1.99097	0.00882139	-0.628957	0.0154139	-1.27596	0.00604964	-1.5038	0.0351469	-0.756859	1.67541e-10
ENSMUSG00000002748	Baz1b	0.628115	3.5014	0.00828052	3.28436	0.043374	-0.720994	4.39388e-07	-0.518971	0.0159062	-0.763971	0.0444422	-0.813874	2.09882e-07
ENSMUSG00000002763	Pex6	0.30959	1.83922	0.0153013	1.629	0.0513145	-0.698333	0.0289411	-0.356248	0.0978441	-0.683491	0.0744775	-1.08708	0.00778477
ENSMUSG00000002767	Mrpl2	0.081766	1.83218	0.0225522	1.68738	0.0233385	-0.48102	0.122654	-1.19617	0.106404	-1.46116	0.0646706	-0.880275	0.0333232
ENSMUSG00000002768	Mea1	0.512834	0.728908	0.0631166	0.405751	0.0252096	-1.0735	0.305757	-2.09937	0.0923666	-2.5913	0.0812188	-1.63418	6.34501e-05
ENSMUSG00000002769	Gnmt	1.61628	0.815524	0.0573537	0.304999	0.166126	-1.69593	0.105251	0.0657393	0.107566	-0.420808	0.166369	-1.61628	0.0140533
ENSMUSG00000002771	Grin2d	-1.34823	1.33193	0.101556	1.23141	0.0536968	-0.333918	0.404039	0.807926	0.102689	0.201029	0.155866	-2.01607	0.00114805
ENSMUSG00000002778	Kdelr1	0.516785	2.03567	0.0123804	1.81785	0.0680088	-0.723585	0.00948445	-0.951664	0.019096	-1.10723	0.0932937	-0.516785	0.102336
ENSMUSG00000002781	Tmem143	0.979404	1.91069	0.0389763	1.60222	0.0523218	-1.02472	0.000892588	-0.620457	0.0994059	-0.915287	0.0666741	-0.979404	0.0137715
ENSMUSG00000002791	Pdxk-ps	-0.281584	0.360255	0.141664	0.467658	0.0203648	0.356786	1	-0.0805991	0.150206	0.218973	0.0214786	0.995156	0.0483444
ENSMUSG00000002797	Ggct	0.493605	1.30163	0.00103341	1.08635	0.00918444	-0.71512	0.158644	-1.53194	0.0183474	-1.8139	0.0283688	-0.936635	0
ENSMUSG00000002799	Jag2	-0.866161	1.40083	0.0429539	1.34763	0.0817221	-0.176718	0.606828	-0.294854	0.0879974	-0.66199	0.122587	-1.2196	0.0149763
ENSMUSG00000002803	Btbd6	0.270702	0.257625	0.110508	0.138451	0.28707	-0.395887	0.76018	-2.13445	0.110653	-2.29131	0.287196	-0.521072	0.610296
ENSMUSG00000002804	Nudt14	-0.100302	1.39242	0.0142482	1.29235	0.175609	-0.332438	0.391921	-0.74732	0.110393	-0.977662	0.188325	-0.765177	0.291342
ENSMUSG00000002808	Epdr1	0.40134	2.21332	0.0642218	2.035	0.0878009	-0.59239	0.0136556	0.275108	0.0642927	0.0392689	0.0947701	-0.783439	0.0394598
ENSMUSG00000002812	Flii	0.12741	1.48293	0.0838195	1.29595	0.0106854	-0.621122	0.144297	-1.55092	0.102989	-1.88652	0.0306973	-1.11483	0.00179133
ENSMUSG00000002814	Top3a	0.54255	2.87558	0.0163947	2.63336	0.0316505	-0.80462	1.73116e-05	-0.104402	0.0197879	-0.425507	0.0328123	-1.06669	0
ENSMUSG00000002820	Atg4d	-0.203825	1.7843	0.0220812	1.63873	0.0137361	-0.483555	0.137844	-0.86762	0.0728853	-1.22011	0.0659712	-1.17093	0.000336393
ENSMUSG00000002825	Qtrt1	0.241203	2.45233	0.0130485	2.27131	0.0626119	-0.601323	0.00495459	-0.533209	0.0891295	-0.822632	0.0681817	-0.961442	0.00990521
ENSMUSG00000002831	Plin4	NaN	NaN	0	NaN	0	NaN	1	NaN	0.167694	NaN	0.363091	NaN	NaN
ENSMUSG00000002833	Hdgfl2	0.273109	2.62424	0.0420635	2.39171	0.0619804	-0.772461	0.00012347	-0.700206	0.11698	-1.08306	0.0720422	-1.27181	0.00532421
ENSMUSG00000002835	Chaf1a	0.783186	2.86326	0.00174466	2.56294	0.0517004	-0.997646	2.05496e-07	-0.664526	0.022077	-1.02941	0.0558613	-1.21211	1.24226e-09
ENSMUSG00000002844	Adprh	0.733961	1.99215	0.0315714	1.76509	0.0439031	-0.754271	0.00971775	-1.29326	0.0316926	-1.51421	0.0672267	-0.733961	0.00295121
ENSMUSG00000002845	Tmem39a	0.262836	3.32016	0.0404097	3.16252	0.0429905	-0.523696	0.000394412	-0.187787	0.0404118	-0.266908	0.0447016	-0.262836	0.189188
ENSMUSG00000002846	Timmdc1	0.280092	2.85048	0.00368245	2.75443	0.0157221	-0.319076	0.0719091	0.0758748	0.0299597	-0.0319118	0.0377603	-0.358059	0.0253421
ENSMUSG00000002847	Pla1a	0.3208	1.90733	0.0426385	1.74887	0.0835702	-0.526397	0.0666656	-0.671552	0.049312	-0.891904	0.0894803	-0.731995	0.0310247
ENSMUSG00000002870	Mcm2	0.285988	2.68053	0.0319563	2.42214	0.0615662	-0.858369	2.61324e-05	-1.28853	0.0663739	-1.71923	0.0700953	-1.43075	8.13435e-06
ENSMUSG00000002871	Tpra1	0.209678	1.34301	0.110106	1.25085	0.0332753	-0.30615	0.462435	-0.940718	0.115281	-1.00384	0.0484183	-0.209678	0.613694
ENSMUSG00000002881	Nab1	0.394857	1.97838	0.023714	1.82701	0.010387	-0.502842	0.0864379	-0.311205	0.0710989	-0.430069	0.0106072	-0.394857	0.0982271
ENSMUSG00000002885	Adgre5	0.0428188	2.31861	0.0524216	2.28615	0.0416161	-0.107843	0.648995	-0.657569	0.0592849	-0.709607	0.046426	-0.172866	0.489517
ENSMUSG00000002897	Il17ra	-0.509447	1.69514	0.0706322	1.67532	0.112514	-0.0658387	0.745275	-0.525124	0.0710641	-0.718121	0.113306	-0.641125	0.14902
ENSMUSG00000002900	Lamb1	-0.165031	2.32276	0.0195184	2.20046	0.0781046	-0.406294	0.063022	-0.699715	0.0607682	-0.994007	0.096681	-0.977619	0.0099617
ENSMUSG00000002908	Kcnn1	1.07711	0.694333	0.33313	0.347121	0.20936	-1.15341	0.268409	-0.799708	0.33368	-1.16989	0.216743	-1.22972	0.352189
ENSMUSG00000002910	Arrdc2	-0.375738	0.875296	0.130698	0.744233	0.0580094	-0.435383	0.550365	-1.13322	0.133531	-1.50846	0.0580516	-1.2465	0.00996337
ENSMUSG00000002930	Ppp1r17	NaN	NaN	0	NaN	0	NaN	1	NaN	0	NaN	0	NaN	NaN
ENSMUSG00000002944	Cd36	NaN	0.0452681	0.253909	NaN	0	NaN	0.214578	0.280101	0.304288	NaN	0.0895541	NaN	NaN
ENSMUSG00000002948	Map2k7	NaN	NaN	0	NaN	0	NaN	1	NaN	0.0258514	NaN	0.00984143	NaN	NaN
ENSMUSG00000002949	Timm44	0.629433	2.49892	0.00795393	2.22327	0.0371322	-0.915691	3.10824e-05	-0.579814	0.0553732	-0.941637	0.0382842	-1.20195	7.66947e-08
ENSMUSG00000002957	Ap2a2	0.690786	3.13685	0.0270162	2.91248	0.0294858	-0.745362	1.00272e-05	-0.45505	0.0622657	-0.662997	0.0297738	-0.690786	0.0025873
ENSMUSG00000002963	Pnkp	0.57387	1.07275	0.0245776	0.890598	0.117302	-0.605088	0.322615	-1.57646	0.0858733	-1.76801	0.124357	-0.636305	0.204987
ENSMUSG00000002968	Med25	0.456916	1.94935	0.0990721	1.79225	0.112534	-0.521871	0.0732311	-1.02849	0.124672	-1.16604	0.113602	-0.456916	0.414794
ENSMUSG00000002980	Bcam	-0.0326221	1.83094	0.121955	1.69103	0.0678043	-0.464741	0.105577	-1.13421	0.168081	-1.42383	0.0795973	-0.962104	0.119397
ENSMUSG00000002981	Clptm1	0.560624	2.79582	0.00697049	2.61737	0.0116364	-0.592784	0.00193589	-0.530826	0.0291403	-0.718952	0.0116968	-0.624943	2.08228e-09
ENSMUSG00000002983	Relb	0.333433	2.46962	0.0518537	2.3209	0.0297332	-0.49405	0.0248008	-0.141357	0.0777252	-0.338431	0.0414821	-0.654666	0.0252938
ENSMUSG00000002984	Tomm40	0.43964	2.75045	0.0206998	2.52522	0.0554166	-0.748185	0.00014858	-0.646633	0.089148	-0.96474	0.0564006	-1.05673	0.00256568
ENSMUSG00000002985	Apoe	0.402978	1.79785	0.0259511	1.56072	0.0790829	-0.787752	0.0153077	-1.95396	0.0884615	-2.30692	0.102042	-1.17253	0.00895878
ENSMUSG00000002992	Apoc2	NaN	NaN	0	NaN	0	NaN	1	NaN	0	NaN	0	NaN	NaN
ENSMUSG00000002996	Hbp1	0.249565	2.65629	0.00460686	2.50723	0.0487895	-0.495157	0.0114987	-0.616633	0.0240997	-0.69176	0.0492172	-0.249565	0.170406
ENSMUSG00000002997	Prkar2b	0.0560715	1.66766	0.000844361	1.72647	0.058387	0.195376	0.620684	0.0197021	0.00210215	0.120451	0.0632786	0.33468	0.111549
ENSMUSG00000003031	Cdkn1b	0.643311	0.850898	0.0233606	0.539371	0.111647	-1.03487	0.222729	-2.17037	0.0243505	-2.36403	0.112855	-0.643311	0.0934694
ENSMUSG00000003032	Klf4	-0.0846817	2.31786	0.0400822	2.31357	0.00482005	-0.0142471	0.986434	-1.06707	0.0403481	-1.10114	0.0246425	-0.113176	0.471146
ENSMUSG00000003033	Ap1m1	0.330531	2.26021	0.00272891	2.04274	0.0783403	-0.722414	0.00341571	-0.611066	0.00403575	-0.946502	0.0805081	-1.1143	3.16478e-05
ENSMUSG00000003037	Rab8a	0.731828	2.44067	0.0095019	2.2192	0.0415802	-0.735695	0.000799419	-0.90013	0.049087	-1.12276	0.0416008	-0.739562	0.000540187
ENSMUSG00000003038	Hmgn2	0.247842	1.96039	0.0914141	1.87324	0.0665666	-0.289531	0.332106	-0.422493	0.091929	-0.497101	0.0676816	-0.247842	0.513398
ENSMUSG00000003039	Fam32a	-0.179996	0.694333	0.33313	0.68888	0.165001	-0.0181121	1	-2.68055	0.333596	-2.74564	0.174985	-0.21622	0.862821
ENSMUSG00000003051	Elf3	0.518639	1.85692	0.0653296	1.65377	0.095431	-0.674834	0.0303261	-1.39191	0.0666202	-1.64208	0.10003	-0.831029	0.0373873
ENSMUSG00000003053	Cyp2c29	-0.838413	0.755439	0.224719	0.620528	0.0425975	-0.448166	0.609272	0.728771	0.334328	0.206561	0.39806	-1.73474	0.315103
ENSMUSG00000003062	Stard3nl	0.0434885	2.79092	0.0259322	2.70123	0.0339834	-0.297952	0.0904351	-0.538489	0.0260818	-0.704783	0.0463464	-0.552416	0.00176645
ENSMUSG00000003068	Stk11	-0.184851	2.37788	0.040505	2.25118	0.0390668	-0.420879	0.0623461	-0.637281	0.0740292	-0.946321	0.0614782	-1.02661	0.0013203
ENSMUSG00000003070	Efna2	0.660184	1.16645	0.0240625	0.92863	0.031431	-0.790021	0.174841	-0.655279	0.0577519	-0.854014	0.0360242	-0.660184	0.00350337
ENSMUSG00000003072	Atp5d	0.0727172	1.67324	0.0866731	1.59495	0.0206118	-0.260084	0.422593	-1.48713	0.119868	-1.62183	0.0395441	-0.447452	0.285911
ENSMUSG00000003099	Ppp5c	-0.0265025	2.55713	0.00668395	2.46125	0.0255229	-0.318512	0.109873	-0.625518	0.0506312	-0.825259	0.0256469	-0.663526	0.000432732
ENSMUSG00000003119	Cdk12	0.53257	3.64977	0.0071737	3.42443	0.0486215	-0.748565	8.59137e-09	-0.154606	0.0168164	-0.314925	0.0645756	-0.53257	0.0162818
ENSMUSG00000003123	Lipe	-0.0399133	1.77577	0.021992	1.65112	0.0627259	-0.41409	0.192533	-0.416387	0.070708	-0.677709	0.0669909	-0.868094	0.00729893
ENSMUSG00000003131	Pafah1b2	0.624848	2.77936	0.0167147	2.50469	0.0529207	-0.912438	3.20796e-06	-0.753073	0.0253425	-0.941171	0.0529668	-0.624848	0.00135793
ENSMUSG00000003134	Tbc1d8	-0.306936	3.3376	0.013812	3.26449	0.0314285	-0.242874	0.101192	0.171338	0.041464	-0.0672833	0.0446763	-0.792683	9.0457e-05
ENSMUSG00000003135	Cnot11	0.234477	2.57509	0.00805318	2.47342	0.0749421	-0.337724	0.0820461	-0.933702	0.0120598	-1.00429	0.0764601	-0.234477	0.36183
ENSMUSG00000003153	Slc2a3	0.247828	3.18177	0.0340807	3.01944	0.0794557	-0.539255	0.000903543	-1.48021	0.0367018	-1.55482	0.0805469	-0.247828	0.399317
ENSMUSG00000003154	Foxj2	-0.0775934	1.48085	0.050551	1.47539	0.00755367	-0.0181524	1	-0.405449	0.117827	-0.439736	0.0646041	-0.113898	0.798603
ENSMUSG00000003161	Sri	0.183322	1.36842	0.0588326	1.22437	0.0287671	-0.47853	0.287342	-1.26068	0.064616	-1.31587	0.0339966	-0.183322	0.449756
ENSMUSG00000003166	Dgcr2	0.985852	1.18873	0.0564349	0.882873	0.0310658	-1.01605	0.0836004	-1.96382	0.0652674	-2.26059	0.0391453	-0.985852	9.64221e-05
ENSMUSG00000003184	Irf3	2.83175	1.20407	0.0402235	0.319498	0.0356636	-2.93847	0.0001429	-1.57614	0.0850738	-2.42858	0.0561248	-2.83175	0
ENSMUSG00000003190	Bcl2l12	0.550857	1.77979	0.0178479	1.55246	0.0207855	-0.755204	0.0263991	-0.635668	0.0582587	-0.924522	0.0208121	-0.95955	3.02478e-06
ENSMUSG00000003198	Zfp959	-0.0847356	1.6663	0.022544	1.64686	0.113509	-0.0645803	0.77055	-0.570723	0.0514361	-0.545215	0.118399	0.0847356	0.843359
ENSMUSG00000003199	Mpnd	-0.593195	1.63806	0.0200125	1.57049	0.0149931	-0.22448	0.529607	-1.16842	0.136479	-1.48214	0.0485784	-1.04216	0.0303431
ENSMUSG00000003200	Sh3gl1	0.77687	2.43366	0.0133902	2.15233	0.0310421	-0.934569	3.9749e-05	-0.697069	0.064763	-1.02587	0.0350975	-1.09227	8.05539e-06
ENSMUSG00000003206	Ebi3	1.44416	0.0452681	0.253909	-0.408972	0.125202	-1.50895	0.63476	-0.696616	0.260376	-1.17036	0.130725	-1.57375	0.103943
ENSMUSG00000003208	Yju2	0.0372219	1.87809	0.0129141	1.74781	0.0704229	-0.432807	0.144633	-0.749918	0.0774396	-0.999289	0.0704263	-0.828391	0.0172028
ENSMUSG00000003226	Ranbp2	0.514676	3.4001	0.0100196	3.15352	0.0491304	-0.819132	9.23793e-08	-1.01239	0.0305135	-1.16733	0.0498337	-0.514676	0.00801493
ENSMUSG00000003227	Edar	NaN	0.0727472	0.0144317	0.0928696	0.0628001	0.0668451	1	NaN	0.0144317	-0.0414245	0.292372	NaN	NaN
ENSMUSG00000003228	Grk5	0.338385	2.71476	0.0128144	2.61094	0.0427289	-0.344884	0.0642378	0.558902	0.024862	0.453125	0.0460991	-0.351383	0.0434287
ENSMUSG00000003233	Dvl3	0.657168	2.18893	0.0179653	1.99034	0.0705328	-0.659718	0.00903917	-0.233116	0.0339599	-0.430944	0.103731	-0.657168	0.0699157
ENSMUSG00000003234	Abcf3	0.477825	2.19912	0.0379147	1.99801	0.0495026	-0.668056	0.00773713	-1.02816	0.0420991	-1.28653	0.0593991	-0.858286	0.000387013
ENSMUSG00000003235	Eif2b5	0.0319762	2.89328	0.0213854	2.76993	0.0576982	-0.409766	0.0224784	-1.17707	0.0419845	-1.41414	0.0585605	-0.787555	0.00100116
ENSMUSG00000003269	Cyth2	0.344712	2.16056	0.0211964	1.99136	0.0366551	-0.562048	0.0321725	-1.07338	0.0625917	-1.308	0.0462852	-0.779385	0.00257944
ENSMUSG00000003271	Sult2b1	0.460095	1.32056	0.092656	1.17066	0.0212987	-0.497939	0.292068	-0.164577	0.0927348	-0.325864	0.0482381	-0.535783	0.12284
ENSMUSG00000003273	Car11	-0.367533	0.0985907	0.272635	0.116258	0.100995	0.05869	1	-1.39084	0.286646	-1.50148	0.15485	-0.367533	0.734164
ENSMUSG00000003279	Dlgap1	0.249837	2.5064	0.0403119	2.38034	0.0151939	-0.418752	0.0381269	0.279754	0.0545901	0.204545	0.0257749	-0.249837	0.212834
ENSMUSG00000003282	Plag1	0.126946	2.41789	0.040761	2.25981	0.0319375	-0.52514	0.0140979	-0.375125	0.0415836	-0.41334	0.0418123	-0.126946	0.516962
ENSMUSG00000003283	Hck	0.127042	2.32306	0.0146396	2.13035	0.0447451	-0.640188	0.00750669	-0.456576	0.0624727	-0.803764	0.0591176	-1.15333	5.42313e-05
ENSMUSG00000003299	Mrpl4	0.008774	1.64095	0.026064	1.5813	0.0867647	-0.198138	0.56555	-1.20403	0.0958224	-1.32068	0.0931325	-0.387501	0.382683
ENSMUSG00000003308	Keap1	0.41662	2.12338	0.0444271	1.91529	0.00608091	-0.691263	0.00863003	-0.899526	0.0773365	-1.19029	0.0321742	-0.965907	0.000517872
ENSMUSG00000003309	Ap1m2	-0.287025	1.02103	0.0651695	1.11555	0.0065106	0.313996	0.673145	-1.21522	0.0725861	-1.30163	0.0318901	-0.287025	0.275795
ENSMUSG00000003316	Glg1	0.456867	3.41259	0.0235379	3.23537	0.0364157	-0.588693	5.96162e-05	-0.103846	0.0281368	-0.320743	0.0384648	-0.720519	5.33422e-06
ENSMUSG00000003341	Atp8b3	-0.346361	0.728908	0.0631166	0.768688	0.0233342	0.132146	1	-0.853209	0.0727876	-0.957474	0.0339757	-0.346361	0.194283
ENSMUSG00000003344	Btbd2	-0.420316	1.95064	0.0723371	1.85789	0.0962401	-0.308103	0.275868	-0.64644	0.150701	-0.958464	0.0962452	-1.03652	0.080988
ENSMUSG00000003345	Csnk1g2	-0.146608	2.30621	0.034112	2.1685	0.0573708	-0.457474	0.0513866	-0.739632	0.110723	-1.05919	0.0784103	-1.06155	0.018506
ENSMUSG00000003346	Abhd17a	-0.561275	1.37378	0.025577	1.25583	0.0923279	-0.391808	0.374684	-0.989738	0.157317	-1.39459	0.135864	-1.34489	0.0514543
ENSMUSG00000003348	Mob3a	0.520194	1.7002	0.0111053	1.46696	0.0400699	-0.774801	0.0326781	-0.953286	0.0831127	-1.26317	0.0402689	-1.02941	0.000792593
ENSMUSG00000003352	Cacnb3	-0.2196	1.2878	0.0122952	1.28777	0.116853	-0.000107474	0.934106	-1.02716	0.0394044	-1.09333	0.120592	-0.219815	0.601964
ENSMUSG00000003354	Ccdc65	-0.0751168	0.221359	0.318223	0.405751	0.0252096	0.612537	1	-1.27479	0.324672	-1.2974	0.0256041	-0.0751168	0.944646
ENSMUSG00000003355	Fkbp11	0.128361	0.766359	0.0523144	0.585722	0.0660728	-0.600061	0.480109	-1.40829	0.0893809	-1.73092	0.0660875	-1.07176	0.00370293
ENSMUSG00000003360	Ddx23	-0.0455958	2.34996	0.0575578	2.19713	0.0512628	-0.507705	0.0289331	-1.13711	0.0750888	-1.4565	0.0569998	-1.06101	0.000704053
ENSMUSG00000003363	Pld3	-0.07377	1.96733	0.0227849	1.87284	0.0616478	-0.313899	0.249211	-0.72937	0.12403	-0.940563	0.0711216	-0.701568	0.13964
ENSMUSG00000003378	Grik5	-0.227025	2.05631	0.0108078	1.94157	0.0620092	-0.381142	0.148119	0.72295	0.057417	0.425138	0.0703201	-0.98931	0.00103635
ENSMUSG00000003379	Cd79a	0.0133565	0.47598	0.0851015	0.67217	0.0614359	0.651726	0.700083	0.0351263	0.0986672	0.423484	0.061814	1.2901	0.00085141
ENSMUSG00000003380	Rabac1	-0.187021	0.722991	0.0183213	0.634559	0.0990846	-0.293765	0.725405	-1.77766	0.201793	-2.01082	0.124941	-0.774552	0.325903
ENSMUSG00000003382	Etv3	0.697947	1.88634	0.0163661	1.62217	0.0214729	-0.877544	0.00535138	-1.0371	0.0164757	-1.35533	0.0251523	-1.05714	0
ENSMUSG00000003402	Prkcsh	0.188225	2.16538	0.0422026	1.99709	0.108048	-0.559046	0.0288056	-1.24203	0.0793526	-1.52195	0.10968	-0.929868	0.0386667
ENSMUSG00000003410	Elavl3	-0.238419	0.938841	0.110474	0.942438	0.193373	0.0119499	0.89898	-0.351644	0.114634	-0.272678	0.194524	0.262319	0.726539
ENSMUSG00000003411	Rab3b	0.111269	1.45296	0.0257515	1.53505	0.0871101	0.27271	0.540776	0.201956	0.0318327	0.235452	0.0871156	0.111269	0.717996
ENSMUSG00000003418	St8sia6	0.380634	2.79797	0.0221317	2.57405	0.0350569	-0.743855	0.00013864	0.294209	0.05267	0.179626	0.0506689	-0.380634	0.116931
ENSMUSG00000003420	Fcgrt	-0.364721	0.755439	0.224719	0.948146	0.0129897	0.640158	0.502877	-0.831543	0.234361	-0.941335	0.0133761	-0.364721	0.639991
ENSMUSG00000003421	Nosip	-0.286155	2.27957	0.0265216	2.17984	0.0446149	-0.331315	0.157912	-0.621529	0.135222	-0.907141	0.0627157	-0.948784	0.0553501
ENSMUSG00000003423	Pih1d1	0.553443	1.7867	0.00670257	1.57793	0.0129614	-0.693518	0.0384927	-1.07136	0.048456	-1.3223	0.0399444	-0.833592	6.4435e-05
ENSMUSG00000003429	Rps11	0.123468	2.18327	0.080692	2.02789	0.0211603	-0.516185	0.0541203	-1.60103	0.127116	-1.63819	0.0479735	-0.123468	0.784424
ENSMUSG00000003435	Supt5	0.410057	2.85298	0.0428538	2.62911	0.0646338	-0.74366	8.5591e-05	-0.791721	0.0548265	-1.11601	0.0648374	-1.07726	0.000133902
ENSMUSG00000003436	Dll3	1.10797	0.879472	0.0664602	0.503554	0.263792	-1.24877	0.174777	-0.622944	0.147758	-0.956477	0.265459	-1.10797	0.272277
ENSMUSG00000003437	Paf1	0.59472	1.67481	0.0261079	1.46114	0.0463134	-0.709789	0.0498967	-1.55874	0.0315718	-1.80704	0.0490282	-0.824859	2.06179e-05
ENSMUSG00000003438	Timm50	0.989143	1.98276	0.00791672	1.60518	0.0886329	-1.25428	3.7635e-05	-0.968467	0.072549	-1.42586	0.0886427	-1.51943	6.52213e-05
ENSMUSG00000003444	Med29	-0.251323	1.88266	0.0869705	1.80759	0.0120838	-0.249351	0.426556	-0.51434	0.125538	-0.74012	0.0502742	-0.750025	0.094999
ENSMUSG00000003452	Bicd1	0.219134	2.66632	0.0406862	2.49597	0.0462009	-0.565892	0.00314644	-0.0963946	0.074301	-0.16236	0.0489392	-0.219134	0.458428
ENSMUSG00000003458	Ncstn	0.396768	2.33515	0.00649964	2.16388	0.0626906	-0.568952	0.0127163	-0.752408	0.00802902	-0.871847	0.064483	-0.396768	0.0660536
ENSMUSG00000003464	Pex19	0.618407	2.04832	0.0287016	1.85887	0.0447476	-0.629328	0.0232302	-1.23311	0.0373821	-1.41927	0.0498807	-0.618407	0.00282204
ENSMUSG00000003469	Phyhip	0.87173	0.787407	0.267551	0.512789	0.150962	-0.912262	0.360558	-0.848509	0.268659	-1.13533	0.166517	-0.952793	0.364179
ENSMUSG00000003476	Crhr2	-0.514698	1.0754	0.0647056	0.875007	0.0554979	-0.665696	0.323658	-0.868857	0.0662253	-1.42459	0.0675158	-1.84609	4.19934e-09
ENSMUSG00000003477	Inmt	NaN	NaN	0	NaN	0	NaN	1	NaN	0	NaN	0	NaN	NaN
ENSMUSG00000003484	Cyp4f18	NaN	NaN	0	0.116258	0.100995	NaN	0.32118	NaN	0.157284	0.459085	0.172884	NaN	NaN
ENSMUSG00000003500	Impdh1	-0.392132	2.01145	0.0537834	1.92933	0.0433246	-0.272804	0.327772	-0.609643	0.0668842	-0.891931	0.0487156	-0.93774	0.000645953
ENSMUSG00000003505	Psg18	NaN	NaN	0	NaN	0	NaN	1	NaN	0	NaN	0	NaN	NaN
ENSMUSG00000003518	Dusp3	0.542374	1.69304	0.0620989	1.50905	0.0264958	-0.611182	0.0991424	-0.676958	0.064279	-0.881656	0.0265759	-0.67999	0.00325147
ENSMUSG00000003526	Prodh	0.675633	1.89789	0.0409277	1.68799	0.0307415	-0.69726	0.0195305	-0.81852	0.0550727	-1.03493	0.0327822	-0.718888	0.000734014
ENSMUSG00000003527	Ess2	0.0150428	1.96164	0.0710195	1.86706	0.0520196	-0.314177	0.233709	-0.765783	0.0726906	-0.950408	0.0520366	-0.613312	0.0389003
ENSMUSG00000003528	Slc25a1	0.467288	1.3435	0.0819023	1.10937	0.0864796	-0.777762	0.0999179	-1.80747	0.0936186	-2.13506	0.0878184	-1.08824	0.0107071
ENSMUSG00000003531	Dgcr6	0.565887	1.47667	0.015535	1.27581	0.0898352	-0.667241	0.101058	-1.02046	0.0209264	-1.25183	0.133374	-0.768595	0.0865697
ENSMUSG00000003534	Ddr1	-0.262898	1.19411	0.116037	1.30839	0.0789214	0.379618	0.504476	-0.876956	0.116136	-0.956096	0.088228	-0.262898	0.587392
ENSMUSG00000003541	Ier3	-0.247368	0.0727472	0.0144317	-0.07137	0.0161067	-0.478747	0.722719	-1.87759	0.0345347	-1.80313	0.0418794	0.247368	0.170118
ENSMUSG00000003545	Fosb	NaN	NaN	0	-0.408972	0.125202	NaN	1	NaN	0.0161382	-1.16541	0.186974	NaN	NaN
ENSMUSG00000003546	Klc4	-0.0909227	1.50608	0.0570885	1.32092	0.0333395	-0.61508	0.156759	-0.873928	0.0953006	-1.27161	0.0792431	-1.32108	0.00133367
ENSMUSG00000003549	Ercc1	0.692217	1.92885	0.10579	1.66122	0.0862444	-0.889046	0.0040248	-0.774341	0.164446	-1.10122	0.0930312	-1.08588	0.0836116
ENSMUSG00000003555	Cyp17a1	NaN	NaN	0	NaN	0	NaN	1	NaN	0	NaN	0.140317	NaN	NaN
ENSMUSG00000003559	As3mt	0.394399	2.14222	0.0172948	1.94846	0.0952885	-0.643662	0.0131671	-0.67625	0.0334628	-0.794977	0.0955097	-0.394399	0.240732
ENSMUSG00000003573	Homer3	0.379886	1.80563	0.0341679	1.58394	0.00163479	-0.736468	0.029495	-0.654509	0.0498293	-0.983549	0.0024447	-1.09305	4.24043e-11
ENSMUSG00000003575	Crtc1	0.928384	2.49962	0.020277	2.20335	0.0418181	-0.984195	7.34268e-06	0.425388	0.0320584	0.145917	0.0620491	-0.928384	6.2939e-05
ENSMUSG00000003581	Rnf215	0.853953	1.25528	0.0975383	0.976353	0.103572	-0.926569	0.078144	-1.11307	0.131763	-1.41385	0.105167	-0.999186	0.0743985
ENSMUSG00000003585	Sec14l2	0.180135	1.7562	0.0618374	1.56938	0.123882	-0.620614	0.0621544	-0.41594	0.0635804	-0.735361	0.138928	-1.06109	0.03656
ENSMUSG00000003604	Aven	0.156862	3.43644	0.0301509	3.29487	0.0385906	-0.470297	0.000810144	0.36155	0.0307512	0.125623	0.0432015	-0.783732	8.62429e-06
ENSMUSG00000003617	Cp	NaN	NaN	0	-0.33867	0.141309	NaN	1	NaN	0	NaN	0.141309	NaN	NaN
ENSMUSG00000003623	Crot	0.406686	2.49998	0.0275168	2.35492	0.0422968	-0.481893	0.0187197	-0.805618	0.0307196	-0.928042	0.0451848	-0.406686	0.0250498
ENSMUSG00000003644	Rps6ka1	-0.346451	2.77516	0.0404123	2.70564	0.0434245	-0.230937	0.221506	-0.765778	0.0991886	-1.00911	0.0437575	-0.808324	0.0248003
ENSMUSG00000003657	Calb2	0.328228	1.37511	0.0464211	1.16114	0.0567609	-0.710791	0.119919	-1.11111	0.0969044	-1.20991	0.0755836	-0.328228	0.421405
ENSMUSG00000003660	Snrnp200	0.238155	3.00997	0.0505533	2.89442	0.0482818	-0.383834	0.0292876	-1.12559	0.0516032	-1.28499	0.0555951	-0.529512	0.0356043
ENSMUSG00000003662	Ciao1	0.874895	1.62979	0.0378361	1.31708	0.0250753	-1.0388	0.00783926	-1.50672	0.0434327	-1.86877	0.0469508	-1.2027	1.50827e-08
ENSMUSG00000003665	Has1	NaN	-0.202439	0.176559	NaN	0	NaN	0.417117	NaN	0.176559	NaN	0.33293	NaN	NaN
ENSMUSG00000003680	Taf6l	0.199631	1.74635	0.023431	1.57526	0.0727685	-0.568339	0.079022	-1.00679	0.0523677	-1.28887	0.0841547	-0.937047	0.00442875
ENSMUSG00000003721	Insig2	0.622281	2.17029	0.0475511	1.92981	0.00360921	-0.798836	0.00224868	-0.665598	0.0609382	-0.852923	0.0145074	-0.622281	0.00278571
ENSMUSG00000003731	Kpna6	0.377207	2.5245	0.0135955	2.35636	0.0601702	-0.558545	0.00744125	-1.01712	0.0153657	-1.13067	0.0772631	-0.377207	0.149463
ENSMUSG00000003746	Man1a	0.249678	2.15413	0.0252389	2.04284	0.0381442	-0.3697	0.13861	0.402401	0.0468911	0.32724	0.114492	-0.249678	0.543522
ENSMUSG00000003752	Itpkc	-0.410654	2.17149	0.0560269	2.20491	0.0326485	0.111008	0.728424	-0.607474	0.0873426	-0.731093	0.0474159	-0.410654	0.213549
ENSMUSG00000003762	Coq8b	-0.183404	1.82862	0.0262705	1.66057	0.078209	-0.558241	0.0710718	-0.33771	0.0486863	-0.729015	0.0894523	-1.29989	0.000121925
ENSMUSG00000003778	Brd8	0.333585	3.19615	0.0166932	3.0952	0.0478716	-0.335353	0.0327886	-0.702634	0.0186938	-0.803053	0.0479274	-0.333585	0.0509379
ENSMUSG00000003779	Kif20a	0.30711	2.38268	0.0488852	2.24067	0.0254924	-0.471748	0.0390207	-1.62494	0.0514447	-1.81651	0.0255415	-0.636386	0.000851846
ENSMUSG00000003808	Farsa	0.518244	2.36319	0.0331988	2.15275	0.0361914	-0.699072	0.00275724	-1.00584	0.0526238	-1.27072	0.0423078	-0.879901	8.75174e-05
ENSMUSG00000003809	Gcdh	1.14796	1.62905	0.0260478	1.27264	0.0520954	-1.18395	0.00252755	-1.57032	0.032509	-1.93756	0.0646978	-1.21995	3.93715e-07
ENSMUSG00000003810	Mast2	0.52119	3.56533	0.00238995	3.38393	0.0549274	-0.602607	5.79935e-06	0.62471	0.00568012	0.467816	0.110913	-0.52119	0.15774
ENSMUSG00000003812	Dnase2a	0.493904	2.38575	0.0217043	2.2183	0.0305112	-0.556237	0.0112688	-0.606422	0.0440364	-0.755102	0.0331004	-0.493904	0.00695725
ENSMUSG00000003813	Rad23a	0.466783	2.08704	0.0160377	1.91587	0.0681316	-0.568612	0.0334129	-0.980348	0.0612451	-1.18217	0.0696591	-0.67044	0.0295639
ENSMUSG00000003814	Calr	0.62737	2.3945	0.035846	2.18586	0.0147011	-0.693093	0.00250672	-1.85438	0.0410029	-2.08281	0.014709	-0.758817	1.5731e-07
ENSMUSG00000003824	Syce2	0.793487	2.32256	0.0426775	2.07335	0.0204225	-0.827874	0.000565979	-0.596237	0.0450736	-0.855803	0.0205696	-0.86226	1.61476e-07
ENSMUSG00000003847	Nfat5	-0.0553637	3.17114	6.67369e-05	3.02048	0.0548682	-0.500484	0.00166586	-0.056565	0.0701863	-0.0398989	0.0949961	0.0553637	0.887787
ENSMUSG00000003848	Nob1	0.31781	2.52531	0.0143815	2.36379	0.0621575	-0.536561	0.0100359	-0.547839	0.0510198	-0.77521	0.077589	-0.755311	0.0143442
ENSMUSG00000003849	Nqo1	0.469417	2.66925	0.0106013	2.515	0.0462912	-0.512409	0.00808334	-1.01048	0.0127573	-1.17768	0.0567721	-0.5554	0.0040618
ENSMUSG00000003863	Ppfia3	-0.324698	1.6211	0.00388069	1.54567	0.0858671	-0.25056	0.446953	-0.470485	0.0369404	-0.719081	0.08696	-0.825817	0.00850897
ENSMUSG00000003865	Gys1	0.667082	2.10171	0.0460357	1.86585	0.0371527	-0.783514	0.0033059	-0.718908	0.0463533	-0.989819	0.0372275	-0.899947	5.19333e-06
ENSMUSG00000003868	Ruvbl2	-0.493549	2.36096	0.0332324	2.27876	0.0818446	-0.27307	0.211973	-0.892383	0.104903	-1.20536	0.0972201	-1.03969	0.0286508
ENSMUSG00000003872	Lin7b	0.234219	1.00684	0.0944696	0.894409	0.162499	-0.373486	0.522149	-0.114258	0.126799	-0.184765	0.171406	-0.234219	0.740875
ENSMUSG00000003873	Bax	-0.433797	2.37049	0.0440292	2.32019	0.0209791	-0.167085	0.465009	-1.12014	0.0994518	-1.35132	0.0572522	-0.767966	0.0439487
ENSMUSG00000003882	Il7r	NaN	NaN	0	NaN	0	NaN	1	NaN	0	NaN	0	NaN	NaN
ENSMUSG00000003923	Tfam	0.47169	2.49233	0.00628276	2.26714	0.0478727	-0.748075	0.000519453	-1.03391	0.0134085	-1.17591	0.0480596	-0.47169	0.00442953
ENSMUSG00000003929	Zfp81	0.722582	2.63902	0.0527927	2.38091	0.0411176	-0.857421	2.15906e-05	-0.311519	0.0688529	-0.529038	0.0462928	-0.722582	0.00874901
ENSMUSG00000003934	Efnb3	0.212682	1.1643	0.0574014	1.24124	0.0432461	0.255588	0.718852	-0.741967	0.057414	-0.652111	0.0735351	0.298494	0.335474
ENSMUSG00000003948	Mmd	0.59059	1.45627	0.0784274	1.24581	0.0258472	-0.699149	0.124519	-0.982785	0.0831398	-1.16057	0.0306303	-0.59059	0.0447982
ENSMUSG00000003949	Hlf	0.0997242	1.80792	0.00662244	1.93016	0.000671138	0.406085	0.180591	0.0540516	0.086486	0.0840715	0.0431132	0.0997242	0.756067
ENSMUSG00000003955	Fam162a	0.251279	2.54818	0.000878423	2.39066	0.0582664	-0.523279	0.0103975	-0.46351	0.0369686	-0.539152	0.0659743	-0.251279	0.317205
ENSMUSG00000003970	Rpl8	1.44374	2.33544	0.0694281	1.89813	0.0186501	-1.45274	2.99128e-08	-2.13481	0.12497	-2.56941	0.0732127	-1.44374	0.00269373
ENSMUSG00000003974	Grm3	NaN	0.805786	0.0816994	0.718318	0.15304	-0.290563	0.635807	NaN	0.0816994	NaN	0.15304	NaN	NaN
ENSMUSG00000003992	Ssbp2	-0.0823115	2.62499	6.07428e-05	2.64266	0.0417758	0.0587056	0.795429	0.886506	0.0457074	0.946629	0.0455166	0.199723	0.351307
ENSMUSG00000004018	Fancl	0.609242	3.20901	0.0532739	2.95447	0.0749588	-0.845571	1.29587e-07	0.151671	0.0580813	-0.0317289	0.075471	-0.609242	0.0541287
ENSMUSG00000004031	Brinp2	-0.802477	1.31957	0.0849483	1.14718	0.0450775	-0.572691	0.241121	0.147508	0.123225	0.389077	0.0896436	0.802477	0.112901
ENSMUSG00000004032	Gstm5	NaN	NaN	0	-0.07137	0.0161067	NaN	0.517576	NaN	0.0140364	-1.8771	0.043356	NaN	NaN
ENSMUSG00000004035	Gstm7	2.07397	0.373777	0.0187256	-0.33867	0.141309	-2.3667	0.154858	-1.1574	0.1383	-1.95797	0.141515	-2.65943	5.21234e-05
ENSMUSG00000004038	Gstm3	0.205047	0.47598	0.0851015	0.405751	0.0252096	-0.233296	0.820798	-1.44213	0.0851039	-1.52086	0.0655111	-0.261546	0.463501
ENSMUSG00000004040	Stat3	0.157954	3.00911	0.00843044	2.88125	0.038977	-0.424752	0.0118229	-0.429952	0.0503717	-0.638129	0.0392045	-0.691551	0.00110854
ENSMUSG00000004043	Stat5a	0.155014	0.722991	0.0183213	0.620528	0.0425975	-0.340375	0.725755	-1.34545	0.0652539	-1.50372	0.0525243	-0.525736	0.0588489
ENSMUSG00000004044	Cavin1	0.468035	1.12526	0.101886	0.915487	0.134558	-0.696865	0.197812	-1.66712	0.130346	-1.80801	0.177253	-0.468035	0.521937
ENSMUSG00000004054	Map3k11	0.00109331	1.85223	0.047718	1.71989	0.0207405	-0.439621	0.161233	-0.662025	0.0963473	-0.926374	0.0211388	-0.878148	0.00736301
ENSMUSG00000004056	Akt2	0.0873419	3.09686	0.0507611	2.94875	0.0218864	-0.492007	0.00390106	0.0258739	0.0636078	-0.244051	0.0327641	-0.896672	0.000161604
ENSMUSG00000004069	Dnaja3	0.203047	2.48361	0.0417383	2.34871	0.0672899	-0.448136	0.0351317	-0.936256	0.0631852	-1.14494	0.0674208	-0.693226	0.0239184
ENSMUSG00000004070	Hmox2	0.584767	2.51063	0.00293988	2.31544	0.0278953	-0.648376	0.00228541	-0.526504	0.0262968	-0.740833	0.0285563	-0.711985	3.36874e-08
ENSMUSG00000004071	Cdip1	0.507372	2.49374	0.0233755	2.27116	0.024186	-0.739392	0.000568221	-0.784673	0.0252768	-0.937407	0.0468812	-0.507372	0.00413546
ENSMUSG00000004085	Map3k20	0.184001	3.1318	0.00943303	3.25714	0.0608501	0.416377	0.005944	0.117888	0.0454009	0.173278	0.0617076	0.184001	0.469672
ENSMUSG00000004096	Cwc15	0.607612	2.39115	0.0151408	2.20085	0.0395454	-0.632175	0.00485709	-1.04338	0.0170554	-1.22629	0.0410217	-0.607612	3.83551e-05
ENSMUSG00000004098	Col5a3	-1.06833	0.94603	0.00209722	1.00781	0.0319952	0.205234	0.811488	0.0625975	0.15651	-0.259002	0.115216	-1.06833	0.0979683
ENSMUSG00000004099	Dnmt1	1.06387	3.15782	0.00307072	2.8201	0.0515792	-1.12186	9.02116e-11	-0.790983	0.0336868	-1.14616	0.051823	-1.17986	9.12436e-09
ENSMUSG00000004100	Ppan	NaN	NaN	0	-0.07137	0.0161067	NaN	0.517576	NaN	0.0867917	-3.61113	0.042806	NaN	NaN
ENSMUSG00000004105	Angptl2	-0.614635	0.963498	0.284625	0.911857	0.0925491	-0.17155	0.796041	-0.531595	0.311455	-0.819902	0.100299	-0.957735	0.378254
ENSMUSG00000004110	Cacna1e	0.0101753	1.17495	0.107214	1.45492	0.0281906	0.930039	0.0437027	0.958611	0.13368	0.961674	0.0619303	0.0101753	0.983413
ENSMUSG00000004113	Cacna1b	-0.459119	1.58802	0.0255785	1.66791	0.0695707	0.265394	0.517446	0.617569	0.103827	0.47936	0.10053	-0.459119	0.338911
ENSMUSG00000004127	Trmt10a	0.6975	2.35665	0.000374722	2.09195	0.00393855	-0.879312	0.000224771	-0.829449	0.0121758	-1.03942	0.0181844	-0.6975	0
ENSMUSG00000004151	Etv1	0.4729	3.29276	0.0932179	3.11379	0.0426431	-0.594534	5.0568e-05	0.685807	0.0960848	0.470219	0.0510887	-0.716168	0.0475804
ENSMUSG00000004187	Kifc2	0.264392	0.771717	0.0227962	0.55623	0.309967	-0.715834	0.359909	-0.961919	0.159548	-1.3133	0.310502	-1.16728	0.314147
ENSMUSG00000004207	Psap	0.346616	2.52821	0.0243073	2.36574	0.0271078	-0.539725	0.0105119	-1.05568	0.0537039	-1.27629	0.043861	-0.732833	0.00146494
ENSMUSG00000004221	Ikbkg	0.385476	2.3401	0.0659149	2.20669	0.083335	-0.443192	0.0372311	-0.647726	0.0663213	-0.763766	0.0833371	-0.385476	0.275928
ENSMUSG00000004231	Pax2	NaN	0.549869	0.0207876	0.763589	0.0785636	0.709966	0.499595	NaN	0.0207876	NaN	0.0785636	NaN	NaN
ENSMUSG00000004233	Wars2	0.527926	2.7707	0.0323571	2.60687	0.0542282	-0.544228	0.00350272	0.159341	0.0324625	-0.00939534	0.0542357	-0.560529	0.00759612
ENSMUSG00000004263	Atn1	NaN	NaN	0	NaN	0	NaN	1	NaN	0.0503106	NaN	0.0724208	NaN	NaN
ENSMUSG00000004264	Phb2	1.38012	1.59154	0.139125	1.14929	0.0697039	-1.46912	0.000633387	-2.31878	0.148195	-2.78782	0.0702799	-1.55812	0.00423988
ENSMUSG00000004266	Ptpn6	0.100911	1.78773	0.00978973	1.65706	0.137339	-0.434057	0.153853	-0.927584	0.0418964	-1.15854	0.137469	-0.767203	0.108043
ENSMUSG00000004267	Eno2	0.63777	0.917845	0.0237811	0.706781	0.0293603	-0.701139	0.366415	-1.15294	0.0608112	-1.34493	0.0359554	-0.63777	0.00657523
ENSMUSG00000004268	Emg1	0.720452	2.38799	0.0193668	2.15617	0.0464254	-0.770087	0.000657433	-1.30215	0.0359221	-1.54891	0.054521	-0.819723	0.000157208
ENSMUSG00000004270	Lpcat3	0.390047	2.61976	0.0157008	2.46904	0.00522033	-0.500706	0.0119322	-0.318971	0.0324039	-0.50301	0.0406291	-0.611365	0.000398084
ENSMUSG00000004285	Atp6v1f	0.607561	1.52806	0.0332903	1.34267	0.124331	-0.615849	0.110625	-1.40273	0.100255	-1.59061	0.129445	-0.624137	0.251162
ENSMUSG00000004296	Il12b	NaN	NaN	0	-0.107942	0.204109	NaN	0.513739	NaN	0	NaN	0.204109	NaN	NaN
ENSMUSG00000004317	Clcn5	0.495545	2.77451	0.0227414	2.50358	0.0900256	-0.899999	5.28854e-06	-0.00819032	0.0334382	-0.157364	0.0972266	-0.495545	0.146813
ENSMUSG00000004319	Clcn3	0.203072	3.19181	0.027498	3.02331	0.0463076	-0.55976	0.000369262	-0.466635	0.0511676	-0.527765	0.0464867	-0.203072	0.376551
ENSMUSG00000004328	Hif3a	0.311901	1.52806	0.0332903	1.2934	0.0694137	-0.77953	0.053057	-0.21243	0.0333596	-0.306321	0.178096	-0.311901	0.60433
ENSMUSG00000004341	Gpx6	0.0888473	0.0985907	0.272635	0.319498	0.0356636	0.733838	0.783479	-1.41778	0.2729	-1.39103	0.0374964	0.0888473	0.922652
ENSMUSG00000004344	Gpx5	NaN	NaN	0	NaN	0	NaN	1	NaN	0	NaN	0	NaN	NaN
ENSMUSG00000004347	Pde1c	0.0790999	2.01052	0.0834283	1.98584	0.03856	-0.0819817	0.674983	1.35667	0.134807	1.33286	0.243689	-0.0790999	0.931863
ENSMUSG00000004356	Utp20	0.0245187	3.57557	0.00202341	3.49405	0.0548279	-0.270794	0.0295577	-0.614267	0.0124349	-0.76992	0.0548359	-0.517069	0.00563589
ENSMUSG00000004359	Spic	0.117315	2.26032	0.0182292	2.11054	0.0533773	-0.497547	0.0360778	-0.475526	0.0285299	-0.510842	0.0640035	-0.117315	0.614282
ENSMUSG00000004360	9330159F19Rik	0.977121	-0.255762	0.162127	0.0681495	0.261861	1.07601	1	-1.5018	0.183586	-1.14812	0.269969	1.1749	0.278665
ENSMUSG00000004364	Cul3	0.390631	3.80088	0.0105673	3.61771	0.0443988	-0.608499	1.62492e-07	-0.124221	0.0205348	-0.241813	0.0461267	-0.390631	0.0198612
ENSMUSG00000004366	Sst	NaN	NaN	0	NaN	0	NaN	1	NaN	0.157284	NaN	0.140317	NaN	NaN
ENSMUSG00000004371	Il11	0.471748	0.531744	0.231539	0.942438	0.193373	1.3643	0.180681	0.315404	0.24492	0.994782	0.193438	2.25685	0.0294937
ENSMUSG00000004383	Large1	0.33449	3.88296	0.0113836	3.77307	0.0431719	-0.365043	0.000526269	1.04528	0.019081	0.94459	0.0431743	-0.33449	0.0329109
ENSMUSG00000004393	Ddx56	0.411101	2.36078	0.0120895	2.21339	0.0529298	-0.489605	0.0286453	-1.06555	0.0703127	-1.23657	0.0547068	-0.56811	0.0549024
ENSMUSG00000004394	Tmed4	1.07856	1.55133	0.0654654	1.20611	0.157509	-1.14683	0.00446719	-1.32476	0.0760693	-1.69054	0.15955	-1.21509	0.0385098
ENSMUSG00000004415	Col26a1	-0.41673	1.22201	0.171406	1.07225	0.00375857	-0.497512	0.327408	-0.120935	0.192262	-0.545915	0.0533262	-1.41175	0.0331713
ENSMUSG00000004446	Bid	0.528892	2.63972	0.0508841	2.45883	0.0350285	-0.6009	0.0020645	-0.702145	0.0530086	-0.90471	0.0374721	-0.672908	0.00180588
ENSMUSG00000004451	Ralb	0.0560794	2.19846	0.0039287	2.04375	0.00851891	-0.513918	0.044568	-0.876041	0.0238906	-1.16857	0.0257097	-0.971756	0
ENSMUSG00000004455	Ppp1cc	0.26343	3.07428	0.0374675	2.89996	0.0502132	-0.579062	0.000750178	0.675039	0.0418725	0.40571	0.0516497	-0.894694	5.10766e-05
ENSMUSG00000004460	Dnajb11	0.623033	2.59832	0.0385196	2.39496	0.0745721	-0.675518	0.000725761	-0.817373	0.0394939	-1.03652	0.076493	-0.728002	0.0109062
ENSMUSG00000004462	Tbccd1	0.492998	2.78469	0.0191256	2.60583	0.0755627	-0.594156	0.00150207	-0.153515	0.0246707	-0.362826	0.0781053	-0.695313	0.0106066
ENSMUSG00000004473	Clec11a	NaN	NaN	0	NaN	0	NaN	1	NaN	0.0430236	NaN	0.0105569	NaN	NaN
ENSMUSG00000004500	Zfp324	0.237833	1.30632	0.0742476	1.22668	0.12905	-0.264536	0.545727	-1.32904	0.0753163	-1.41671	0.13077	-0.29124	0.561266
ENSMUSG00000004508	Gab2	-1.03991	1.76186	0.00877326	1.76442	0.00266374	0.00851517	1	0.888597	0.322695	1.20677	0.298083	1.05694	0.468901
ENSMUSG00000004530	Coro1c	-0.0925221	2.87404	0.0303971	2.79344	0.0167957	-0.26776	0.143023	-0.719511	0.0392871	-0.90857	0.0261825	-0.628042	6.21619e-05
ENSMUSG00000004535	Tax1bp1	0.377979	3.18719	0.00767502	3.06076	0.0594212	-0.419999	0.00769526	-0.660797	0.0221628	-0.799878	0.067396	-0.462019	0.0499524
ENSMUSG00000004540	Psg17	NaN	-0.202439	0.176559	0.246852	0.161868	1.49251	0.748173	0.0323935	0.243504	NaN	0.161868	NaN	NaN
ENSMUSG00000004542	Psg19	NaN	NaN	0	NaN	0	NaN	1	NaN	0	NaN	0	NaN	NaN
ENSMUSG00000004552	Ctse	NaN	NaN	0	0.116258	0.100995	NaN	0.32118	NaN	0	0.168603	0.101119	NaN	NaN
ENSMUSG00000004558	Ndrg2	1.76959	0.661285	0.169456	0.116258	0.100995	-1.81054	0.14328	-1.67263	0.170823	-2.20533	0.10342	-1.76959	0.00763876
ENSMUSG00000004561	Mettl17	0.666996	1.95321	0.0207155	1.73771	0.112525	-0.715877	0.0141881	-0.809807	0.0464227	-1.01059	0.112693	-0.666996	0.0994743
ENSMUSG00000004562	Arhgef40	0.0109357	0.486377	0.227649	0.706781	0.0293603	0.732167	0.575427	-0.887862	0.244773	-0.88457	0.0355455	0.0109357	0.989381
ENSMUSG00000004565	Pnpla6	-0.00804969	2.47457	0.0334428	2.36809	0.0365726	-0.353719	0.0983985	-0.902434	0.0576717	-1.11782	0.0431474	-0.715487	0.00278651
ENSMUSG00000004567	Mcoln1	0.627216	1.96936	0.0100532	1.72215	0.0482427	-0.821215	0.00565619	-0.731586	0.0577577	-0.920396	0.0756013	-0.627216	0.0471925
ENSMUSG00000004568	Arhgef18	0.29191	3.42752	0.00624826	3.28083	0.0388968	-0.4873	0.000739565	-0.0320019	0.0414135	-0.237512	0.0422106	-0.68269	0.000510211
ENSMUSG00000004591	Pkn2	0.402956	3.62116	0.00390683	3.45757	0.051378	-0.543441	2.01176e-05	-0.260296	0.0106314	-0.381598	0.0514553	-0.402956	0.0209625
ENSMUSG00000004609	Cd33	NaN	NaN	0	NaN	0	NaN	1	NaN	0	NaN	0	NaN	NaN
ENSMUSG00000004610	Etfb	NaN	0.0727472	0.0144317	NaN	0	NaN	0.221175	-2.7819	0.0736597	NaN	0.0474421	NaN	NaN
ENSMUSG00000004612	Nkg7	NaN	-0.255762	0.162127	NaN	0	NaN	0.417117	NaN	0.162127	NaN	0	NaN	NaN
ENSMUSG00000004626	Stxbp2	-0.210137	1.93958	0.0351202	1.85872	0.106676	-0.268617	0.319075	-0.909594	0.0684534	-1.13458	0.106677	-0.74737	0.075902
ENSMUSG00000004630	Pcp2	NaN	NaN	0	NaN	0	NaN	1	NaN	0	NaN	0.363091	NaN	NaN
ENSMUSG00000004631	Sgce	0.3661	1.86069	0.0685564	1.64099	0.0929462	-0.729829	0.0208023	-0.13514	0.069268	-0.245347	0.121327	-0.3661	0.430205
ENSMUSG00000004633	Chn2	0.483062	3.22002	0.00511731	3.00654	0.0372926	-0.709164	1.12204e-05	1.24897	0.0396193	0.967431	0.0373394	-0.935267	2.32293e-07
ENSMUSG00000004637	Wwox	0.686806	3.65352	0.0212667	3.42728	0.027436	-0.751543	5.91571e-09	0.948734	0.0350273	0.703009	0.0459252	-0.81628	2.09651e-05
ENSMUSG00000004642	Slbp	0.710234	2.71604	0.00792334	2.38178	0.0518228	-1.11039	6.20656e-08	-0.7429	0.0109798	-0.956702	0.0597653	-0.710234	0.000434045
ENSMUSG00000004651	Tyr	NaN	-0.202439	0.176559	NaN	0	NaN	0.417117	NaN	0.176559	NaN	0	NaN	NaN
ENSMUSG00000004654	Ghrhr	NaN	NaN	0	NaN	0	NaN	1	NaN	0	NaN	0	NaN	NaN
ENSMUSG00000004655	Aqp1	NaN	0.257625	0.110508	-0.0376401	0.226197	-0.980849	0.500601	NaN	0.110508	0.0255141	0.314167	NaN	NaN
ENSMUSG00000004661	Arid3b	0.491993	3.01098	0.0187556	2.81597	0.0421323	-0.647795	0.000183192	0.0794932	0.0243757	-0.0686116	0.0719929	-0.491993	0.051349
ENSMUSG00000004665	Cnn2	-0.292299	1.10023	0.121832	1.12165	0.0976051	0.0711489	0.919556	-2.043	0.166432	-2.13099	0.102303	-0.292299	0.65242
ENSMUSG00000004667	Polr2e	0.280719	1.30476	0.0497481	1.07476	0.0324108	-0.764049	0.128509	-1.97795	0.119653	-2.35344	0.051836	-1.24738	0.00398148
ENSMUSG00000004668	Abca13	0.158769	1.518	0.00428274	1.91757	0.0612975	1.32733	8.70223e-05	0.679994	0.303476	0.727788	0.0662065	0.158769	0.877712
ENSMUSG00000004677	Myo9b	0.0126339	3.01943	0.0384314	2.90397	0.0482267	-0.383551	0.027103	-0.26696	0.0508864	-0.494077	0.0539527	-0.754468	0.00219597
ENSMUSG00000004698	Hdac9	-0.241487	2.0269	0.104573	2.08075	0.0516074	0.178884	0.477342	1.07693	0.106071	1.25732	0.0620611	0.599255	0.142133
ENSMUSG00000004707	Ly9	NaN	0.0452681	0.253909	-0.33867	0.141309	-1.27542	0.638574	NaN	0.253909	NaN	0.141309	NaN	NaN
ENSMUSG00000004709	Cd244a	-0.498282	1.42196	0.0209977	1.6062	0.0100051	0.612036	0.121336	0.265717	0.0796289	0.784198	0.0188001	1.72235	2.34303e-10
ENSMUSG00000004730	Adgre1	NaN	0.221359	0.318223	0.0928696	0.0628001	-0.426834	0.765074	NaN	0.318223	NaN	0.0628001	NaN	NaN
ENSMUSG00000004748	Mtfp1	-0.1201	0.668099	0.0690869	0.718318	0.15304	0.166825	1	-1.72165	0.089626	-1.75781	0.156691	-0.1201	0.841258
ENSMUSG00000004768	Rab23	-0.393471	2.45435	0.0534189	2.3874	0.0837682	-0.222427	0.23232	-0.653039	0.0724548	-0.9054	0.0844601	-0.838324	0.0233413
ENSMUSG00000004771	Rab11a	0.142382	2.50424	0.0366228	2.37981	0.000800969	-0.413352	0.0431749	-0.72735	0.04899	-0.770211	0.0277575	-0.142382	0.446536
ENSMUSG00000004788	Eif2b2	0.086193	1.93327	0.0293136	1.72479	0.0379071	-0.69255	0.0202892	-1.02108	0.0852044	-1.41209	0.0787407	-1.29891	0.000750895
ENSMUSG00000004789	Dlst	0.823444	2.56207	0.0294267	2.30268	0.0377165	-0.861661	4.04666e-05	-0.887738	0.0328928	-1.13562	0.0447692	-0.823444	8.11927e-06
ENSMUSG00000004791	Pgf	NaN	NaN	0	-0.33867	0.141309	NaN	1	NaN	0.259158	-1.73272	0.142662	NaN	NaN
ENSMUSG00000004798	Ulk2	-0.231749	2.27532	0.0455501	2.23275	0.0597338	-0.141393	0.545668	0.425504	0.0509648	0.495267	0.0770844	0.231749	0.450283
ENSMUSG00000004814	Ccl24	NaN	NaN	0	NaN	0	NaN	1	NaN	0	NaN	0	NaN	NaN
ENSMUSG00000004815	Dgkq	0.316818	1.67414	0.0154737	1.54227	0.0444605	-0.438071	0.20682	-1.19269	0.0268128	-1.36106	0.0444619	-0.559324	0.00118329
ENSMUSG00000004821	Tmed11	NaN	NaN	0	-0.33867	0.141309	NaN	1	NaN	0	NaN	0.141309	NaN	NaN
ENSMUSG00000004837	Grap	-0.00650044	0.722991	0.0183213	0.749563	0.115391	0.0882701	1	-0.306782	0.125781	-0.308738	0.164084	-0.00650044	0.992448
ENSMUSG00000004842	Pou1f1	NaN	NaN	0	-0.408972	0.125202	NaN	1	NaN	0	NaN	0.125202	NaN	NaN
ENSMUSG00000004843	Chmp2b	0.382631	2.47348	0.00168844	2.28398	0.0502667	-0.629501	0.00342432	-0.596134	0.0445784	-0.711318	0.0521831	-0.382631	0.0932918
ENSMUSG00000004846	Plod3	-0.151942	1.3773	0.088937	1.34897	0.0979533	-0.0941151	0.765817	-1.53993	0.114393	-1.64234	0.0984351	-0.340172	0.497427
ENSMUSG00000004849	Ap1s1	0.302805	1.64095	0.026064	1.43563	0.0244715	-0.682056	0.0707617	-1.32928	0.0390832	-1.64877	0.0245094	-1.06131	4.34786e-12
ENSMUSG00000004864	Mapk13	1.13365	0.810682	0.0111969	0.4574	0.118887	-1.17358	0.197487	-0.95087	0.102171	-1.31617	0.118958	-1.21351	0.0198301
ENSMUSG00000004865	Srpk1	0.736364	3.00329	0.00758235	2.69345	0.0522749	-1.02927	2.2333e-08	-0.800049	0.00953332	-1.02172	0.0579484	-0.736364	0.000160313
ENSMUSG00000004872	Pax3	0.669297	1.21313	0.0638934	0.915487	0.134558	-0.988754	0.0749903	0.996792	0.102263	0.795314	0.155386	-0.669297	0.278757
ENSMUSG00000004880	Lbr	0.71879	2.84592	0.0226042	2.592	0.0252034	-0.843498	1.17148e-05	-0.88835	0.0229466	-1.10473	0.0261055	-0.71879	4.8019e-10
ENSMUSG00000004885	Crabp2	0.196656	0.855314	0.0871592	1.00579	0.232746	0.49986	0.610311	-0.531289	0.0951828	-0.47209	0.236047	0.196656	0.816075
ENSMUSG00000004891	Nes	0.0827659	1.00684	0.0944696	0.864195	0.0985553	-0.473857	0.436295	-1.921	0.0945572	-2.18137	0.099284	-0.864948	0.0575561
ENSMUSG00000004892	Bcan	0.210842	0.239871	0.0773505	0.405751	0.0252096	0.551044	1	-0.732931	0.0932491	-0.669461	0.099406	0.210842	0.64145
ENSMUSG00000004894	Hapln2	NaN	NaN	0	NaN	0	NaN	1	NaN	0	NaN	0	NaN	NaN
ENSMUSG00000004895	Prcc	0.343531	2.86409	0.00388803	2.66726	0.0429981	-0.653868	0.000365606	-0.219063	0.054176	-0.509318	0.0459422	-0.964206	4.3853e-05
ENSMUSG00000004896	Rrnad1	0.0955513	1.45407	0.0432369	1.40808	0.0617012	-0.152753	0.680418	-1.32019	0.0518133	-1.38339	0.0637534	-0.209955	0.441698
ENSMUSG00000004897	Hdgf	0.262882	2.55384	0.0560776	2.4591	0.0542464	-0.314722	0.132701	-1.495	0.0561778	-1.60534	0.067633	-0.366562	0.209459
ENSMUSG00000004902	Slc25a18	-0.473093	2.26689	0.0431383	2.14981	7.13624e-05	-0.388951	0.115074	1.74289	0.0457406	1.3663	0.403584	-1.251	0.353838
ENSMUSG00000004929	Thop1	0.067324	1.78875	0.0262335	1.61473	0.0386838	-0.578073	0.0815281	-1.30691	0.127796	-1.63468	0.0422326	-1.08882	0.0148818
ENSMUSG00000004931	Apba3	-0.0780508	1.0006	0.000986497	1.06718	0.0546402	0.221172	0.740434	-1.39736	0.209698	-1.42086	0.0665967	-0.0780508	0.914956
ENSMUSG00000004933	Matk	NaN	-0.255762	0.162127	NaN	0	NaN	0.417117	NaN	0.162127	NaN	0.150248	NaN	NaN
ENSMUSG00000004934	Pias4	-0.250216	1.96382	0.00984238	1.8933	0.0746382	-0.23426	0.376245	-0.738136	0.0997101	-0.954497	0.0746511	-0.718736	0.0823836
ENSMUSG00000004936	Map2k1	0.49049	3.31272	0.00707951	3.15509	0.0397679	-0.523634	0.000627676	-0.303108	0.00953206	-0.45076	0.044835	-0.49049	0.00127637
ENSMUSG00000004937	Sgta	0.226841	2.05942	0.0111989	1.91889	0.0501377	-0.466838	0.078815	-1.06711	0.0468589	-1.27989	0.0510214	-0.706836	0.00212962
ENSMUSG00000004939	Nmrk2	NaN	NaN	0	NaN	0	NaN	1	NaN	0	NaN	0	NaN	NaN
ENSMUSG00000004945	Tmem242	0.386539	2.70673	0.0185627	2.53991	0.0692489	-0.554158	0.00442839	-0.294788	0.0397397	-0.512065	0.0757985	-0.721777	0.0111251
ENSMUSG00000004947	Dtx2	0.105234	2.46823	0.0133616	2.3422	0.0383293	-0.418663	0.0447037	-0.0961753	0.0760802	-0.316557	0.0423435	-0.732092	0.011371
ENSMUSG00000004948	Zp3	-0.0743621	1.37064	0.208591	1.21832	0.165995	-0.506006	0.18612	-0.694786	0.212053	-1.02182	0.178272	-1.08637	0.237811
ENSMUSG00000004951	Hspb1	-0.127525	1.29847	0.0483369	1.14718	0.0450775	-0.502594	0.277508	-1.54908	0.15249	-1.89006	0.0465782	-1.13271	0.0324728
ENSMUSG00000004952	Rasa4	-0.619065	1.65393	0.0484558	1.6971	0.00555037	0.143399	0.675531	-0.536957	0.107793	-0.723314	0.011999	-0.619065	0.0857542
ENSMUSG00000004961	Syt5	0.0255079	0.257625	0.110508	0.116258	0.100995	-0.469611	0.762087	-0.520548	0.19668	-0.528227	0.118951	-0.0255079	0.97335
ENSMUSG00000004980	Hnrnpa2b1	0.499257	3.41495	0.0473582	3.25686	0.0497516	-0.525172	0.000542962	-1.08459	0.116203	-1.25048	0.050065	-0.551087	0.18982
ENSMUSG00000004988	Fxyd4	-0.62422	0.386891	0.176884	0.381715	0.203775	-0.0171933	1	-0.807528	0.183218	-0.619619	0.352556	0.62422	0.636257
ENSMUSG00000004994	Ccdc130	0.712015	1.73896	0.0820985	1.48881	0.080916	-0.830987	0.0175208	-0.566085	0.0952905	-0.852052	0.0810261	-0.94996	0.0222408
ENSMUSG00000004996	Mri1	1.1163	1.98352	0.0661837	1.63689	0.0426762	-1.15147	0.000106941	-0.770606	0.0745268	-1.10665	0.0428239	-1.1163	9.24824e-05
ENSMUSG00000005034	Prkacb	0.39608	2.93205	0.00477193	2.75284	0.056308	-0.595347	0.000825143	-0.251527	0.0164981	-0.370759	0.0897078	-0.39608	0.191148
ENSMUSG00000005043	Sgsh	0.0715217	0.728908	0.0631166	0.706781	0.0293603	-0.0735046	1	-1.10395	0.138782	-1.12667	0.0340821	-0.0754875	0.873658
ENSMUSG00000005045	Chd5	-0.395299	1.49145	0.046303	1.66102	0.0343968	0.56332	0.156352	-0.470929	0.0749552	-0.589926	0.0450829	-0.395299	0.173686
ENSMUSG00000005054	Cstb	0.557274	1.11171	0.0120009	0.882873	0.0310658	-0.76019	0.227239	-2.28057	0.0170004	-2.44832	0.0513141	-0.557274	0.00191357
ENSMUSG00000005057	Sh2b2	0.837541	1.35798	0.0499322	1.07398	0.159533	-0.943403	0.0569899	0.175669	0.135692	-0.0764555	0.164712	-0.837541	0.237431
ENSMUSG00000005069	Pex5	0.999751	2.54106	0.0140824	2.19472	0.0360961	-1.15052	2.06638e-07	-0.611869	0.0749121	-1.0036	0.0433802	-1.30129	6.0336e-06
ENSMUSG00000005078	Jkamp	0.629648	2.3001	0.0658221	2.08951	0.0289241	-0.699555	0.00295171	-0.668941	0.0723929	-0.858483	0.0405108	-0.629648	0.0223226
ENSMUSG00000005087	Cd44	-0.13975	1.35798	0.0499322	1.47569	0.0700809	0.391051	0.414006	0.185911	0.102281	0.143842	0.186552	-0.13975	0.84325
ENSMUSG00000005089	Slc1a2	-1.27406	0.0452681	0.253909	0.246852	0.161868	0.669648	1	-0.19702	0.413462	0.589679	0.21422	2.61336	0.0911386
ENSMUSG00000005102	Eif2ak4	0.723976	2.83475	0.0148938	2.55692	0.0720862	-0.92291	1.53364e-06	-0.058189	0.0310115	-0.395898	0.0724579	-1.12184	1.82896e-05
ENSMUSG00000005103	Wdr1	-0.0834427	2.94407	0.120248	2.85772	0.03102	-0.28684	0.146887	-0.977838	0.124599	-1.17565	0.0340847	-0.657122	0.125685
ENSMUSG00000005107	Slc2a9	-1.25349	1.76403	0.0436408	2.03364	0.00789885	0.895637	0.00224252	1.30751	0.223375	0.930176	0.217532	-1.25349	0.226198
ENSMUSG00000005124	Ccn4	0.610174	1.24348	0.0580287	1.00488	0.00102335	-0.792617	0.127867	-0.47592	0.0646327	-0.659601	0.043222	-0.610174	0.0181589
ENSMUSG00000005125	Ndrg1	0.457339	1.97138	0.0427023	1.76951	0.0593338	-0.67062	0.0229463	-0.432913	0.0435015	-0.570585	0.059334	-0.457339	0.0613099
ENSMUSG00000005131	4930550C14Rik	0.757352	1.2878	0.0122952	0.970023	0.0317362	-1.05565	0.0524373	-0.0367914	0.0126497	-0.444368	0.11787	-1.35394	0.000585814
ENSMUSG00000005142	Man2b1	-0.374848	1.7097	0.00164224	1.80881	0.097739	0.329209	0.349574	-1.32184	0.0516323	-1.43468	0.101641	-0.374848	0.322271
ENSMUSG00000005148	Klf5	0.060049	3.17622	0.0344497	3.06065	0.0381635	-0.38389	0.0118047	-0.328276	0.0897697	-0.346353	0.0977388	-0.060049	0.891653
ENSMUSG00000005150	Wdr83	0.205834	1.4975	0.0496758	1.27895	0.128417	-0.725994	0.0757828	-1.12281	0.120862	-1.49794	0.132212	-1.24615	0.036245
ENSMUSG00000005161	Prdx2	0.816739	1.66901	0.0207189	1.34267	0.124331	-1.08407	0.00361639	-1.95452	0.0281701	-2.36133	0.125656	-1.3514	0.00158265
ENSMUSG00000005198	Polr2a	0.475948	3.22173	0.0101979	3.04639	0.0639324	-0.582441	0.00025591	-0.323135	0.0381521	-0.530525	0.0654342	-0.688935	0.00618096
ENSMUSG00000005202	Shbg	NaN	NaN	0	NaN	0	NaN	1	NaN	0	NaN	0	NaN	NaN
ENSMUSG00000005204	Senp3	0.493803	2.50952	0.0107707	2.35478	0.0709694	-0.514058	0.0136676	-1.16658	0.0133466	-1.32742	0.0712979	-0.534313	0.0265937
ENSMUSG00000005220	Corin	0.164887	1.20407	0.0402235	0.931047	0.19132	-0.906949	0.128607	0.846389	0.17375	0.796753	0.343716	-0.164887	0.897454
ENSMUSG00000005225	Plekha8	0.370421	2.6485	0.00764957	2.47843	0.044817	-0.564972	0.00452542	-0.824413	0.00919954	-0.935921	0.046535	-0.370421	0.0187371
ENSMUSG00000005232	G6pc2	NaN	0.0727472	0.0144317	0.506428	0.435169	1.44066	0.459436	0.30758	0.168314	NaN	0.435169	NaN	NaN
ENSMUSG00000005233	Spc25	0.132328	2.60724	0.00324066	2.54871	0.0407702	-0.194431	0.308139	-0.818055	0.0068706	-0.895279	0.0493249	-0.256534	0.120985
ENSMUSG00000005237	Dnah2	-0.246502	1.80809	0.0739431	1.80369	0.0346046	-0.0146109	0.969456	0.0658071	0.094102	-0.017194	0.0639076	-0.275724	0.465591
ENSMUSG00000005251	Ripk4	-0.945578	1.66381	0.026094	1.6062	0.0100051	-0.191375	0.582121	-0.245986	0.0601059	-0.645852	0.0297027	-1.32833	2.45853e-09
ENSMUSG00000005262	Ufd1	0.838585	2.70615	0.0484503	2.42753	0.0508465	-0.925542	2.82033e-06	-0.568668	0.048603	-0.821107	0.052558	-0.838585	0.000421314
ENSMUSG00000005267	Zfp287	0.268537	1.3295	0.0485212	1.22314	0.0858541	-0.353315	0.443606	-0.58795	0.0686476	-0.719829	0.0858892	-0.438092	0.230364
ENSMUSG00000005268	Prlr	0.250558	1.5077	0.0436831	1.19354	0.148677	-1.04363	0.0106791	0.0636691	0.0437436	-0.0117565	0.180412	-0.250558	0.684522
ENSMUSG00000005299	Letm1	0.218776	2.50375	0.0338072	2.31881	0.0148038	-0.614367	0.00465338	-0.505414	0.0413098	-0.809442	0.0161187	-1.00996	7.06923e-12
ENSMUSG00000005312	Ubqln1	0.688385	2.90985	0.0171148	2.65662	0.0205155	-0.841244	4.83882e-06	-0.655379	0.0175824	-0.862604	0.0410408	-0.688385	3.46322e-06
ENSMUSG00000005320	Fgfr4	-0.0757899	0.612995	0.0287666	1.05505	0.0122265	1.46847	0.0696017	-0.251335	0.110354	-0.27415	0.0634774	-0.0757899	0.857772
ENSMUSG00000005338	Cadm3	0.638142	0.597366	0.265532	0.3939	0.081238	-0.675902	0.521993	-0.757885	0.270724	-0.949984	0.0991288	-0.638142	0.505209
ENSMUSG00000005339	Fcer1a	NaN	NaN	0	NaN	0	NaN	1	NaN	0	NaN	0	NaN	NaN
ENSMUSG00000005354	Txn2	0.345546	2.21256	2.55618e-05	2.00259	0.0603367	-0.697512	0.00593562	-1.02822	0.0243556	-1.34414	0.0697152	-1.04948	1.88511e-05
ENSMUSG00000005355	Casp14	1.36342	0.0727472	0.0144317	0.665792	0.0036515	1.97005	0.201971	-1.23269	0.0894969	-0.822255	0.139679	1.36342	0.0133572
ENSMUSG00000005357	Slc1a6	0.354172	0.887704	0.0531661	1.02326	0.203517	0.450321	0.476161	0.316968	0.466297	0.423584	0.20574	0.354172	0.834302
ENSMUSG00000005360	Slc1a3	-0.129578	2.18464	0.00676787	2.16694	0.0536758	-0.0587849	0.768449	-0.00426387	0.00708957	-0.0786629	0.0566881	-0.247148	0.19282
ENSMUSG00000005362	Crbn	0.434594	2.52265	0.00406995	2.3523	0.0811941	-0.56587	0.00600076	-0.768956	0.0112578	-0.899781	0.0813437	-0.434594	0.111132
ENSMUSG00000005364	Il5ra	NaN	-0.255762	0.162127	-0.408972	0.125202	-0.508952	1	0.0185998	0.225884	NaN	0.125202	NaN	NaN
ENSMUSG00000005370	Msh6	-0.189487	3.34472	0.00702352	3.26781	0.0490869	-0.255488	0.0740138	-1.20407	0.0116868	-1.41493	0.0607487	-0.700464	0.000653145
ENSMUSG00000005371	Fbxo11	-0.020594	3.46615	0.0195516	3.32654	0.0455751	-0.463763	0.00112761	0.179234	0.0534464	0.185434	0.0544231	0.020594	0.935224
ENSMUSG00000005373	Mlxipl	0.347241	1.78447	0.0937634	2.14677	0.0053582	1.20351	1.15482e-05	0.486731	0.119787	0.591261	0.0265897	0.347241	0.39427
ENSMUSG00000005374	Tbl2	0.324961	2.1432	0.0265564	1.89394	0.0533569	-0.828007	0.00170915	-0.995266	0.0281053	-1.09309	0.0727745	-0.324961	0.209867
ENSMUSG00000005378	Bud23	-0.120115	2.02383	0.0143907	1.94241	0.0565588	-0.270466	0.357406	-1.06392	0.0676545	-1.26291	0.0659169	-0.661046	0.035142
ENSMUSG00000005397	Nid1	0.255995	3.2384	0.0284247	3.15057	0.0320036	-0.291744	0.0628397	-0.592237	0.0291011	-0.690823	0.0771236	-0.327494	0.231708
ENSMUSG00000005410	Mcm5	0.0180197	3.21663	0.0127999	3.03614	0.0599876	-0.599553	0.000185298	-0.864288	0.0668702	-1.21983	0.0643257	-1.18109	0.000127202
ENSMUSG00000005413	Hmox1	0.150237	1.97318	0.118008	1.92603	0.0564268	-0.156612	0.623698	-0.922228	0.121043	-0.971292	0.0703088	-0.162987	0.72596
ENSMUSG00000005417	Mprip	0.228248	3.2622	0.0168374	3.09628	0.0318797	-0.551177	0.000469801	-0.156662	0.0542795	-0.419795	0.0319892	-0.874107	2.9615e-05
ENSMUSG00000005442	Cic	0.473433	2.52977	0.0747195	2.38092	0.0129432	-0.494458	0.0233689	-0.460484	0.0920679	-0.61566	0.0635566	-0.515484	0.165426
ENSMUSG00000005447	Pafah1b3	3.33047	0.710909	0.198841	-0.33867	0.141309	-3.48663	0.0125169	-1.94413	0.22051	-3.04072	0.149828	-3.64278	3.90059e-05
ENSMUSG00000005465	Il27ra	0.760551	0.465329	0.0455883	0.211759	0.120552	-0.842341	0.612651	-0.870066	0.047434	-1.09901	0.136698	-0.760551	0.113583
ENSMUSG00000005469	Prkaca	0.580378	1.99502	0.0784303	1.79066	0.0552288	-0.678882	0.0215719	-0.951954	0.0790962	-1.12667	0.0959379	-0.580378	0.159987
ENSMUSG00000005470	Asf1b	0.807699	2.45417	0.00235035	2.11039	0.0691913	-1.14204	5.52081e-07	-0.732509	0.00246605	-0.97565	0.0705591	-0.807699	0.000573552
ENSMUSG00000005474	Myl10	NaN	NaN	0	NaN	0	NaN	1	NaN	0	NaN	0	NaN	NaN
ENSMUSG00000005481	Ddx39	0.17464	2.68676	0.0467047	2.57488	0.0331016	-0.371684	0.0622818	-1.12113	0.058422	-1.29234	0.0397238	-0.568727	0.0153783
ENSMUSG00000005483	Dnajb1	-0.0156227	1.38255	0.00496738	1.41271	0.118375	0.100195	0.943309	-1.88812	0.0341216	-1.89282	0.123274	-0.0156227	0.97067
ENSMUSG00000005493	Msh4	0.137618	2.06623	0.00843746	1.88806	0.0394106	-0.591863	0.029428	0.124348	0.02382	0.0829203	0.042707	-0.137618	0.3969
ENSMUSG00000005501	Usp40	0.450129	2.68985	0.0198098	2.50438	0.0419495	-0.616141	0.00183423	-0.313208	0.040965	-0.44871	0.0436781	-0.450129	0.0236477
ENSMUSG00000005503	Evx1	NaN	NaN	0	NaN	0	NaN	1	NaN	0.0869013	NaN	0.0675203	NaN	NaN
ENSMUSG00000005505	Kbtbd4	0.230905	1.67789	0.0107387	1.55246	0.0207855	-0.416699	0.234215	-1.31311	0.0232858	-1.49448	0.0286442	-0.602493	8.96319e-07
ENSMUSG00000005506	Celf1	0.451595	3.72281	0.0176864	3.53887	0.0345548	-0.611025	4.55726e-07	-0.261488	0.0368662	-0.397431	0.0406833	-0.451595	0.0132823
ENSMUSG00000005510	Ndufs3	0.707624	2.4589	0.00802154	2.24448	0.0464541	-0.712268	0.00104976	-0.171544	0.0234642	-0.387355	0.04921	-0.716912	7.54046e-05
ENSMUSG00000005514	Por	0.217877	2.58159	0.00984602	2.38442	0.037278	-0.654988	0.00158301	-0.21448	0.0698252	-0.543235	0.0381161	-1.0921	3.58654e-05
ENSMUSG00000005533	Igf1r	0.412441	2.98077	0.00705278	2.82456	0.034547	-0.518916	0.00277644	0.327067	0.0190799	0.20291	0.0610351	-0.412441	0.0521932
ENSMUSG00000005534	Insr	0.69696	2.70282	0.029149	2.482	0.0972886	-0.733551	0.000209096	0.0185178	0.0590413	-0.191288	0.0985884	-0.69696	0.0678891
ENSMUSG00000005540	Fcer2a	NaN	NaN	0	NaN	0	NaN	1	NaN	0	NaN	0	NaN	NaN
ENSMUSG00000005547	Cyp2a5	NaN	NaN	0	NaN	0	NaN	1	NaN	0	NaN	0	NaN	NaN
ENSMUSG00000005553	Atp4a	NaN	0.0727472	0.0144317	NaN	0	NaN	0.221175	-0.571229	0.0753242	NaN	0.077543	NaN	NaN
ENSMUSG00000005566	Trim28	-0.110018	2.92134	0.0584855	2.79855	0.072893	-0.407913	0.0254141	-1.67301	0.104322	-1.95171	0.0749027	-0.925845	0.0299945
ENSMUSG00000005575	Ube2m	0.661137	1.86713	0.00228429	1.66317	0.110584	-0.67756	0.0242818	-1.28955	0.0609194	-1.49846	0.114666	-0.693983	0.107633
ENSMUSG00000005580	Adcy9	0.445183	2.54148	0.00895954	2.33193	0.0478299	-0.696119	0.000963626	0.679571	0.080077	0.545557	0.143653	-0.445183	0.415158
ENSMUSG00000005583	Mef2c	-1.60243	0.771717	0.0227962	0.3939	0.081238	-1.25508	0.23299	0.254348	0.10163	0.736727	0.162137	1.60243	0.0117072
ENSMUSG00000005609	Ctr9	0.0802829	2.49706	0.00917539	2.36367	0.0310316	-0.443093	0.0321783	-1.01321	0.0156513	-1.25581	0.0461127	-0.805903	6.29636e-07
ENSMUSG00000005610	Eif4g2	0.234618	3.30901	0.0221158	3.1449	0.0776616	-0.545161	0.000409922	-1.25104	0.0625593	-1.32167	0.0930236	-0.234618	0.528682
ENSMUSG00000005611	Mrvi1	-1.93639	0.805786	0.0816994	0.569991	0.0900891	-0.783296	0.390612	1.08015	0.177238	0.0256466	0.193209	-3.50298	5.77255e-05
ENSMUSG00000005615	Pcyt1a	0.497569	2.43717	0.0396799	2.28153	0.0678137	-0.517004	0.0180115	-0.615053	0.0399161	-0.776537	0.0685743	-0.536438	0.0418312
ENSMUSG00000005621	Zfp592	0.256656	2.89	0.00532789	2.71876	0.0375443	-0.568838	0.00157101	-0.00667883	0.0094447	-0.0839401	0.0986629	-0.256656	0.435673
ENSMUSG00000005625	Psmd4	0.253474	2.4263	0.01358	2.25162	0.0701544	-0.580284	0.00703123	-1.2617	0.061851	-1.53476	0.0859845	-0.907094	0.00993669
ENSMUSG00000005628	Tmod4	1.87475	0.883607	0.0060244	0.116258	0.100995	-2.54908	0.0108657	-0.00837289	0.0185224	-0.57273	0.109254	-1.87475	3.52677e-07
ENSMUSG00000005640	Insrr	NaN	NaN	0	NaN	0	NaN	1	NaN	0.167694	NaN	0	NaN	NaN
ENSMUSG00000005649	Cabp5	0.996721	0.0452681	0.253909	0.754828	0.175702	2.35711	0.105878	-0.61824	0.411235	0.500837	0.231183	3.71749	0.0176863
ENSMUSG00000005656	Snx6	0.372148	2.81744	0.0203809	2.61882	0.0514808	-0.659794	0.000520022	-0.54238	0.0207576	-0.654408	0.0516121	-0.372148	0.0440299
ENSMUSG00000005667	Mthfd2	0.751044	1.94958	0.0550324	1.6894	0.0945135	-0.8643	0.00409044	-1.05896	0.0553896	-1.28505	0.094623	-0.751044	0.0392046
ENSMUSG00000005672	Kit	0.244682	3.85856	0.0217544	3.76642	0.0505562	-0.306084	0.00518001	-0.0061338	0.0316341	-0.116758	0.0626004	-0.367487	0.114747
ENSMUSG00000005674	Tomm40l	1.68732	1.33046	0.126445	0.801347	0.00531496	-1.75768	0.00160266	-1.56818	0.135939	-2.11847	0.0110388	-1.82804	5.46452e-05
ENSMUSG00000005677	Nr1i3	NaN	NaN	0	-0.0376401	0.226197	NaN	0.520065	NaN	0.0120394	-1.36551	0.226427	NaN	NaN
ENSMUSG00000005681	Apoa2	NaN	NaN	0	NaN	0	NaN	1	NaN	0.0104099	NaN	0.0050171	NaN	NaN
ENSMUSG00000005682	Pan2	0.272099	2.14762	0.0155992	2.03702	0.07034	-0.367416	0.14607	-1.03262	0.019757	-1.17192	0.0926166	-0.462733	0.141313
ENSMUSG00000005683	Cs	0.66791	2.95302	0.0427174	2.74266	0.0447515	-0.698799	7.34198e-05	-0.995072	0.0428773	-1.21473	0.0553363	-0.729688	0.00170227
ENSMUSG00000005686	Ampd3	-0.28653	1.88756	0.00338867	1.93734	0.0622714	0.165343	0.633249	-0.301837	0.0431584	-0.388091	0.0639878	-0.28653	0.263763
ENSMUSG00000005687	Bcas2	0.395147	2.23735	0.0547374	2.1004	0.0175138	-0.454917	0.0744444	-1.33292	0.0574418	-1.45187	0.0315482	-0.395147	0.0695121
ENSMUSG00000005696	Sh2d1a	NaN	NaN	0	NaN	0	NaN	1	NaN	0	NaN	0	NaN	NaN
ENSMUSG00000005698	Ctcf	0.699551	3.53386	0.016321	3.32187	0.0353095	-0.704207	3.45188e-07	-0.305492	0.0320142	-0.516077	0.036854	-0.699551	1.60507e-05
ENSMUSG00000005699	Pard6a	0.217437	0.0727472	0.0144317	-0.107942	0.204109	-0.600236	0.724576	-1.97933	0.104307	-2.27525	0.20425	-0.983034	0.196944
ENSMUSG00000005705	Agrp	-0.92087	1.77472	0.00505896	1.55718	0.0251476	-0.722658	0.0338202	1.72784	0.0115741	1.01554	0.28497	-2.36619	0.0125081
ENSMUSG00000005716	Pvalb	NaN	NaN	0	NaN	0	NaN	1	NaN	0	NaN	0.0777103	NaN	NaN
ENSMUSG00000005718	Tfap4	0.504267	2.5828	0.0185693	2.42169	0.0301563	-0.535179	0.00943162	0.0900293	0.0318753	-0.0803813	0.0442848	-0.566092	0.0017892
ENSMUSG00000005732	Ranbp1	0.935386	2.71697	0.055285	2.43418	0.0567407	-0.939411	4.19728e-06	-1.09125	0.0556604	-1.37525	0.0638921	-0.943436	0.000803479
ENSMUSG00000005763	Cd247	1.34087	0.0727472	0.0144317	0.585722	0.0660728	1.70407	0.363888	-0.156761	0.10489	0.465549	0.102003	2.06727	2.10572e-05
ENSMUSG00000005774	Rfx5	1.07009	1.18464	0.00639409	0.855981	0.0084034	-1.09177	0.0615135	-1.3634	0.00929536	-1.69858	0.0131491	-1.11345	0
ENSMUSG00000005779	Psmb4	0.789489	1.5484	0.120359	1.27738	0.108982	-0.900288	0.0257334	-2.21558	0.122745	-2.51994	0.11758	-1.01109	0.0733463
ENSMUSG00000005800	Mmp8	NaN	NaN	0	NaN	0	NaN	1	NaN	0	NaN	0	NaN	NaN
ENSMUSG00000005802	Slc30a4	0.221316	1.61833	0.0502831	1.45908	0.0216212	-0.529044	0.160906	-0.885397	0.0587071	-0.95202	0.0720799	-0.221316	0.473582
ENSMUSG00000005803	Sqor	NaN	NaN	0	0.0681495	0.261861	NaN	0.305566	NaN	0.326315	0.432334	0.294749	NaN	NaN
ENSMUSG00000005804	Bloc1s6	-0.0449699	1.71539	0.0662061	1.67764	0.0922029	-0.125396	0.615689	-1.08002	0.0662249	-1.06648	0.0990379	0.0449699	0.909535
ENSMUSG00000005813	Metap1	0.656262	2.80927	0.0360973	2.57722	0.056071	-0.770845	4.59555e-05	-0.730916	0.037374	-0.928471	0.0585067	-0.656262	0.00443316
ENSMUSG00000005823	Gpr108	0.0211729	1.56325	0.0123102	1.55686	0.0948992	-0.0212201	0.910958	-0.957749	0.0327923	-0.964151	0.0996315	-0.0212672	0.95133
ENSMUSG00000005824	Tnfsf14	NaN	NaN	0	-0.408972	0.125202	NaN	1	NaN	0.167694	NaN	0.125202	NaN	NaN
ENSMUSG00000005836	Gata6	0.271244	0.815524	0.0573537	1.05686	0.184839	0.801691	0.233213	-0.13691	0.0880059	0.264103	0.185068	1.33214	0.050364
ENSMUSG00000005846	Rsl1d1	0.814796	2.91516	0.00694791	2.64611	0.0689843	-0.893773	1.22819e-06	-1.16899	0.0150676	-1.41427	0.0700682	-0.814796	0.000620876
ENSMUSG00000005864	Cnga2	NaN	NaN	0	NaN	0	NaN	1	NaN	0	NaN	0	NaN	NaN
ENSMUSG00000005871	Apc	0.161969	3.61913	0.0170894	3.51349	0.0367779	-0.350931	0.00397129	-0.269039	0.0501624	-0.317796	0.0843542	-0.161969	0.619328
ENSMUSG00000005873	Reep5	0.275656	2.00353	0.0904571	1.87311	0.0346842	-0.433221	0.140458	-0.258561	0.0953975	-0.341541	0.0348719	-0.275656	0.413945
ENSMUSG00000005881	Ergic3	0.538988	2.09638	0.0325746	1.85872	0.106676	-0.789496	0.00366055	-0.967004	0.065178	-1.28008	0.107079	-1.04001	0.0125081
ENSMUSG00000005882	Uqcc1	0.324247	3.20678	0.0145197	3.0485	0.0427034	-0.525813	0.000805531	0.0237585	0.016056	-0.195204	0.0427167	-0.727379	1.60114e-06
ENSMUSG00000005883	Spo11	NaN	0.938841	0.110474	0.744233	0.0580094	-0.646472	0.38647	NaN	0.110474	0.807387	0.225613	NaN	NaN
ENSMUSG00000005886	Ncoa2	0.245882	3.55616	0.00985345	3.45794	0.033599	-0.326288	0.0111548	0.443137	0.0123613	0.369119	0.071507	-0.245882	0.307735
ENSMUSG00000005891	Prl4a1	NaN	NaN	0	NaN	0	NaN	1	NaN	0	NaN	0	NaN	NaN
ENSMUSG00000005892	Trh	2.10408	1.52619	0.00367316	0.882873	0.0310658	-2.13705	1.08783e-05	-2.25708	0.0419242	-2.91032	0.0320483	-2.17002	0
ENSMUSG00000005893	Nr2c2	0.540502	3.51335	0.00145214	3.34764	0.0480721	-0.55045	5.95126e-05	-0.0121398	0.0348906	-0.174847	0.0487457	-0.540502	0.0066427
ENSMUSG00000005897	Nr2c1	-0.0752805	2.37289	0.0231544	2.20484	0.0602101	-0.558251	0.0110277	0.0145386	0.0267273	0.0372002	0.0604526	0.0752805	0.731709
ENSMUSG00000005899	Smpd4	0.397987	2.67481	0.0266049	2.51241	0.0282772	-0.539462	0.00660731	-0.947847	0.0344431	-1.15283	0.0407208	-0.680937	0.000121351
ENSMUSG00000005907	Pex1	0.971679	2.66515	0.0148203	2.36441	0.030247	-0.999036	1.26272e-06	-0.324713	0.0436733	-0.617218	0.031282	-0.971679	5.18325e-08
ENSMUSG00000005917	Otx1	-0.73084	0.386891	0.176884	0.304999	0.166126	-0.272041	0.807571	-0.266961	0.206156	-0.0469561	0.258177	0.73084	0.505476
ENSMUSG00000005936	Kctd20	0.770823	2.28072	0.0201851	2.04742	0.0332006	-0.775009	0.00155368	-1.20252	0.024407	-1.43708	0.0332041	-0.779196	1.25613e-08
ENSMUSG00000005947	Itgae	-0.185754	1.44438	0.0346519	1.47131	0.174313	0.0894579	0.947387	-0.263538	0.0389325	-0.319456	0.187759	-0.185754	0.770583
ENSMUSG00000005949	Ctns	0.780543	1.92313	0.0371353	1.65711	0.0130173	-0.883686	0.00377252	-0.744579	0.0371394	-0.979545	0.090378	-0.780543	0.0161857
ENSMUSG00000005950	P2rx5	-0.593941	1.13229	0.00723347	1.22845	0.1513	0.319439	0.641869	-0.621003	0.00921623	-0.799797	0.1514	-0.593941	0.238494
ENSMUSG00000005951	Shpk	-0.353725	1.18669	0.0250289	1.27581	0.0898352	0.296046	0.66131	-0.420318	0.10567	-0.5268	0.124416	-0.353725	0.514192
ENSMUSG00000005952	Trpv1	-1.90179	0.360255	0.141664	0.512789	0.150962	0.506707	0.830446	0.595088	0.219523	0.0225932	0.155932	-1.90179	0.0334934
ENSMUSG00000005958	Ephb3	0.209923	2.24492	0.0337803	2.14087	0.10237	-0.345658	0.145694	-0.560131	0.050954	-0.705045	0.103316	-0.481393	0.208408
ENSMUSG00000005968	Tuft1	-0.164304	2.05019	0.0218942	1.99831	0.0531824	-0.172336	0.499153	0.0759855	0.0340785	-0.0772314	0.0579826	-0.508976	0.022719
ENSMUSG00000005973	Rcn1	0.356297	2.80358	0.00771979	2.648	0.0458442	-0.516808	0.00568636	-1.0521	0.013467	-1.25599	0.0458442	-0.677318	1.97929e-05
ENSMUSG00000005980	Dnase1	NaN	NaN	0	NaN	0	NaN	1	NaN	0	NaN	0.224854	NaN	NaN
ENSMUSG00000005981	Trap1	0.21836	3.00601	0.0263537	2.81306	0.0305737	-0.640977	0.000208275	-0.623957	0.0323703	-0.944131	0.0469232	-1.0636	1.94805e-08
ENSMUSG00000005982	Naa60	0.358199	1.53849	0.0389739	1.40889	0.0143468	-0.430529	0.274901	-1.09559	0.0421676	-1.20342	0.0703351	-0.358199	0.188552
ENSMUSG00000005983	1700037C18Rik	2.2259	0.465329	0.0455883	-0.33867	0.141309	-2.67083	0.0964374	-0.676087	0.0547947	-1.61402	0.232241	-3.11575	8.46995e-05
ENSMUSG00000005986	Ankrd13d	0.0656167	1.31905	0.117895	1.15349	0.119798	-0.549981	0.210639	-0.298955	0.12561	-0.610324	0.120016	-1.03435	0.0730893
ENSMUSG00000005994	Tyrp1	NaN	NaN	0	0.0928696	0.0628001	NaN	0.312264	NaN	0.167694	-0.254856	0.0922108	NaN	NaN
ENSMUSG00000006005	Tpr	0.494003	3.542	0.0161302	3.36822	0.0590081	-0.577262	2.25842e-05	-0.803867	0.0349488	-0.952577	0.0600718	-0.494003	0.0323745
ENSMUSG00000006007	Pdc	NaN	NaN	0	0.26339	0.334562	NaN	0.260965	NaN	0.376355	-0.161387	0.334652	NaN	NaN
ENSMUSG00000006010	Odr4	0.223115	2.64111	0.0183444	2.5505	0.0500979	-0.300999	0.10613	-0.383223	0.0229604	-0.450387	0.0505055	-0.223115	0.226045
ENSMUSG00000006014	Prg4	0.238085	-0.202439	0.176559	-0.0376401	0.226197	0.547451	1	-0.944323	0.185739	-0.686396	0.239981	0.856817	0.395354
ENSMUSG00000006019	Dhx34	-0.347937	1.8076	0.065946	1.77438	0.0808094	-0.110342	0.721922	-0.410875	0.0676742	-0.582047	0.0808345	-0.568621	0.104447
ENSMUSG00000006021	Kptn	0.0129436	1.27185	0.0528854	1.24124	0.0432461	-0.101674	0.796815	-1.04247	0.0739231	-1.09979	0.0544588	-0.190405	0.532457
ENSMUSG00000006024	Napa	0.81049	2.49556	0.00617939	2.23854	0.0647702	-0.853795	8.56085e-05	-0.727974	0.0607018	-0.971956	0.0766484	-0.81049	0.0125825
ENSMUSG00000006050	Sra1	0.346569	1.72418	0.00229146	1.61183	0.00366577	-0.373211	0.270738	-1.45728	0.034419	-1.56161	0.0226595	-0.346569	0.0113507
ENSMUSG00000006056	Calcoco2	-0.103234	2.76547	0.0173897	2.70069	0.0409479	-0.215179	0.242322	-1.00994	0.0174447	-1.17057	0.0417838	-0.533593	0.000388913
ENSMUSG00000006057	Atp5g1	0.537985	1.8575	0.135576	1.69447	0.0638404	-0.54159	0.0921724	-1.1098	0.148238	-1.27392	0.0659177	-0.545195	0.311716
ENSMUSG00000006058	Snf8	0.849865	2.21767	0.0182089	1.95274	0.0299461	-0.880077	0.000820984	-0.742366	0.0182197	-1.01639	0.032958	-0.910289	3.42615e-13
ENSMUSG00000006095	Tbcb	0.632344	1.92934	0.0144246	1.69428	0.016251	-0.780836	0.00995944	-1.25096	0.0204615	-1.53071	0.0452749	-0.929327	1.79474e-08
ENSMUSG00000006127	Inpp5k	0.203998	2.12817	0.0284214	1.97638	0.0405628	-0.504239	0.0493714	-0.586973	0.0371681	-0.829145	0.0518898	-0.80448	0.000148156
ENSMUSG00000006134	Crkl	0.549431	3.09993	0.0190901	2.8995	0.0502293	-0.665831	5.97758e-05	-0.544219	0.023012	-0.709614	0.0570627	-0.549431	0.00718542
ENSMUSG00000006143	Upk3bl	1.76542	-0.255762	0.162127	0.3939	0.081238	2.15813	0.411541	-0.48527	0.192559	0.046174	0.105634	1.76542	0.0155324
ENSMUSG00000006154	Eps8l1	NaN	0.257625	0.110508	NaN	0	NaN	0.156457	-0.722148	0.141097	NaN	0.0421182	NaN	NaN
ENSMUSG00000006169	Clint1	0.381936	3.10897	0.0319163	2.92086	0.0393071	-0.624894	0.000126176	-0.201013	0.0319172	-0.462263	0.0408545	-0.867853	4.67593e-07
ENSMUSG00000006179	Prss16	-0.308393	0.486377	0.227649	0.4574	0.118887	-0.0962599	1	-1.53058	0.227676	-1.43774	0.123214	0.308393	0.719889
ENSMUSG00000006191	Cdkal1	0.449137	3.95046	0.00274676	3.81161	0.0421478	-0.46127	8.86059e-06	0.84313	0.0435156	0.700622	0.0638273	-0.473403	0.0650702
ENSMUSG00000006200	Rhox6	0.867691	-0.202439	0.176559	0.116258	0.100995	1.05869	1	-1.43259	0.22103	-1.17139	0.132171	0.867691	0.310467
ENSMUSG00000006204	Cdcp3	0.0506264	0.386891	0.176884	0.613339	0.118031	0.752243	0.544809	0.661253	0.236699	0.676493	0.247926	0.0506264	0.964537
ENSMUSG00000006205	Htra1	-0.238885	2.55202	0.0029407	2.60297	0.0456308	0.169248	0.407924	-0.271301	0.0142401	-0.343213	0.0457809	-0.238885	0.133642
ENSMUSG00000006215	Zbtb17	-0.354294	2.28417	0.0291048	2.19076	0.0455657	-0.310305	0.163689	-0.259546	0.157936	-0.553021	0.0677857	-0.974904	0.0877173
ENSMUSG00000006216	Clcnkb	-0.0672594	0.239871	0.0773505	-0.07137	0.0161067	-1.03392	0.512996	-1.07948	0.139727	-1.72221	0.0172729	-2.1351	4.99195e-06
ENSMUSG00000006218	Fam131c	0.669266	0.722991	0.0183213	0.405751	0.0252096	-1.05385	0.306424	0.0790147	0.0761651	-0.353996	0.0318183	-1.43843	1.55601e-07
ENSMUSG00000006219	Fblim1	0.671192	2.70524	0.0552449	2.48083	0.0594451	-0.74547	0.000104202	-0.624939	0.0553112	-0.826988	0.0596313	-0.671192	0.0129847
ENSMUSG00000006221	Hspb7	0.363252	0.0452681	0.253909	0.22966	0.0220879	0.612537	1	-1.30066	0.254929	-1.04123	0.054194	0.861822	0.319528
ENSMUSG00000006235	Epor	NaN	NaN	0	-0.0376401	0.226197	NaN	0.520065	NaN	0.321319	-0.634935	0.251624	NaN	NaN
ENSMUSG00000006241	Ccdc159	-0.254711	0.77701	0.097674	0.733373	0.0563459	-0.144961	0.875294	-0.678344	0.114807	-0.842295	0.0565282	-0.544632	0.200133
ENSMUSG00000006262	Mob1b	0.194046	3.01312	0.0324656	2.82356	0.0290288	-0.629687	0.000242886	-0.238793	0.0585418	-0.297206	0.0427572	-0.194046	0.420372
ENSMUSG00000006269	Atp6v1b1	NaN	NaN	0	-0.33867	0.141309	NaN	1	NaN	0.311107	-0.296873	0.26557	NaN	NaN
ENSMUSG00000006270	Vax1	NaN	-0.202439	0.176559	NaN	0	NaN	0.417117	NaN	0.176559	NaN	0	NaN	NaN
ENSMUSG00000006273	Atp6v1b2	0.68534	2.99647	0.0498687	2.76845	0.0354042	-0.757477	1.39003e-05	-0.750178	0.0537699	-0.956486	0.0403632	-0.68534	0.00215127
ENSMUSG00000006276	Eps15l1	0.548879	3.27168	0.0112709	3.07587	0.0335758	-0.650464	3.21939e-05	0.0467587	0.0200924	-0.11847	0.0632341	-0.548879	0.0127641
ENSMUSG00000006281	Tep1	0.123901	2.07034	0.0124255	1.9923	0.0206258	-0.259271	0.325303	-0.500166	0.0168439	-0.618964	0.0240501	-0.394641	5.20984e-05
ENSMUSG00000006288	Ttc5	0.618368	2.64063	0.0166399	2.451	0.042185	-0.629944	0.0015095	-0.230847	0.0316988	-0.416994	0.0692981	-0.618368	0.0145759
ENSMUSG00000006289	Osgep	0.475222	2.22566	0.0128529	2.0433	0.0232891	-0.605777	0.0154217	-0.464028	0.0139386	-0.685686	0.0315316	-0.736332	1.28e-10
ENSMUSG00000006299	Aamp	0.738686	1.60735	0.0760735	1.27264	0.0520954	-1.11186	0.00604639	-1.9676	0.12178	-2.41464	0.0768842	-1.48504	0.00190901
ENSMUSG00000006301	Tmbim1	-0.209268	1.61605	0.0139125	1.66341	0.0148915	0.157329	0.694604	-1.48	0.0141353	-1.543	0.0293404	-0.209268	0.0530768
ENSMUSG00000006304	Arpc2	0.263774	3.14179	0.0044809	3.00916	0.0474021	-0.440584	0.00576486	-0.396036	0.0144465	-0.47544	0.0481749	-0.263774	0.114387
ENSMUSG00000006307	Kmt2b	0.438468	2.3864	0.0402364	2.24905	0.0640601	-0.456276	0.04073	-0.760185	0.0544157	-0.892177	0.117186	-0.438468	0.306981
ENSMUSG00000006310	Zbtb32	-0.033771	1.3032	0.0253948	1.37114	0.0716344	0.225703	0.702949	-0.814142	0.0578311	-0.824308	0.0717102	-0.033771	0.91213
ENSMUSG00000006311	Etv2	NaN	NaN	0	-0.107942	0.204109	NaN	0.513739	NaN	0.0930858	-1.47783	0.206182	NaN	NaN
ENSMUSG00000006313	Upk1a	0.111357	1.38385	0.0154286	1.33215	0.100387	-0.171761	0.650588	-0.043649	0.172728	-0.0771707	0.102095	-0.111357	0.867315
ENSMUSG00000006315	Tmem147	1.2394	0.917845	0.0237811	0.47768	0.0727012	-1.4622	0.0832677	-2.0587	0.0436535	-2.4318	0.0757583	-1.2394	1.98014e-05
ENSMUSG00000006333	Rps9	1.12689	2.31604	0.0105181	1.94076	0.105129	-1.24664	8.20811e-07	-1.65227	0.0917956	-2.0636	0.117655	-1.36639	0.00584518
ENSMUSG00000006335	Tfpt	0.578578	2.24919	0.0322697	2.05982	0.0652993	-0.629076	0.0118599	-0.452126	0.0674668	-0.626295	0.0738547	-0.578578	0.0816583
ENSMUSG00000006342	Susd2	0.441737	1.31502	0.013591	1.17999	0.0124792	-0.44858	0.335989	-1.06658	0.0640926	-1.20368	0.0389098	-0.455423	0.0674807
ENSMUSG00000006344	Ggt5	0.994448	-0.255762	0.162127	0.6276	0.0284241	2.93446	0.107824	-1.14206	0.18793	-0.842704	0.0898742	0.994448	0.150705
ENSMUSG00000006345	Ggt1	-0.478095	1.28183	0.103437	1.27423	0.0708979	-0.0252527	0.933187	-0.374689	0.200156	-0.533814	0.130569	-0.5286	0.505505
ENSMUSG00000006356	Crip2	-0.700016	1.25237	0.0803103	1.26513	0.0813487	0.0423659	1	-1.32146	0.12478	-1.53219	0.105623	-0.700016	0.197403
ENSMUSG00000006360	Crip1	-0.0100967	0.540901	0.0951425	0.585722	0.0660728	0.148894	1	-2.29308	0.14927	-2.29612	0.134768	-0.0100967	0.987942
ENSMUSG00000006362	Cbfa2t3	-0.54913	0.855314	0.0871592	0.948146	0.0129897	0.308381	0.696882	0.638974	0.118204	0.989943	0.225229	1.16589	0.167649
ENSMUSG00000006369	Fbln1	0.0976495	2.9121	0.0658803	2.75037	0.0419595	-0.537252	0.00402681	0.0750794	0.107409	-0.218983	0.0578695	-0.976855	0.0159432
ENSMUSG00000006373	Pgrmc1	0.338883	2.215	0.0140743	2.0594	0.020543	-0.516866	0.0402632	-1.04727	0.0267895	-1.14928	0.0208767	-0.338883	0.00266765
ENSMUSG00000006378	Gcat	NaN	NaN	0	NaN	0	NaN	1	NaN	0.0899237	NaN	0.0430019	NaN	NaN
ENSMUSG00000006386	Tek	-0.0119756	2.29445	0.010973	2.52155	0.0511291	0.754412	0.000383471	-0.0956604	0.0124061	-0.0992654	0.0932148	-0.0119756	0.96942
ENSMUSG00000006389	Mpl	NaN	0.0452681	0.253909	-0.408972	0.125202	-1.50895	0.63476	0.31963	0.298677	NaN	0.125202	NaN	NaN
ENSMUSG00000006390	Elovl1	1.29996	0.855314	0.0871592	0.347121	0.20936	-1.68818	0.0754816	-1.49974	0.0880051	-1.89107	0.222936	-1.29996	0.102527
ENSMUSG00000006392	Med8	0.596542	1.72871	0.00668721	1.54567	0.0858671	-0.60803	0.0679402	-1.51762	0.0300419	-1.6972	0.0858697	-0.596542	0.0483866
ENSMUSG00000006395	Hyi	NaN	NaN	0	NaN	0	NaN	1	NaN	0.207611	NaN	0.021544	NaN	NaN
ENSMUSG00000006398	Cdc20	-0.294212	2.07434	0.0523052	2.04625	0.0595952	-0.0933141	0.722506	-1.5563	0.0857216	-1.70105	0.0598121	-0.48084	0.166115
ENSMUSG00000006403	Adamts4	0.0335131	0.815524	0.0573537	0.744233	0.0580094	-0.236823	0.757019	-0.965573	0.13028	-1.09807	0.126009	-0.440133	0.464778
ENSMUSG00000006411	Nectin4	-1.00261	0.221359	0.318223	0.436126	0.405101	0.71344	0.817491	-1.32882	0.318882	-1.63063	0.42199	-1.00261	0.568258
ENSMUSG00000006412	Pfdn2	0.373242	2.68805	0.0161105	2.54215	0.0573028	-0.484675	0.0124086	-0.328279	0.0895055	-0.507725	0.0787636	-0.596107	0.132302
ENSMUSG00000006418	Rnf114	0.297605	2.52591	0.000802021	2.36211	0.0711789	-0.544131	0.00815898	-0.861945	0.0274276	-1.09996	0.0714137	-0.790657	0.00186279
ENSMUSG00000006423	C330007P06Rik	0.523838	2.70267	0.00632904	2.41064	0.0687983	-0.970106	1.44456e-06	-0.390074	0.0280914	-0.547765	0.0690105	-0.523838	0.0343104
ENSMUSG00000006435	Neurl1a	0.576243	2.67952	0.00681956	2.49301	0.031499	-0.61958	0.00173908	-0.0472415	0.0308205	-0.2468	0.0349781	-0.662918	1.86408e-05
ENSMUSG00000006442	Srm	0.176956	1.7002	0.0111053	1.52594	0.110512	-0.578848	0.0920152	-1.65774	0.0438394	-1.95297	0.110857	-0.980739	0.0132653
ENSMUSG00000006445	Epha2	-0.489156	2.73514	0.0360579	2.72069	0.0179874	-0.048013	0.827258	-0.459438	0.0868336	-0.635595	0.0310729	-0.585182	0.0561247
ENSMUSG00000006456	Rbm14	NaN	NaN	0	NaN	0	NaN	1	NaN	0.00215402	NaN	0.0635399	NaN	NaN
ENSMUSG00000006457	Actn3	-0.0463929	1.13229	0.00723347	1.01847	0.0482289	-0.378095	0.519208	-0.636256	0.0379886	-0.877857	0.0516233	-0.802583	0.000163602
ENSMUSG00000006462	A530013C23Rik	NaN	0.221359	0.318223	0.547882	0.202411	1.08469	0.652303	NaN	0.318223	0.890709	0.24629	NaN	NaN
ENSMUSG00000006463	Zdhhc24	0.0558208	1.39115	0.034404	1.4418	0.030071	0.168259	0.732606	-0.965946	0.0371959	-0.881448	0.0420837	0.280698	0.132465
ENSMUSG00000006464	Bbs1	0.0759819	1.72537	0.0166942	1.64417	0.0798548	-0.269743	0.399158	-0.591503	0.0494415	-0.731032	0.0822076	-0.463503	0.145813
ENSMUSG00000006469	Slc34a3	NaN	NaN	0	-0.107942	0.204109	NaN	0.513739	NaN	0.0739287	-1.47541	0.240864	NaN	NaN
ENSMUSG00000006471	Ndor1	NaN	NaN	0	NaN	0	NaN	1	NaN	0.0049254	NaN	0.0330926	NaN	NaN
ENSMUSG00000006476	Nsmf	0.064888	-0.255762	0.162127	-0.0376401	0.226197	0.724585	1	-1.30264	0.163138	-1.28311	0.254552	0.064888	0.948487
ENSMUSG00000006488	Prl7a1	NaN	NaN	0	NaN	0	NaN	1	NaN	0	NaN	0	NaN	NaN
ENSMUSG00000006490	Prl8a9	NaN	NaN	0	NaN	0	NaN	1	NaN	0	NaN	0	NaN	NaN
ENSMUSG00000006494	Pdk1	0.627632	2.27524	0.186724	1.90012	0.071683	-1.24612	6.53885e-07	-0.957513	0.187555	-1.14645	0.0720806	-0.627632	0.347056
ENSMUSG00000006498	Ptbp1	0.386276	2.8269	0.0546494	2.67135	0.0496179	-0.516708	0.00628179	-1.01723	0.0884813	-1.21204	0.0747381	-0.64714	0.0925756
ENSMUSG00000006517	Mvd	0.228836	1.02699	0.024366	0.815228	0.158573	-0.703457	0.285215	-1.488	0.103347	-1.84264	0.16286	-1.17808	0.0659735
ENSMUSG00000006519	Cyba	1.24477	1.07976	0.205697	0.65932	0.0705392	-1.39667	0.0384786	-1.06197	0.230202	-1.52814	0.0998678	-1.54857	0.0632057
ENSMUSG00000006522	Itih3	NaN	0.239871	0.0773505	-0.408972	0.125202	-2.15541	0.44172	NaN	0.0773505	-0.0447875	0.184341	NaN	NaN
ENSMUSG00000006526	Stimate	0.711199	2.82586	0.0184261	2.57773	0.0321442	-0.824264	1.62213e-05	0.349077	0.0513487	0.0669132	0.0322315	-0.937329	3.25324e-06
ENSMUSG00000006527	Sfmbt1	0.512129	3.20626	0.00486621	3.03722	0.0542904	-0.561563	0.000396487	0.29907	0.0458266	0.144904	0.0587098	-0.512129	0.0384557
ENSMUSG00000006529	Itih1	NaN	0.0985907	0.272635	NaN	0	NaN	0.226634	NaN	0.272635	NaN	0.0050171	NaN	NaN
ENSMUSG00000006538	Ihh	1.30112	0.0452681	0.253909	0.585722	0.0660728	1.79535	0.365417	-0.598708	0.264453	-0.207031	0.0667097	1.30112	0.150975
ENSMUSG00000006542	Prkag3	NaN	NaN	0	-0.33867	0.141309	NaN	1	NaN	0	NaN	0.141309	NaN	NaN
ENSMUSG00000006546	Cryba2	NaN	NaN	0	NaN	0	NaN	1	NaN	0.157284	NaN	0	NaN	NaN
ENSMUSG00000006567	Atp7b	0.392467	1.52525	0.0111986	1.3686	0.0412704	-0.52038	0.17701	-0.466788	0.0360111	-0.661943	0.0973421	-0.648293	0.0600671
ENSMUSG00000006570	Defb2	NaN	NaN	0	NaN	0	NaN	1	NaN	0	NaN	0	NaN	NaN
ENSMUSG00000006574	Slc4a1	NaN	NaN	0	NaN	0	NaN	1	NaN	0.0787744	NaN	0.1353	NaN	NaN
ENSMUSG00000006575	Rundc3a	0.537174	1.06196	0.143791	0.894409	0.162499	-0.556602	0.323763	-1.37865	0.161465	-1.55205	0.164418	-0.576031	0.451768
ENSMUSG00000006576	Slc4a3	0.593064	0.360255	0.141664	0.116258	0.100995	-0.81054	0.569587	-1.01398	0.167804	-1.32345	0.107687	-1.02802	0.120642
ENSMUSG00000006585	Cdt1	NaN	NaN	0	NaN	0	NaN	1	NaN	0.0661489	NaN	0.00505717	NaN	NaN
ENSMUSG00000006586	Runx1t1	-0.0963995	2.25587	0.00107903	2.12122	0.0627276	-0.4473	0.0602579	0.637065	0.10043	0.666084	0.120996	0.0963995	0.853585
ENSMUSG00000006587	Snai3	-2.81131	0.0985907	0.272635	0.211759	0.120552	0.375937	1	0.372952	0.314751	-0.473338	0.15119	-2.81131	0.0153653
ENSMUSG00000006589	Aprt	0.844788	1.00684	0.0944696	0.68888	0.165001	-1.05624	0.15466	-2.2757	0.144854	-2.65731	0.173444	-1.26769	0.0912728
ENSMUSG00000006599	Gtf2h1	0.586377	3.15953	0.00401588	2.97402	0.045687	-0.616248	0.000136112	-0.526861	0.0072889	-0.721362	0.0547107	-0.646119	0.00042517
ENSMUSG00000006611	Hfe	1.94664	0.257625	0.110508	-0.33867	0.141309	-1.98085	0.437445	-0.480254	0.175969	-1.06625	0.157821	-1.94664	0.0131708
ENSMUSG00000006638	Abhd1	0.436317	1.30005	0.0234903	1.10705	0.0594363	-0.641128	0.192061	-0.796046	0.0694436	-1.0507	0.062701	-0.84594	0.00649347
ENSMUSG00000006641	Slc5a6	0.491157	1.79113	0.00229754	1.62337	0.0168162	-0.557277	0.0945277	-1.17641	0.00889755	-1.32426	0.0194628	-0.491157	4.88254e-12
ENSMUSG00000006642	Tcf23	NaN	NaN	0	NaN	0	NaN	1	NaN	0	NaN	0	NaN	NaN
ENSMUSG00000006649	Nphs1	0.0432532	2.25529	0.0378812	2.12981	0.0321798	-0.41685	0.0891607	0.103364	0.0469469	-0.134584	0.0321905	-0.790448	2.91288e-05
ENSMUSG00000006651	Aplp1	-0.0132966	1.24348	0.0580287	1.29491	0.0875518	0.170843	0.866806	-0.848991	0.0605211	-0.742131	0.0881705	0.354982	0.317686
ENSMUSG00000006673	Qrich1	0.568219	3.52933	0.00807222	3.33865	0.043508	-0.633435	3.88031e-06	-0.284125	0.0200479	-0.455176	0.0456542	-0.568219	0.000602507
ENSMUSG00000006675	P4htm	0.142573	2.2316	0.010064	2.07576	0.0471633	-0.517694	0.0364721	0.237776	0.0353082	-0.0309879	0.051535	-0.892815	1.69056e-05
ENSMUSG00000006676	Usp19	0.0168452	1.86054	0.0088749	1.74299	0.0117104	-0.390478	0.199595	-1.57316	0.0564687	-1.80318	0.0380653	-0.76411	0.000731065
ENSMUSG00000006678	Pola1	0.658575	4.29493	0.00970161	4.06705	0.0681537	-0.757009	8.01424e-05	0.293443	0.0225797	0.0951918	0.0738262	-0.658575	0.0102302
ENSMUSG00000006699	Cdc42	0.473556	3.17183	0.0112518	2.91155	0.0403011	-0.864625	1.70124e-07	-0.856549	0.0172556	-0.999104	0.0406387	-0.473556	0.00124295
ENSMUSG00000006705	Pknox1	0.607858	2.50598	0.0178066	2.3059	0.0322593	-0.66465	0.00198533	-0.440277	0.0227225	-0.657453	0.0322836	-0.721442	3.77376e-08
ENSMUSG00000006711	D130043K22Rik	-1.18944	1.43408	0.132657	1.43814	0.0864808	0.0135101	0.946206	1.06685	0.39905	0.708791	0.159521	-1.18944	0.40475
ENSMUSG00000006715	Gmnn	0.724953	2.94514	0.0115261	2.69519	0.0740401	-0.830312	6.03041e-06	-0.585938	0.0115974	-0.804171	0.0812612	-0.724953	0.00784591
ENSMUSG00000006717	Acot13	0.653763	2.01021	0.088653	1.70163	0.154789	-1.0251	0.00029978	-0.477075	0.0923271	-0.673878	0.15844	-0.653763	0.283179
ENSMUSG00000006720	Zfp184	0.421565	2.01144	0.0679334	1.83158	6.92628e-06	-0.597475	0.0324101	-0.838804	0.0679873	-0.965707	0.0304361	-0.421565	0.0884461
ENSMUSG00000006724	Cyp27b1	-0.173589	0.486377	0.227649	0.706781	0.0293603	0.732167	0.575427	-0.388335	0.475776	0.104729	0.0555878	1.63792	0.303323
ENSMUSG00000006728	Cdk4	0.632887	1.93448	0.0473678	1.69308	0.00164407	-0.801923	0.00751943	-2.15359	0.0659922	-2.44588	0.0455628	-0.970958	0.000267606
ENSMUSG00000006731	B4galnt1	0.124351	0.687921	0.211542	0.738837	0.00141857	0.169139	0.870323	-1.0642	0.213804	-1.02677	0.0795211	0.124351	0.869652
ENSMUSG00000006732	Mettl1	0.323841	1.55922	0.0606432	1.39186	0.0449408	-0.555962	0.176711	-1.43985	0.0656892	-1.67709	0.0468618	-0.788083	0.00328159
ENSMUSG00000006736	Tspan31	0.444227	1.06739	0.0564856	0.90078	0.0301918	-0.553462	0.395844	-2.15033	0.0578972	-2.28405	0.0369858	-0.444227	0.0516012
ENSMUSG00000006740	Kif5b	0.446685	3.49341	0.00593164	3.34251	0.062169	-0.501273	0.000293054	-0.633933	0.00945539	-0.801264	0.0650717	-0.555862	0.0109351
ENSMUSG00000006763	Saal1	0.567091	2.35526	0.0321887	2.13524	0.0322164	-0.730909	0.00188524	-0.596333	0.0510977	-0.865672	0.0322934	-0.894726	8.35818e-06
ENSMUSG00000006764	Tph2	-0.256319	1.51449	0.0642565	1.55857	0.0698248	0.146416	0.690233	0.566998	0.0714591	0.732308	0.155277	0.549151	0.333484
ENSMUSG00000006777	Krt23	NaN	-0.255762	0.162127	NaN	0	NaN	0.417117	NaN	0.162127	NaN	0.140317	NaN	NaN
ENSMUSG00000006782	Cnp	0.171357	1.04907	0.00347237	0.882873	0.0310658	-0.552086	0.382648	-1.48121	0.0316646	-1.76201	0.032842	-0.932816	7.4967e-10
ENSMUSG00000006784	Ttc25	-0.357805	1.77596	0.0951047	1.74046	0.0213941	-0.117909	0.739743	-0.264261	0.0966836	-0.442959	0.0374911	-0.593622	0.0848427
ENSMUSG00000006800	Sulf2	0.238761	3.32982	0.0168141	3.21816	0.0330133	-0.370936	0.0141891	-0.0906441	0.0231507	-0.242096	0.0538919	-0.503111	0.00981965
ENSMUSG00000006818	Sod2	0.338539	2.73	0.0376062	2.62401	0.0446964	-0.352075	0.0701218	-1.08481	0.037685	-1.19487	0.0480755	-0.365612	0.0715854
ENSMUSG00000006850	Tmco6	0.564117	1.07275	0.0245776	0.855981	0.0084034	-0.720082	0.259514	-1.17454	0.0669572	-1.43825	0.0603314	-0.876048	0.00343342
ENSMUSG00000006906	Stambp	0.549632	1.71154	0.031048	1.4917	0.11673	-0.730302	0.0362132	-0.302125	0.201671	-0.467581	0.179269	-0.549632	0.539755
ENSMUSG00000006920	Ezh1	0.435158	2.31755	0.0249885	2.17261	0.0312282	-0.481488	0.0347368	-0.684812	0.0273887	-0.843701	0.0322442	-0.527819	0.000172871
ENSMUSG00000006930	Hap1	0.2885	1.80858	0.0819723	1.70049	0.00219834	-0.359077	0.274823	-1.2537	0.0977514	-1.38304	0.00857631	-0.429654	0.187478
ENSMUSG00000006931	P3h4	1.28364	0.94958	0.0499849	0.53069	0.0271268	-1.39152	0.0990905	-0.940844	0.0966386	-1.39221	0.0946105	-1.4994	0.000845395
ENSMUSG00000006932	Ctnnb1	0.398993	3.41319	0.0104255	3.22719	0.058608	-0.617876	3.70402e-05	-1.0382	0.01579	-1.29009	0.0633062	-0.83676	0.000113092
ENSMUSG00000006941	Eif1b	0.562485	1.26222	0.011991	1.04257	0.0322176	-0.729647	0.165839	-1.3918	0.0120332	-1.56113	0.0443664	-0.562485	0.000230116
ENSMUSG00000006948	Klk4	NaN	NaN	0	NaN	0	NaN	1	NaN	0	NaN	0	NaN	NaN
ENSMUSG00000006958	Chrd	0.558713	-0.202439	0.176559	0.138451	0.28707	1.13241	1	-1.81485	0.180674	-1.30125	0.289492	1.70611	0.132312
ENSMUSG00000006998	Psmd2	0.324947	2.34686	0.00703276	2.1797	0.0580287	-0.555276	0.0146518	-1.63343	0.0307218	-1.86992	0.0598468	-0.785605	0.000438995
ENSMUSG00000007021	Syngr3	0.670765	0.386891	0.176884	0.641408	0.173308	0.845486	0.540478	-0.993342	0.255596	-0.791422	0.178978	0.670765	0.517555
ENSMUSG00000007029	Vars	1.20351	2.43254	0.01053	2.0697	0.0301891	-1.20534	2.71656e-07	-1.06246	0.115019	-1.42585	0.0613393	-1.20717	0.0053073
ENSMUSG00000007030	Vwa7	0.374423	0.956595	0.157848	0.69493	0.0952919	-0.869233	0.299876	0.07605	0.275281	-0.334568	0.14609	-1.36404	0.187641
ENSMUSG00000007033	Hspa1l	NaN	NaN	0	-0.33867	0.141309	NaN	1	NaN	0	-0.581984	0.197146	NaN	NaN
ENSMUSG00000007034	Slc44a4	0.348	1.31196	0.0341363	1.17128	0.181437	-0.467328	0.283219	-0.995802	0.0359828	-1.10056	0.187855	-0.348	0.583898
ENSMUSG00000007035	Msh5	-0.136934	1.12762	0.0644021	1.21106	0.0762402	0.27719	0.708127	-0.118419	0.107546	-0.15964	0.0762774	-0.136934	0.754557
ENSMUSG00000007036	Abhd16a	0.75675	1.87475	0.0412045	1.64552	0.0965903	-0.76149	0.0118255	-0.544377	0.0543038	-0.775035	0.0975129	-0.766229	0.0387748
ENSMUSG00000007038	Neu1	1.05184	0.486377	0.227649	0.0928696	0.0628001	-1.3072	0.411086	-2.00494	0.234798	-2.47532	0.0727005	-1.56257	0.0556582
ENSMUSG00000007039	Ddah2	-0.153035	0.766359	0.0523144	0.806023	0.0553738	0.131763	1	-2.04651	0.0822174	-2.09258	0.0712408	-0.153035	0.671957
ENSMUSG00000007041	Clic1	-0.0218213	1.67214	0.0165611	1.61278	0.0696958	-0.197163	0.518057	-1.50833	0.0270259	-1.6336	0.0741954	-0.416147	0.112638
ENSMUSG00000007050	Lsm2	1.01378	1.71901	0.00742557	1.32234	0.0164337	-1.3177	0.000540494	-1.48384	0.0184353	-1.78902	0.0218449	-1.01378	0
ENSMUSG00000007080	Pole	0.828199	3.18491	0.0057377	2.89305	0.0664108	-0.969539	6.90346e-09	-0.55319	0.00628853	-0.802503	0.0774166	-0.828199	0.00132813
ENSMUSG00000007097	Atp1a2	NaN	NaN	0	NaN	0	NaN	1	NaN	0.326315	NaN	0.184284	NaN	NaN
ENSMUSG00000007107	Atp1a4	NaN	NaN	0	-0.07137	0.0161067	NaN	0.517576	NaN	0.323487	-0.0190256	0.0168701	NaN	NaN
ENSMUSG00000007122	Casq1	-0.693675	0.239871	0.0773505	0.0928696	0.0628001	-0.488327	0.764032	-0.541954	0.11634	-1.04477	0.0628771	-1.67033	0.000143412
ENSMUSG00000007207	Stx1a	0.665762	1.98861	0.0256548	1.78288	0.0398227	-0.68341	0.0198421	-0.0118582	0.104827	-0.222898	0.0718644	-0.701059	0.0968169
ENSMUSG00000007209	Ceacam9	NaN	NaN	0	NaN	0	NaN	1	NaN	0	NaN	0.324601	NaN	NaN
ENSMUSG00000007216	Zfp775	NaN	NaN	0	NaN	0	NaN	1	NaN	0.015994	NaN	0.055251	NaN	NaN
ENSMUSG00000007279	Scube2	-0.282826	1.28942	0.0128371	1.13928	0.10925	-0.498776	0.270005	-0.274173	0.023178	-0.189034	0.112655	0.282826	0.459151
ENSMUSG00000007338	Mrpl49	0.607902	1.76349	0.034921	1.53679	0.108647	-0.753086	0.0244754	-1.68659	0.0370731	-1.86959	0.111022	-0.607902	0.117952
ENSMUSG00000007379	Dennd2c	0.228738	3.41579	0.00149022	3.33096	0.0285242	-0.281809	0.045595	-0.209237	0.0153041	-0.310046	0.0361244	-0.334881	0.0101836
ENSMUSG00000007411	Mark3	0.268935	3.24915	0.0271483	3.11239	0.0324246	-0.454286	0.00269023	-0.225298	0.0334394	-0.417848	0.0414564	-0.639637	0.000300166
ENSMUSG00000007415	Gatad1	0.575013	2.19459	0.00601575	1.95483	0.0206436	-0.796488	0.00234512	-1.09444	0.0151612	-1.26754	0.0206445	-0.575013	1.39928e-11
ENSMUSG00000007440	Pcdha11	NaN	NaN	0	NaN	0	NaN	1	NaN	0	NaN	0	NaN	NaN
ENSMUSG00000007457	2310003L06Rik	NaN	NaN	0	NaN	0	NaN	1	NaN	0.0281697	NaN	0.0247141	NaN	NaN
ENSMUSG00000007458	M6pr	0.380519	2.39357	0.00387601	2.23668	0.0954737	-0.52116	0.0162435	-1.3865	0.0129742	-1.50104	0.096061	-0.380519	0.237318
ENSMUSG00000007476	Lrrc8a	0.310488	0.975837	0.0241066	0.79184	0.0987175	-0.611227	0.413361	-1.52734	0.0301986	-1.62081	0.113197	-0.310488	0.424993
ENSMUSG00000007480	Mc5r	1.10243	-0.255762	0.162127	0.26339	0.334562	1.72458	0.748203	-2.40427	0.168813	-1.69783	0.336921	2.34674	0.060847
ENSMUSG00000007564	Ppp2r1a	0.418563	2.97695	0.0625957	2.83507	0.0396755	-0.47132	0.0092973	-0.761555	0.0901411	-0.887555	0.0773939	-0.418563	0.2889
ENSMUSG00000007570	Fance	0.152926	1.95924	0.0263709	1.75575	0.0472822	-0.675971	0.022333	-0.407553	0.0600501	-0.768492	0.0540061	-1.19901	7.85443e-06
ENSMUSG00000007589	Tinf2	0.692889	1.62335	0.0320136	1.29895	0.024667	-1.07763	0.00673769	-1.59707	0.051055	-1.80565	0.0363622	-0.692889	0.000875706
ENSMUSG00000007591	Tssk4	0.793231	0.465329	0.0455883	-0.07137	0.0161067	-1.78287	0.232749	-0.65743	0.0673164	-0.896217	0.0870139	-0.793231	0.0299672
ENSMUSG00000007594	Hapln4	0.353019	-0.202439	0.176559	-0.33867	0.141309	-0.452549	1	-0.959983	0.313654	-1.06625	0.157821	-0.353019	0.762151
ENSMUSG00000007603	Dus3l	0.597519	1.64809	0.143551	1.39666	0.0125454	-0.835205	0.0345857	-1.30426	0.17601	-1.62723	0.0445712	-1.07289	0.0752699
ENSMUSG00000007610	Gtpbp3	-0.0913754	1.84719	0.0846783	1.73333	0.0580271	-0.378242	0.231447	-0.735784	0.112521	-0.991015	0.0672376	-0.847859	0.0515169
ENSMUSG00000007613	Tgfbr1	0.53278	3.20546	0.0494141	3.01842	0.0467887	-0.621335	6.8321e-05	-0.32613	0.0653751	-0.486512	0.0486982	-0.53278	0.0491351
ENSMUSG00000007617	Homer1	0.208377	3.12766	0.00577624	2.99597	0.0522693	-0.437482	0.00581901	-0.109596	0.0185744	-0.172324	0.0522698	-0.208377	0.25814
ENSMUSG00000007646	Rad51c	0.642381	2.15296	0.0139452	1.79228	0.00255056	-1.19814	1.5891e-05	-0.538808	0.0326787	-0.732184	0.0170739	-0.642381	1.56481e-07
ENSMUSG00000007653	Gabrb2	0.30452	1.49815	0.0692476	1.20923	0.0546168	-0.959796	0.0215913	0.508142	0.234613	0.416472	0.0553855	-0.30452	0.703741
ENSMUSG00000007655	Cav1	NaN	-0.202439	0.176559	-0.107942	0.204109	0.313914	1	-0.405199	0.357715	NaN	0.204109	NaN	NaN
ENSMUSG00000007656	Arpp19	0.55968	2.96316	0.0279509	2.75365	0.0582356	-0.696005	7.9987e-05	-0.812131	0.029236	-0.980612	0.0625624	-0.55968	0.0146975
ENSMUSG00000007659	Bcl2l1	0.209889	3.28739	0.00828068	3.16842	0.0335033	-0.395196	0.0094207	0.250947	0.0145658	0.076198	0.0757638	-0.580503	0.0235117
ENSMUSG00000007670	Khsrp	0.560754	2.57712	0.0697032	2.3665	0.0659937	-0.699683	0.001003	-0.859426	0.0704197	-1.02823	0.0922469	-0.560754	0.145798
ENSMUSG00000007682	Dio2	0.0698697	-0.202439	0.176559	0.22966	0.0220879	1.4354	0.747428	-0.249322	0.176865	0.593844	0.137091	2.80094	0.000164614
ENSMUSG00000007721	Ccdc124	-0.894755	1.53789	0.0696934	1.49843	0.0166867	-0.131081	0.765798	-0.917036	0.10475	-1.2653	0.0792817	-1.15692	0.00802462
ENSMUSG00000007739	Cct4	0.51093	3.27858	0.00386583	2.87549	0.0739613	-1.33902	4.59669e-15	-1.03987	0.0146617	-1.19367	0.0801038	-0.51093	0.0589325
ENSMUSG00000007777	0610009B22Rik	0.695741	1.73684	0.104749	1.4104	0.0898064	-1.0844	0.00190698	-1.16619	0.104932	-1.37563	0.0960438	-0.695741	0.140933
ENSMUSG00000007783	Cpt1c	-0.191058	2.1105	0.0642789	2.21137	0.0701267	0.335074	0.181513	-0.852569	0.0778703	-0.910084	0.0711182	-0.191058	0.585498
ENSMUSG00000007805	Twist2	NaN	0.386891	0.176884	0.467658	0.0203648	0.268303	1	NaN	0.176884	NaN	0.0203648	NaN	NaN
ENSMUSG00000007812	Zfp655	0.399139	2.80997	0.0181235	2.52857	0.0492301	-0.934793	1.5945e-06	-0.818357	0.0404714	-0.93851	0.049332	-0.399139	0.059699
ENSMUSG00000007815	Rhoa	0.510894	3.15755	0.00135722	2.98668	0.0281011	-0.567638	0.000447711	-0.372409	0.0401099	-0.526204	0.0281895	-0.510894	0.00170649
ENSMUSG00000007817	Zmiz1	0.0462319	3.18518	0.0375509	3.14572	0.0221219	-0.131092	0.427261	0.727255	0.039223	0.662247	0.169252	-0.215952	0.708275
ENSMUSG00000007827	Ankrd26	0.673907	2.60659	0.0176354	2.39045	0.0650899	-0.71799	0.000398004	-0.503406	0.0230697	-0.706272	0.0652462	-0.673907	0.00337444
ENSMUSG00000007833	Aldh16a1	-0.0848366	2.17808	0.00389965	2.04777	0.057855	-0.432878	0.0829253	-0.774705	0.104064	-1.06086	0.0714049	-0.950594	0.0233674
ENSMUSG00000007836	Hnrnpa0	0.808687	0.620603	0.0715533	0.319498	0.0356636	-1.00025	0.369144	-3.05481	0.115197	-3.29825	0.0363168	-0.808687	0.0438567
ENSMUSG00000007837	Prrg2	0.605464	1.30476	0.0497481	1.06284	0.0768017	-0.803628	0.102957	-0.674087	0.0612403	-0.975657	0.0800544	-1.00179	0.00277165
ENSMUSG00000007850	Hnrnph1	0.839949	2.91303	0.0244363	2.63499	0.0625059	-0.923627	8.14435e-07	-1.41805	0.0381439	-1.6709	0.0697572	-0.839949	0.00147119
ENSMUSG00000007867	Ift43	0.798581	2.49929	0.000700155	2.23537	0.0520539	-0.876727	5.56896e-05	0.184173	0.113073	-0.103273	0.071205	-0.954873	0.0314657
ENSMUSG00000007872	Id3	0.307266	1.23256	0.255291	1.09838	0.130923	-0.445729	0.290577	-0.762711	0.261286	-0.93857	0.131662	-0.584191	0.547802
ENSMUSG00000007877	Tcap	NaN	-0.202439	0.176559	NaN	0	NaN	0.417117	0.0719224	0.236456	NaN	0.1353	NaN	NaN
ENSMUSG00000007880	Arid1a	0.32704	3.58129	0.0116024	3.46576	0.0360211	-0.383784	0.00278146	0.188126	0.0273314	0.0896772	0.103176	-0.32704	0.356335
ENSMUSG00000007888	Crlf1	0.821393	-0.255762	0.162127	0.138451	0.28707	1.30955	1	-0.838164	0.213599	-0.5909	0.316824	0.821393	0.517557
ENSMUSG00000007891	Ctsd	-0.225484	1.73724	0.0540252	1.72176	0.086688	-0.0514123	0.861875	-1.92583	0.0944144	-2.02466	0.0941613	-0.328309	0.458587
ENSMUSG00000007892	Rplp1	0.0752219	2.28598	0.133262	2.01576	0.0225214	-0.897628	0.000604644	-1.23962	0.264559	-1.7574	0.147143	-1.72003	0.0871912
ENSMUSG00000007907	Cabs1	NaN	NaN	0	NaN	0	NaN	1	NaN	0.0116765	NaN	0.0668253	NaN	NaN
ENSMUSG00000007908	Hmgcll1	0.357583	1.7763	0.03045	1.8874	0.0607787	0.369076	0.249675	0.163359	0.0405095	0.277921	0.0663159	0.380568	0.140419
ENSMUSG00000007944	Ttc9b	0.824022	-0.202439	0.176559	0.0681495	0.261861	0.898877	1	-1.53221	0.206626	-1.28416	0.269542	0.824022	0.465161
ENSMUSG00000007946	Phox2a	0.235582	0.0985907	0.272635	-0.408972	0.125202	-1.68609	0.648693	-0.117749	0.284086	-1.06196	0.271244	-3.13659	0.0162215
ENSMUSG00000007950	Abhd8	0.880633	0.373777	0.0187256	0.0928696	0.0628001	-0.933155	0.569519	-1.38414	0.0914872	-1.68086	0.0636721	-0.985677	0.00776712
ENSMUSG00000007987	Ift22	0.255638	0.805786	0.0816994	0.958091	0.12579	0.505945	0.59703	-1.63022	0.113655	-1.55326	0.136435	0.255638	0.664746
ENSMUSG00000007989	Fzd3	0.111447	2.16545	0.0134768	2.06346	0.0506827	-0.338815	0.169126	-0.316654	0.0365988	-0.350203	0.0620817	-0.111447	0.641556
ENSMUSG00000008028	1700008O03Rik	0.32781	2.35009	0.0522077	2.2198	0.0627169	-0.432828	0.0427205	0.895128	0.142045	0.796447	0.0776784	-0.32781	0.542176
ENSMUSG00000008035	Mid1ip1	1.38552	0.47598	0.0851015	-0.0376401	0.226197	-1.70621	0.231765	-1.0915	0.114773	-1.50858	0.233827	-1.38552	0.109326
ENSMUSG00000008036	Ap2s1	-0.143654	1.95321	0.0207155	1.79225	0.112534	-0.5347	0.0595353	-0.833492	0.155617	-1.19866	0.130552	-1.21305	0.0722214
ENSMUSG00000008090	Fgfrl1	0.78222	1.37244	0.00472786	1.12612	0.0439425	-0.818259	0.0945913	-0.236461	0.0142877	-0.49363	0.0451629	-0.854298	5.66528e-08
ENSMUSG00000008129	4930432K21Rik	0.0925446	1.83172	0.0151065	1.66341	0.0148915	-0.559098	0.0808331	-0.207996	0.0443356	-0.516747	0.0448394	-1.02565	9.76218e-07
ENSMUSG00000008136	Fhl2	0.0841296	1.39875	0.0856175	1.35162	0.130995	-0.156566	0.710445	0.265355	0.228621	0.24003	0.170287	-0.0841296	0.92921
ENSMUSG00000008140	Emc10	0.52672	1.64525	0.0954808	1.37153	0.177205	-0.909262	0.0152275	-1.00035	0.116255	-1.38922	0.184086	-1.2918	0.0740842
ENSMUSG00000008153	Clstn3	0.743567	2.17156	0.0266415	1.94395	0.0916107	-0.756116	0.0030682	-0.537646	0.0779138	-0.761482	0.107969	-0.743567	0.0927374
ENSMUSG00000008167	Fbxw9	-0.477446	1.8873	0.0527305	1.88287	0.0346945	-0.0146949	0.973267	-0.968179	0.0751263	-1.12075	0.0398731	-0.506836	0.0728323
ENSMUSG00000008193	Spib	0.103074	0.239871	0.0773505	0.347121	0.20936	0.356277	1	-0.290667	0.150254	-0.259639	0.300341	0.103074	0.926385
ENSMUSG00000008200	Fnbp4	0.711042	3.30682	0.00290147	3.09052	0.0342256	-0.718513	4.86164e-06	-0.263482	0.00875212	-0.477527	0.0342961	-0.711042	1.47306e-09
ENSMUSG00000008206	Cers4	0.0764498	2.08944	0.0128249	2.01063	0.0473034	-0.261773	0.300813	-0.475301	0.0138648	-0.60989	0.0632909	-0.447095	0.037778
ENSMUSG00000008226	Scrn3	0.378185	2.30063	0.0359986	2.17753	0.0312721	-0.408918	0.0693598	-0.769272	0.040766	-0.90162	0.0342003	-0.43965	0.0128762
ENSMUSG00000008301	Phax	0.519369	2.61126	0.00720335	2.39999	0.054084	-0.7018	0.00061475	-0.736999	0.0401037	-1.00318	0.0591113	-0.884231	0.000194257
ENSMUSG00000008305	Tle1	0.22878	3.16576	0.0199926	3.08644	0.0301478	-0.263499	0.0982667	0.398644	0.0202531	0.308871	0.0303819	-0.298219	0.0139475
ENSMUSG00000008307	1700109H08Rik	0.380586	2.54803	0.0440336	2.38915	0.0866622	-0.527817	0.0112025	0.42902	0.0465226	0.314452	0.113917	-0.380586	0.35182
ENSMUSG00000008318	Relt	0.57689	1.9621	0.017844	1.77404	0.115917	-0.624737	0.0268234	0.179551	0.0853399	-0.0229172	0.134712	-0.672584	0.204211
ENSMUSG00000008333	Snrpb2	0.41534	2.66431	0.0166269	2.52137	0.0696207	-0.474853	0.0146435	-0.969478	0.0169538	-1.09451	0.0705339	-0.41534	0.0847928
ENSMUSG00000008348	Ubc	0.451631	2.16753	0.0773503	2.01739	0.0208221	-0.498742	0.0617186	-0.94398	0.081547	-1.1083	0.0346153	-0.545853	0.0636216
ENSMUSG00000008373	Prpf31	0.722077	2.51701	0.00483569	2.28821	0.0434793	-0.76008	0.000383993	-1.15128	0.0346414	-1.39153	0.0509456	-0.798082	9.6337e-05
ENSMUSG00000008384	Sertad1	-0.210454	1.02402	0.0199071	0.971007	0.302471	-0.17611	0.716075	-1.57367	0.0647187	-1.74305	0.304494	-0.562674	0.58636
ENSMUSG00000008393	Carhsp1	-0.2551	1.95473	0.0922751	2.0143	0.0704313	0.197898	0.475785	-1.01519	0.0922912	-1.09199	0.0735247	-0.2551	0.515178
ENSMUSG00000008398	Elk3	0.250592	2.46228	0.0469401	2.28821	0.0434793	-0.578249	0.00869574	0.0312527	0.0540737	-0.0441829	0.0449797	-0.250592	0.283493
ENSMUSG00000008429	Herpud2	0.0397108	2.57154	0.0231577	2.4461	0.0548273	-0.416672	0.0408652	-0.125986	0.0442384	-0.13794	0.055229	-0.0397108	0.865849
ENSMUSG00000008435	Rdh13	0.629015	2.51033	0.0405003	2.31793	0.0696638	-0.639143	0.00190795	-0.563103	0.0434413	-0.752455	0.0720012	-0.629015	0.0243381
ENSMUSG00000008438	Adam21	-0.2408	1.83341	0.0181602	1.79262	0.0294128	-0.135519	0.65119	0.246142	0.0769363	0.0920629	0.0532999	-0.511839	0.0997173
ENSMUSG00000008450	Nutf2	0.825992	3.03125	0.00234752	2.76535	0.0360376	-0.883312	8.10354e-07	1.23636	0.0688022	0.9532	0.0679162	-0.940631	0.00340136
ENSMUSG00000008461	Fut1	NaN	NaN	0	NaN	0	NaN	1	NaN	0	NaN	0	NaN	NaN
ENSMUSG00000008475	Arpc5	0.665955	2.28564	0.0051466	2.05922	0.0380343	-0.752134	0.00218739	-1.12084	0.0214273	-1.32131	0.0496916	-0.665955	0.000211727
ENSMUSG00000008482	Rnf151	0.262671	0.969129	0.0759164	1.05766	0.0175222	0.294104	0.733229	-0.185577	0.133855	-0.106505	0.0322319	0.262671	0.565756
ENSMUSG00000008489	Elavl2	0.177497	3.71051	0.0107371	3.61043	0.0454625	-0.332447	0.00488482	0.538166	0.0815518	0.484734	0.0461252	-0.177497	0.56848
ENSMUSG00000008496	Pou2f2	-0.595221	1.22077	0.0544241	1.24412	0.045954	0.0775454	0.930258	0.764259	0.22573	0.990125	0.157118	0.750311	0.411504
ENSMUSG00000008540	Mgst1	NaN	-0.202439	0.176559	NaN	0	NaN	0.417117	-1.28529	0.199897	NaN	0.00919597	NaN	NaN
ENSMUSG00000008575	Nfib	0.468141	4.0924	0.00384864	3.80365	0.0645615	-0.959201	4.10545e-22	0.716277	0.0410526	0.575352	0.0946516	-0.468141	0.17196
ENSMUSG00000008590	Htr3b	NaN	NaN	0	-0.0376401	0.226197	NaN	0.520065	NaN	0	NaN	0.226197	NaN	NaN
ENSMUSG00000008601	Rab25	1.02216	1.04907	0.00347237	0.700896	0.0315932	-1.1566	0.0950907	-0.221237	0.13283	-0.609878	0.0717763	-1.29104	0.0100505
ENSMUSG00000008604	Ubqln4	0.580944	2.68499	0.0350843	2.49869	0.0508196	-0.618864	0.00188674	-1.00213	0.0486451	-1.17701	0.0687335	-0.580944	0.0378172
ENSMUSG00000008658	Rbfox1	-1.22754	1.62905	0.0260478	1.53217	0.0129245	-0.321826	0.384749	1.20444	0.40109	1.57397	0.225225	1.22754	0.421791
ENSMUSG00000008668	Rps18	1.48898	2.66037	0.071276	2.15119	0.0980558	-1.69147	3.97959e-14	-0.860067	0.0895967	-1.3083	0.103285	-1.48898	0.00104478
ENSMUSG00000008682	Rpl10	0.884305	1.83892	0.0707064	1.47905	0.0366896	-1.19548	0.00062674	-1.29833	0.0811461	-1.56453	0.0570763	-0.884305	0.00729103
ENSMUSG00000008683	Rps15a	0.0390924	3.29533	0.0780849	3.01645	0.066544	-0.926422	2.56105e-08	-0.926632	0.0782775	-0.9384	0.0723514	-0.0390924	0.912091
ENSMUSG00000008690	Ncaph2	0.573595	2.7515	0.0286628	2.46743	0.0627465	-0.943681	1.54006e-06	-0.820338	0.069846	-1.21582	0.0744405	-1.31377	0.000106915
ENSMUSG00000008730	Hipk1	0.197724	2.86032	0.0118155	2.73107	0.0309893	-0.429352	0.0154948	-0.611289	0.0466811	-0.67081	0.08824	-0.197724	0.551014
ENSMUSG00000008734	Gprc5b	0.0292655	2.05029	0.0606544	2.04129	0.102601	-0.0299013	0.896325	-0.656598	0.074096	-0.665408	0.139119	-0.0292655	0.955428
ENSMUSG00000008763	Man1a2	0.379794	3.3949	0.00139614	3.26132	0.0520406	-0.443733	0.00237338	-0.0780641	0.00857095	-0.192393	0.0543823	-0.379794	0.0378297
ENSMUSG00000008789	Ceacam5	NaN	NaN	0	NaN	0	NaN	1	NaN	0.157284	NaN	0	NaN	NaN
ENSMUSG00000008813	Tppp2	NaN	NaN	0	NaN	0	NaN	1	NaN	0	NaN	0	NaN	NaN
ENSMUSG00000008822	Acyp1	1.40311	1.81615	0.0509465	1.35436	0.133221	-1.53405	2.29034e-05	-0.504044	0.0710478	-0.926421	0.133243	-1.40311	0.00515523
ENSMUSG00000008843	Cldn13	NaN	NaN	0	NaN	0	NaN	1	NaN	0	NaN	0.140317	NaN	NaN
ENSMUSG00000008845	Cd163	NaN	NaN	0	-0.07137	0.0161067	NaN	0.517576	NaN	0	-0.325361	0.151109	NaN	NaN
ENSMUSG00000008855	Hdac5	0.102763	2.10617	0.0264536	2.0302	0.070898	-0.252376	0.314585	-0.45247	0.105231	-0.573481	0.071876	-0.401988	0.342323
ENSMUSG00000008859	Rala	0.341581	3.02508	0.00837207	2.91415	0.0501795	-0.368512	0.0258936	-0.24386	0.0117058	-0.3629	0.0636862	-0.395442	0.0660084
ENSMUSG00000008874	Clec3a	NaN	0.360255	0.141664	-0.0376401	0.226197	-1.32178	0.346344	0.634617	0.211677	NaN	0.226197	NaN	NaN
ENSMUSG00000008892	Vdac3	0.726483	2.537	0.0402214	2.26746	0.0518491	-0.895398	2.33106e-05	-0.425066	0.0403661	-0.643759	0.0586082	-0.726483	0.00211861
ENSMUSG00000008932	Slc1a7	NaN	NaN	0	-0.07137	0.0161067	NaN	0.517576	NaN	0	NaN	0.0161067	NaN	NaN
ENSMUSG00000008958	Vps72	0.345676	2.11783	0.0225762	1.88714	0.087334	-0.766342	0.00411027	-0.533179	0.0374128	-0.890504	0.0913741	-1.18701	0.000295784
ENSMUSG00000008976	Gabpa	0.528229	3.18449	0.000968146	2.98778	0.0487833	-0.653472	5.27983e-05	-0.720539	0.0291494	-0.879551	0.0490589	-0.528229	0.00532811
ENSMUSG00000008999	Bmp7	-0.584997	1.91454	0.0232531	1.94293	0.0788763	0.094315	0.802786	0.00636768	0.0464811	-0.169734	0.0872066	-0.584997	0.0747433
ENSMUSG00000009013	Dynll1	-0.0893468	2.14078	0.0542623	2.11774	0.0544852	-0.0765436	0.768361	-1.36527	0.0572318	-1.33837	0.0588517	0.0893468	0.743187
ENSMUSG00000009030	Pdcl	0.404437	1.86643	0.0470469	1.70444	0.0060356	-0.538115	0.0847955	-1.48246	0.0509846	-1.60421	0.00997378	-0.404437	0.0191033
ENSMUSG00000009035	Tmem184b	0.169391	2.75408	0.0429129	2.68087	0.0232166	-0.243208	0.212893	0.14071	0.0613135	0.0452761	0.10391	-0.317026	0.428947
ENSMUSG00000009047	Gm5965	NaN	NaN	0	NaN	0	NaN	1	NaN	0	NaN	0	NaN	NaN
ENSMUSG00000009070	Rsph14	-0.595103	0.257625	0.110508	0.22966	0.0220879	-0.0928975	1	0.210743	0.110997	-0.0243312	0.151863	-0.780898	0.211405
ENSMUSG00000009073	Nf2	0.296287	3.36871	0.0259911	3.231	0.0315626	-0.457484	0.00260812	-0.306285	0.0286423	-0.492526	0.0501629	-0.61868	0.00126341
ENSMUSG00000009075	Cabp7	0.0402237	0.274682	0.33901	0.539371	0.111647	0.879279	0.649705	-1.10141	0.342601	-1.0893	0.111659	0.0402237	0.973193
ENSMUSG00000009076	Zmat5	-0.195541	2.51359	2.56399e-05	2.42955	0.000323739	-0.279165	0.174241	-0.109448	0.0996104	-0.336386	0.0272379	-0.753872	0.0279791
ENSMUSG00000009079	Ewsr1	0.529562	3.55805	0.0151659	3.37794	0.0541908	-0.598291	9.53666e-06	-0.326265	0.0162719	-0.485679	0.0563797	-0.529562	0.00659512
ENSMUSG00000009090	Ap1b1	0.282942	2.85143	0.017651	2.64452	0.0234247	-0.687313	0.000186899	-0.393755	0.0604691	-0.722385	0.0240924	-1.09168	4.44822e-07
ENSMUSG00000009092	Derl3	1.23905	-0.202439	0.176559	0.211759	0.120552	1.37594	0.746048	-1.68541	0.183578	-1.23	0.170618	1.51282	0.0692016
ENSMUSG00000009093	Gstt4	NaN	NaN	0	NaN	0	NaN	1	NaN	0.24754	NaN	0.1353	NaN	NaN
ENSMUSG00000009097	Tbx1	NaN	NaN	0	NaN	0	NaN	1	NaN	0	NaN	0.140317	NaN	NaN
ENSMUSG00000009108	Gnat2	0.409592	0.239871	0.0773505	0.405751	0.0252096	0.551044	1	-1.19009	0.137084	-1.06679	0.0255343	0.409592	0.376568
ENSMUSG00000009112	Bcl2l13	0.459904	2.84101	0.00361351	2.64922	0.0301289	-0.637111	0.000565559	-0.261976	0.0316047	-0.50711	0.0314618	-0.814318	3.86497e-08
ENSMUSG00000009114	2610028H24Rik	-0.514139	0.0985907	0.272635	0.333529	0.0829611	0.780448	0.783028	0.0517084	0.272833	0.676356	0.163007	2.07503	0.0493663
ENSMUSG00000009115	Spatc1l	NaN	NaN	0	-0.107942	0.204109	NaN	0.513739	NaN	0.0798461	0.256242	0.244881	NaN	NaN
ENSMUSG00000009145	Dqx1	0.410862	1.3773	0.088937	1.17267	0.0445461	-0.679761	0.126043	-1.10881	0.0954284	-1.23249	0.0569169	-0.410862	0.265658
ENSMUSG00000009185	Ccl8	NaN	NaN	0	NaN	0	NaN	1	NaN	0.167694	NaN	0	NaN	NaN
ENSMUSG00000009207	Lnpk	0.37279	3.08228	0.0411843	2.84076	0.0438753	-0.802298	2.33255e-06	-0.0504052	0.0593969	-0.162626	0.0471809	-0.37279	0.139031
ENSMUSG00000009210	Prr29	NaN	-0.255762	0.162127	NaN	0	NaN	0.417117	NaN	0.162127	NaN	0.140317	NaN	NaN
ENSMUSG00000009214	Mymk	NaN	NaN	0	-0.33867	0.141309	NaN	1	NaN	0.261177	NaN	0.141309	NaN	NaN
ENSMUSG00000009216	Fam163b	-0.00269962	0.465329	0.0455883	0.851815	0.0370566	1.28388	0.199037	0.73969	0.163758	0.738878	0.280249	-0.00269962	0.998002
ENSMUSG00000009246	Trpm5	NaN	NaN	0	-0.33867	0.141309	NaN	1	NaN	0.311107	0.0255141	0.195638	NaN	NaN
ENSMUSG00000009248	Ascl2	NaN	NaN	0	NaN	0	NaN	1	NaN	0.0528652	NaN	0.0194621	NaN	NaN
ENSMUSG00000009281	Rarres2	NaN	NaN	0	NaN	0	NaN	1	NaN	0.326315	NaN	0.1353	NaN	NaN
ENSMUSG00000009291	Pttg1ip	0.469141	2.3599	0.0202026	2.18904	0.0192964	-0.567596	0.0125779	-0.828484	0.0242483	-1.02898	0.0195091	-0.666051	1.1759e-10
ENSMUSG00000009292	Trpm2	-1.36506	-0.202439	0.176559	0.0928696	0.0628001	0.980995	1	-0.249322	0.176865	-0.660244	0.292788	-1.36506	0.22963
ENSMUSG00000009293	Ube2g2	0.273308	1.71559	0.0164719	1.57049	0.0149931	-0.482041	0.1619	-1.03746	0.0339532	-1.24541	0.0334384	-0.690775	1.27952e-05
ENSMUSG00000009350	Mpo	NaN	NaN	0	NaN	0	NaN	1	NaN	0.434028	NaN	0.0050171	NaN	NaN
ENSMUSG00000009356	Lpo	NaN	NaN	0	0.116258	0.100995	NaN	0.32118	NaN	0.09904	-0.218528	0.376875	NaN	NaN
ENSMUSG00000009376	Met	-0.130658	1.65672	0.0936807	1.59721	0.0479429	-0.197662	0.60952	-0.343642	0.108979	-0.501978	0.05187	-0.525981	0.189558
ENSMUSG00000009378	Slc16a12	0.286737	1.65113	0.00369991	1.51636	0.0614925	-0.447679	0.209758	0.65887	0.168517	0.475657	0.152262	-0.60862	0.419843
ENSMUSG00000009394	Syn2	NaN	0.979153	0.0733644	1.06972	0.0251695	0.300851	0.653704	NaN	0.0733644	NaN	0.0251695	NaN	NaN
ENSMUSG00000009406	Elk1	0.548745	1.63613	0.0435065	1.37114	0.0716344	-0.880289	0.0215372	-1.04419	0.044262	-1.20938	0.115065	-0.548745	0.180278
ENSMUSG00000009418	Nav1	0.444595	3.38172	0.00379217	3.17045	0.0416013	-0.701819	4.59097e-06	0.410651	0.0292986	0.276815	0.121197	-0.444595	0.283104
ENSMUSG00000009470	Tnpo1	0.398628	3.83349	0.00733713	3.68276	0.0290695	-0.500729	7.43834e-06	-0.542835	0.0354083	-0.662834	0.030434	-0.398628	0.0101666
ENSMUSG00000009471	Myod1	NaN	NaN	0	-0.408972	0.125202	NaN	1	NaN	0.157284	-0.356627	0.125303	NaN	NaN
ENSMUSG00000009487	Otog	2.03617	0.0985907	0.272635	0.787007	0.156105	2.28687	0.0568072	-0.104169	0.413663	0.659716	0.179968	2.53757	0.0903941
ENSMUSG00000009535	Rnmt	0.713871	2.91791	0.00746153	2.68503	0.0510801	-0.773584	2.52962e-05	-0.773948	0.00746344	-0.988845	0.0553883	-0.713871	0.000120519
ENSMUSG00000009545	Kcnq1	NaN	2.04104	0.0613857	1.75135	0.0734143	-0.962335	0.000964998	NaN	0.0613857	1.63118	0.106904	NaN	NaN
ENSMUSG00000009549	Srp14	0.159876	1.24706	0.0022096	1.19354	0.148677	-0.177796	0.649983	-1.99089	0.0073813	-2.03902	0.15163	-0.159876	0.751225
ENSMUSG00000009551	6330409D20Rik	NaN	NaN	0	NaN	0	NaN	1	NaN	0	NaN	0	NaN	NaN
ENSMUSG00000009555	Cdk9	0.0874881	2.16466	0.00210415	1.96541	0.0268893	-0.661896	0.0112521	-0.835451	0.00322936	-1.20762	0.124005	-1.2363	0.00269819
ENSMUSG00000009563	Tor2a	1.64964	0.531744	0.231539	-0.0376401	0.226197	-1.89145	0.156476	-1.97384	0.250667	-2.61602	0.226206	-2.13327	0.0571792
ENSMUSG00000009566	Fpgs	0.156961	2.23289	0.0309878	2.04338	0.0447667	-0.629537	0.0129265	-0.659171	0.0937023	-0.99094	0.0491334	-1.10211	0.00171427
ENSMUSG00000009569	Mrtfb	0.097772	3.47825	0.00689695	3.29623	0.0497008	-0.604648	2.45613e-05	0.789573	0.0490148	0.76014	0.0802421	-0.097772	0.754268
ENSMUSG00000009575	Cbx5	0.668914	3.44237	0.0497696	3.16818	0.0600183	-0.910853	1.32306e-09	-1.06516	0.0660237	-1.26653	0.0603637	-0.668914	0.0243918
ENSMUSG00000009580	Odam	NaN	NaN	0	NaN	0	NaN	1	NaN	0	NaN	0	NaN	NaN
ENSMUSG00000009585	Apobec3	0.297317	2.43827	0.00319688	2.28678	0.0142	-0.50325	0.0201412	-0.833597	0.00522246	-0.923098	0.0470543	-0.297317	0.0586942
ENSMUSG00000009588	St6galnac1	NaN	NaN	0	NaN	0	NaN	1	NaN	0	NaN	0.1353	NaN	NaN
ENSMUSG00000009596	Taf7l	0.35745	0.687921	0.211542	1.13055	0.00742232	1.47039	0.0414321	-0.552467	0.228123	-0.444864	0.0162997	0.35745	0.638005
ENSMUSG00000009614	Sardh	NaN	0.257625	0.110508	0.22966	0.0220879	-0.0928975	1	NaN	0.110508	-0.260536	0.0448673	NaN	NaN
ENSMUSG00000009621	Vav2	0.299976	3.06682	0.062307	2.93623	0.0227735	-0.433791	0.0128194	0.397062	0.0843639	0.226196	0.0282282	-0.567607	0.0547712
ENSMUSG00000009628	Tex15	0.429024	2.80894	0.0545865	2.65654	0.0648771	-0.506282	0.0044055	-0.71475	0.0584311	-0.843899	0.0661049	-0.429024	0.143242
ENSMUSG00000009630	Ppp2cb	0.604619	2.87689	0.00997544	2.66354	0.0314863	-0.70872	0.000122928	-0.42939	0.0104239	-0.674073	0.0454548	-0.812822	1.54752e-07
ENSMUSG00000009633	G0s2	NaN	NaN	0	NaN	0	NaN	1	NaN	0.135682	NaN	0.0335408	NaN	NaN
ENSMUSG00000009640	Dmap1	0.11964	2.0264	0.01685	1.85317	0.102249	-0.575459	0.0352178	-0.884346	0.0752615	-1.19479	0.107801	-1.03128	0.0182126
ENSMUSG00000009646	Pla2g12b	-0.218698	1.01499	0.163264	0.67217	0.0614359	-1.13883	0.112329	1.28935	0.226701	0.537876	0.292082	-2.49635	0.0421066
ENSMUSG00000009647	Mcu	0.736509	3.0232	0.0433076	2.74758	0.064562	-0.915583	2.08479e-07	0.504389	0.0456924	0.282678	0.114246	-0.736509	0.0715645
ENSMUSG00000009654	Oit3	NaN	0.0727472	0.0144317	-0.07137	0.0161067	-0.478747	0.722719	NaN	0.0144317	NaN	0.0161067	NaN	NaN
ENSMUSG00000009670	Tex11	0.0868423	2.29429	0.0135735	2.24071	0.0785878	-0.177981	0.394295	0.255479	0.0189661	0.229337	0.0808835	-0.0868423	0.753011
ENSMUSG00000009681	Bcr	0.360676	3.05451	0.0257328	2.92949	0.0592689	-0.415308	0.0137546	0.280383	0.0261418	0.171809	0.0734279	-0.360676	0.163619
ENSMUSG00000009687	Fxyd5	1.03105	0.0727472	0.0144317	-0.408972	0.125202	-1.60024	0.639137	-1.22941	0.0237199	-1.88247	0.131975	-2.16942	1.11422e-06
ENSMUSG00000009731	Kcnd1	0.000148967	1.17633	0.139416	1.25085	0.0332753	0.24756	0.723542	-0.763787	0.140342	-0.763742	0.117331	0.000148967	0.999804
ENSMUSG00000009733	Tfcp2	-0.185219	2.86475	0.0138691	2.85286	0.0217055	-0.0395026	0.780489	-0.0177799	0.0140237	-0.0973195	0.0560156	-0.264225	0.168375
ENSMUSG00000009734	Pou6f2	NaN	1.09012	0.0331061	0.954801	0.0875874	-0.449505	0.415294	NaN	0.0331061	NaN	0.0875874	NaN	NaN
ENSMUSG00000009739	Pou6f1	-0.0189626	1.56239	0.00135946	1.54599	0.0368595	-0.0544586	0.911015	-1.13163	0.0178767	-1.12592	0.0570065	0.0189626	0.923881
ENSMUSG00000009741	Ubp1	0.504523	3.20311	0.000989795	3.00914	0.0180402	-0.644375	6.92143e-05	-0.279332	0.0214565	-0.431208	0.0456352	-0.504523	0.00259728
ENSMUSG00000009772	Nuak2	0.0953654	1.63515	0.0671643	1.70911	0.0629	0.24569	0.545497	-0.540451	0.0689515	-0.511743	0.0656135	0.0953654	0.762947
ENSMUSG00000009828	Cilk1	0.73633	2.62302	0.0123424	2.37821	0.0457787	-0.813251	7.39402e-05	0.100535	0.0220376	-0.167434	0.0457795	-0.890172	1.33357e-07
ENSMUSG00000009863	Sdhb	0.411022	2.29599	0.00697687	2.11955	0.0769897	-0.586112	0.0122964	-0.968421	0.0550127	-1.19757	0.0866006	-0.761202	0.0255191
ENSMUSG00000009876	Cox4i2	0.245752	-0.255762	0.162127	-0.33867	0.141309	-0.275415	1	-1.00161	0.16299	-1.09345	0.250336	-0.305078	0.758511
ENSMUSG00000009894	Snap47	0.541938	2.45443	0.0211803	2.28698	0.0283512	-0.55627	0.0109063	-0.340019	0.0421704	-0.503158	0.0346216	-0.541938	0.00278986
ENSMUSG00000009900	Wnt3a	0.157702	0.722991	0.0183213	0.9878	0.0147392	0.879677	0.289667	-0.122911	0.291244	-0.0754381	0.0731999	0.157702	0.87439
ENSMUSG00000009905	Kdsr	0.332474	2.70506	0.008667	2.48437	0.0580291	-0.733104	0.00018355	-0.303063	0.0226545	-0.403148	0.0630393	-0.332474	0.135149
ENSMUSG00000009907	Vps4b	0.77401	3.15966	0.0366564	2.88801	0.0750387	-0.902414	4.35614e-08	-0.520835	0.038877	-0.753835	0.0773738	-0.77401	0.00712825
ENSMUSG00000009927	Rps25	0.227575	2.01002	0.0715655	1.88675	0.0825084	-0.409498	0.14568	-1.09698	0.0748559	-1.16549	0.0954457	-0.227575	0.572223
ENSMUSG00000009941	Nxf2	0.832182	-0.255762	0.162127	0.487476	0.169399	2.46898	0.294759	-0.48527	0.192559	-0.234758	0.205512	0.832182	0.373726
ENSMUSG00000009995	Taz	0.231532	1.34635	0.128314	1.17466	0.0678476	-0.570322	0.221262	-1.52289	0.130969	-1.59259	0.0730674	-0.231532	0.642119
ENSMUSG00000010021	Kif19a	-0.124103	-0.255762	0.162127	0.0928696	0.0628001	1.15813	1	-0.909614	0.193643	-0.946973	0.187066	-0.124103	0.889644
ENSMUSG00000010025	Aldh3a2	0.618806	2.36368	0.0308591	2.12987	0.049854	-0.776701	0.000665932	-0.718272	0.0324468	-0.904551	0.0550165	-0.618806	0.00354037
ENSMUSG00000010044	Zmynd10	NaN	NaN	0	-0.33867	0.141309	NaN	1	NaN	0.0136367	-1.13295	0.154665	NaN	NaN
ENSMUSG00000010045	Tmem115	0.242185	1.27185	0.0528854	1.11398	0.142009	-0.524434	0.25713	-1.4118	0.0664894	-1.65463	0.142014	-0.806684	0.121474
ENSMUSG00000010047	Hyal2	0.495951	0.540901	0.0951425	0.211759	0.120552	-1.09338	0.340839	-2.33188	0.110168	-2.84087	0.126752	-1.69082	0.00243901
ENSMUSG00000010048	Ifrd2	0.383492	1.83218	0.0225522	1.61883	0.0343217	-0.708758	0.027024	-1.1572	0.0821451	-1.46847	0.038808	-1.03402	0.000612119
ENSMUSG00000010051	Hyal1	-0.374012	0.883607	0.0060244	0.827313	0.0169027	-0.187005	0.780264	-1.84396	0.0426591	-2.06914	0.0180294	-0.748021	1.16149e-06
ENSMUSG00000010054	Tusc2	0.112168	0.766359	0.0523144	0.690758	0.279028	-0.25114	0.739213	-2.04512	0.0594844	-2.16256	0.279088	-0.390112	0.680677
ENSMUSG00000010057	Nprl2	1.6413	0.766359	0.0523144	0.211759	0.120552	-1.84234	0.0815944	-1.86015	0.0790015	-2.47527	0.124144	-2.04338	2.91208e-05
ENSMUSG00000010064	Slc38a3	-0.448764	0.47598	0.0851015	0.539371	0.111647	0.21058	1	-0.594904	0.113871	-0.729995	0.112051	-0.448764	0.39777
ENSMUSG00000010066	Cacna2d2	0.113981	1.69853	0.0667894	1.64933	0.091847	-0.163425	0.600643	0.453739	0.131987	0.38966	0.0940341	-0.212868	0.692541
ENSMUSG00000010067	Rassf1	0.73732	1.7212	0.050409	1.44999	0.0100333	-0.900924	0.0107654	-1.04932	0.0507439	-1.27128	0.0277325	-0.73732	0.000123926
ENSMUSG00000010080	Epn3	-0.0890795	-0.255762	0.162127	-0.07137	0.0161067	0.612537	1	0.0185998	0.225884	-0.00821577	0.218622	-0.0890795	0.93202
ENSMUSG00000010086	Rnf112	0.358153	-0.202439	0.176559	-0.33867	0.141309	-0.452549	1	-1.3833	0.200336	-1.49111	0.145665	-0.358153	0.663364
ENSMUSG00000010095	Slc3a2	0.588574	2.97594	0.0282599	2.77037	0.0709866	-0.682889	0.000143674	-0.356665	0.0384421	-0.590627	0.0710002	-0.777205	0.00375853
ENSMUSG00000010097	Nxf1	0.805743	2.53426	0.0243397	2.22682	0.0811301	-1.02129	3.04672e-06	-1.20911	0.0243845	-1.45166	0.0820557	-0.805743	0.00460432
ENSMUSG00000010110	Stx5a	0.797118	2.30194	0.00617795	2.00436	0.0823565	-0.988547	6.81151e-05	-0.831559	0.00649293	-1.07152	0.0839903	-0.797118	0.00439321
ENSMUSG00000010122	Slc47a1	0.82124	1.45296	0.0257515	1.19295	0.000131321	-0.863734	0.055314	-0.421173	0.100036	-0.668391	0.00531054	-0.82124	0.0135937
ENSMUSG00000010136	Pifo	NaN	NaN	0	NaN	0	NaN	1	NaN	0.140702	NaN	0.116358	NaN	NaN
ENSMUSG00000010142	Tnfrsf13b	0.387451	1.22577	0.106127	1.10002	0.0213992	-0.417741	0.388582	-0.489833	0.119001	-0.606468	0.0313626	-0.387451	0.343258
ENSMUSG00000010154	Spire2	NaN	NaN	0	NaN	0	NaN	1	NaN	0.141399	NaN	0.0870796	NaN	NaN
ENSMUSG00000010175	Prox1	0.205355	0.668099	0.0690869	0.763589	0.0785636	0.317213	0.872892	-0.244529	0.188599	-0.115365	0.110432	0.429072	0.554521
ENSMUSG00000010205	Raver1	NaN	NaN	0	NaN	0	NaN	1	NaN	0	NaN	0	NaN	NaN
ENSMUSG00000010277	2610507B11Rik	0.865463	2.87858	0.0342904	2.6091	0.0706368	-0.895174	1.18448e-06	-1.21062	0.034441	-1.47115	0.0717684	-0.865463	0.00106485
ENSMUSG00000010290	AI597479	0.675364	2.27028	0.0364086	2.03565	0.0533997	-0.779407	0.00138547	-0.904742	0.0389855	-1.10805	0.0581054	-0.675364	0.00366654
ENSMUSG00000010307	Tmem86a	-0.0388173	-0.202439	0.176559	-0.33867	0.141309	-0.452549	1	-1.29784	0.24508	-1.58198	0.255957	-0.943915	0.422648
ENSMUSG00000010311	Optc	NaN	NaN	0	-0.408972	0.125202	NaN	1	NaN	0	-0.345818	0.251419	NaN	NaN
ENSMUSG00000010342	Tex14	0.362376	3.27381	0.0366184	2.93966	0.0813494	-1.11002	1.29582e-11	0.54384	0.0366287	0.434754	0.0950855	-0.362376	0.284369
ENSMUSG00000010358	Ifi35	-0.762988	1.49312	0.155704	1.37114	0.0716344	-0.405226	0.244391	-0.476032	0.175698	-0.949685	0.0895102	-1.57344	0.0163027
ENSMUSG00000010362	Rdm1	-0.119622	2.42315	0.00232592	2.33665	0.0114167	-0.287356	0.178595	-0.599057	0.0637145	-0.808072	0.0136604	-0.694333	0.00133847
ENSMUSG00000010376	Nedd8	0.546629	2.25084	0.0580919	2.07317	0.00355986	-0.590176	0.0145762	-1.36152	0.0581028	-1.52607	0.0419202	-0.546629	0.0216352
ENSMUSG00000010392	Gosr1	0.557102	2.7924	0.0220358	2.60807	0.0748887	-0.612316	0.00102514	-0.295421	0.0222844	-0.463125	0.0750317	-0.557102	0.0321444
ENSMUSG00000010406	Mrpl52	0.644858	1.781	0.100549	1.53304	0.00240422	-0.823697	0.0128967	-0.901525	0.101027	-1.09565	0.0346321	-0.644858	0.0691167
ENSMUSG00000010435	Spaca7	-2.16774	1.20407	0.0402235	1.18778	0.0783956	-0.0540937	0.926133	0.407935	0.199767	1.06049	0.11902	2.16774	0.00501185
ENSMUSG00000010453	Kansl3	0.576452	2.8675	0.0143072	2.6789	0.0513069	-0.626509	0.000522624	-0.228739	0.0145567	-0.402268	0.0538205	-0.576452	0.00185577
ENSMUSG00000010461	Eya4	-0.193126	1.04055	0.128706	0.878958	0.0117506	-0.536791	0.384106	0.702625	0.192698	0.321308	0.298303	-1.26671	0.282939
ENSMUSG00000010476	Ebf3	0.601168	0.668099	0.0690869	0.937968	0.102953	0.896485	0.329547	0.227245	0.0852406	0.586013	0.222839	1.1918	0.13265
ENSMUSG00000010492	Uckl1os	NaN	NaN	0	NaN	0	NaN	1	NaN	0.00044068	NaN	0.0151736	NaN	NaN
ENSMUSG00000010505	Myt1	NaN	0.47598	0.0851015	0.319498	0.0356636	-0.519824	0.637464	NaN	0.0851015	0.199325	0.0855032	NaN	NaN
ENSMUSG00000010517	Faf1	0.384179	4.1424	0.00186088	3.98875	0.0521678	-0.510415	0.00436225	0.499782	0.00204218	0.384133	0.0529066	-0.384179	0.0289408
ENSMUSG00000010529	Gm266	NaN	-0.255762	0.162127	NaN	0	NaN	0.417117	-0.020929	0.233252	NaN	0.0050171	NaN	NaN
ENSMUSG00000010538	Tsacc	0.601446	2.00184	0.104204	1.78873	0.0316391	-0.707955	0.0103745	0.119702	0.104695	-0.0613517	0.0355775	-0.601446	0.101549
ENSMUSG00000010554	Mettl16	0.504376	3.3004	0.0189697	3.10884	0.034407	-0.636341	3.56518e-05	-0.35337	0.0332723	-0.584653	0.0415416	-0.768306	1.38961e-05
ENSMUSG00000010592	Dazl	-0.0176649	1.84659	0.0154896	1.81631	0.120076	-0.100591	0.68392	-0.914373	0.0625861	-0.980252	0.1201	-0.218846	0.626649
ENSMUSG00000010601	Apol7a	NaN	-0.202439	0.176559	NaN	0	NaN	0.417117	-0.418779	0.193774	NaN	0.1353	NaN	NaN
ENSMUSG00000010607	Pigyl	-0.194748	1.12134	0.137027	0.99596	0.104353	-0.416511	0.509776	-0.889434	0.140158	-1.19882	0.106987	-1.02777	0.0793183
ENSMUSG00000010608	Rbm25	0.644834	3.81027	0.00493163	3.58868	0.0515831	-0.736111	4.19322e-10	-0.365982	0.0411586	-0.560096	0.0517347	-0.644834	0.00332218
ENSMUSG00000010609	Psen2	0.843311	1.6476	0.0530574	1.34319	0.0703395	-1.01123	0.0092435	-0.571007	0.154486	-0.925968	0.0929855	-1.17915	0.0489994
ENSMUSG00000010651	Acaa1b	0.776357	0.620603	0.0715533	1.09361	0.0741317	1.5713	0.0429059	-0.643757	0.301484	-0.41005	0.0741439	0.776357	0.451595
ENSMUSG00000010660	Plcd1	-0.264462	1.42196	0.0209977	1.28267	0.0577417	-0.46273	0.289652	-0.544948	0.0768732	-0.90315	0.0678201	-1.18992	0.0004755
ENSMUSG00000010663	Fads1	0.200052	1.9471	0.0149088	1.74907	0.00561735	-0.657829	0.0275299	-1.12054	0.0168846	-1.18076	0.0441433	-0.200052	0.202591
ENSMUSG00000010721	Lmbr1	0.213086	3.43664	0.00696874	3.2666	0.0439178	-0.564865	0.000101883	0.660998	0.0470771	0.596852	0.0442383	-0.213086	0.320736
ENSMUSG00000010751	Tnfrsf22	0.132719	2.03305	0.0300312	1.85165	0.0193609	-0.602575	0.0296815	-0.177443	0.0468556	-0.217396	0.113931	-0.132719	0.745699
ENSMUSG00000010755	Cars	-0.52778	3.04175	0.0350361	3.02557	0.0418947	-0.0537462	0.765589	-0.49972	0.0473967	-0.690956	0.050477	-0.635272	0.00574711
ENSMUSG00000010760	Phlda2	NaN	NaN	0	NaN	0	NaN	1	NaN	0.21068	NaN	0.258354	NaN	NaN
ENSMUSG00000010796	Asz1	0.207346	0.810682	0.0111969	0.917978	0.0882575	0.356429	0.687818	-0.0208853	0.146992	0.0415322	0.0892316	0.207346	0.716616
ENSMUSG00000010797	Wnt2	NaN	NaN	0	NaN	0	NaN	1	NaN	0	NaN	0.1353	NaN	NaN
ENSMUSG00000010803	Gabra1	0.971473	1.02994	0.0685913	0.718318	0.15304	-1.03518	0.120221	0.198371	0.161821	-0.132427	0.153326	-1.09889	0.137833
ENSMUSG00000010825	Grid2ip	0.0749711	1.8877	0.0593562	1.91348	0.0161164	0.0856186	0.746001	0.524754	0.126407	0.553733	0.105685	0.0962662	0.860389
ENSMUSG00000010830	Kdelr3	0.866065	1.56923	0.108731	1.21471	0.120218	-1.17771	0.00484944	-0.644564	0.109269	-0.905276	0.122628	-0.866065	0.112443
ENSMUSG00000010841	Cfap97d1	NaN	0.360255	0.141664	0.0681495	0.261861	-0.970353	0.572029	NaN	0.141664	NaN	0.261861	NaN	NaN
ENSMUSG00000010911	Apip	0.860718	2.23981	0.0737823	1.96412	0.0110999	-0.915832	0.000303436	-0.542847	0.0746412	-0.801949	0.0139387	-0.860718	0.00064415
ENSMUSG00000010914	Pdhx	0.351549	3.16052	0.00235674	2.9969	0.0569097	-0.543533	0.000676036	-0.0547126	0.0224396	-0.276125	0.0619699	-0.735516	0.000781001
ENSMUSG00000010936	Vac14	0.060198	3.35629	0.0117702	3.24993	0.0314051	-0.353313	0.0151205	0.186458	0.0247074	-0.0081357	0.0676046	-0.646428	0.00686091
ENSMUSG00000011008	Mcoln2	NaN	-0.202439	0.176559	-0.408972	0.125202	-0.686086	1	NaN	0.176559	NaN	0.125202	NaN	NaN
ENSMUSG00000011034	Slc5a1	-0.160515	2.11261	0.0660991	2.48229	0.00250916	1.22806	1.58657e-08	-0.194234	0.0747638	-0.242554	0.0138192	-0.160515	0.525081
ENSMUSG00000011096	Akt1s1	-0.0857855	1.85163	0.0198988	1.7784	0.016514	-0.24326	0.405132	-0.6522	0.0870144	-0.824481	0.017299	-0.572305	0.0521482
ENSMUSG00000011114	Tbrg1	0.82366	2.28095	0.0051701	2.03067	0.0553259	-0.831405	0.000820972	-1.34225	0.0232127	-1.59019	0.0574524	-0.82366	6.29634e-05
ENSMUSG00000011118	Panx3	NaN	NaN	0	NaN	0	NaN	1	NaN	0	NaN	0	NaN	NaN
ENSMUSG00000011148	Adssl1	0.277274	0.549869	0.0207876	0.333529	0.0829611	-0.718665	0.48937	-0.6577	0.0212699	-1.00691	0.221596	-1.16006	0.116722
ENSMUSG00000011154	Cfap161	NaN	0.257625	0.110508	0.246852	0.161868	-0.0357859	1	0.191428	0.283594	NaN	0.161868	NaN	NaN
ENSMUSG00000011158	Brf1	0.546182	2.71787	0.0217066	2.52769	0.0383184	-0.631773	0.00133824	-0.0274294	0.0543337	-0.243378	0.038681	-0.717364	0.00120458
ENSMUSG00000011171	Vipr2	NaN	0.373777	0.0187256	0.22966	0.0220879	-0.478747	0.789376	NaN	0.0187256	NaN	0.0220879	NaN	NaN
ENSMUSG00000011179	Odc1	0.112116	2.70671	0.0346737	2.5713	0.0498946	-0.449813	0.021747	-0.850171	0.0358827	-1.08723	0.0512014	-0.787509	0.000149671
ENSMUSG00000011254	Thg1l	0.0810416	2.06451	0.0726353	1.91359	0.0125909	-0.501335	0.0547791	-1.02932	0.0746887	-1.30676	0.0326492	-0.921628	0.000665045
ENSMUSG00000011256	Adam19	0.121597	3.44021	0.0512586	3.30086	0.0334757	-0.462918	0.0019263	0.096332	0.051341	0.0597277	0.112137	-0.121597	0.766622
ENSMUSG00000011257	Pabpc4	0.920699	2.86356	0.0104802	2.58027	0.0515388	-0.941072	6.86299e-07	-0.213065	0.0117801	-0.502489	0.0539408	-0.961445	1.58818e-07
ENSMUSG00000011263	Exoc3l2	-0.716888	1.2441	0.187821	1.28267	0.0577417	0.128112	0.736089	-0.274942	0.200231	-0.490746	0.0577856	-0.716888	0.300427
ENSMUSG00000011267	Zfp296	0.487933	1.36073	0.00652761	1.17802	0.0355426	-0.606955	0.200282	-1.50635	0.0675554	-1.72489	0.0893924	-0.725977	0.0511257
ENSMUSG00000011305	Plin5	NaN	NaN	0	NaN	0	NaN	1	NaN	0.00525528	NaN	0.0494831	NaN	NaN
ENSMUSG00000011306	Sugp1	0.538761	2.61056	0.00408772	2.42459	0.0315683	-0.617798	0.00229579	-0.629455	0.0171357	-0.791638	0.0315798	-0.538761	6.36316e-06
ENSMUSG00000011349	Dmrtc2	1.17776	0.0452681	0.253909	-0.408972	0.125202	-1.50895	0.63476	-1.2173	0.254604	-1.57184	0.147204	-1.17776	0.227998
ENSMUSG00000011350	Gm5893	NaN	0.221359	0.318223	NaN	0	NaN	0.135886	NaN	0.318223	NaN	0	NaN	NaN
ENSMUSG00000011382	Dhdh	1.92617	0.92911	0.198168	0.304999	0.166126	-2.07325	0.0396742	-1.71432	0.199041	-2.29415	0.1707	-1.92617	0.0270147
ENSMUSG00000011427	Zfp790	0.461544	1.96711	0.0181655	1.75273	0.177173	-0.712148	0.0120566	-0.759656	0.0206266	-1.04947	0.181913	-0.962753	0.113416
ENSMUSG00000011463	Cpb1	NaN	NaN	0	-0.0376401	0.226197	NaN	0.520065	NaN	0	-0.376782	0.291763	NaN	NaN
ENSMUSG00000011486	Slc25a41	0.946833	0.239871	0.0773505	-0.33867	0.141309	-1.92187	0.438138	0.037111	0.320578	-0.834945	0.208842	-2.89691	0.0226511
ENSMUSG00000011589	Fsd1	0.0326503	0.766359	0.0523144	1.0325	0.11224	0.884098	0.309459	-1.36036	0.137428	-1.35053	0.124504	0.0326503	0.95773
ENSMUSG00000011632	Pinlyp	NaN	NaN	0	0.381715	0.203775	NaN	0.226068	NaN	0.0120394	-0.695878	0.203836	NaN	NaN
ENSMUSG00000011658	Fuz	0.0297144	0.549869	0.0207876	0.727839	0.11751	0.591206	0.601558	-1.7513	0.0588718	-1.74235	0.11813	0.0297144	0.945968
ENSMUSG00000011751	Sptbn4	-0.630992	2.46605	0.0221983	2.40044	0.0233567	-0.217961	0.304014	0.332571	0.0954218	0.0113983	0.101713	-1.06691	0.0212859
ENSMUSG00000011752	Pgam1	0.334947	2.48399	0.00691917	2.2104	0.0439745	-0.908842	3.49354e-05	-0.000500316	0.0890421	-0.446848	0.0631307	-1.48274	4.32743e-05
ENSMUSG00000011831	Evi5	0.396389	3.51194	0.0116154	3.36717	0.0420243	-0.480894	0.000344209	0.0735267	0.0385082	-0.0457983	0.043229	-0.396389	0.0392914
ENSMUSG00000011832	Evi5l	0.738402	1.75876	0.0306035	1.51727	0.0724952	-0.802231	0.0194437	-0.240382	0.0386304	-0.501092	0.0813941	-0.866061	0.00380742
ENSMUSG00000011837	Snapc2	0.0503645	0.746192	0.359334	0.718318	0.15304	-0.0925939	1	-1.84096	0.359445	-1.85612	0.15358	-0.0503645	0.96906
ENSMUSG00000011877	Git1	0.79415	2.11196	0.00888286	1.82922	0.0373264	-0.939236	0.00061534	-0.648815	0.0928597	-0.975229	0.0451788	-1.08432	0.00157297
ENSMUSG00000011884	Gltp	0.00860919	1.81166	0.00290414	1.74171	0.0776279	-0.232352	0.417973	-0.804361	0.0242215	-0.941659	0.077633	-0.456095	0.091355
ENSMUSG00000011958	Bnip2	0.754978	2.52293	0.000539844	2.2929	0.0546665	-0.764161	0.000328522	-0.742969	0.00142466	-0.975769	0.0624469	-0.773344	0.000193775
ENSMUSG00000011960	Ccnt1	0.52618	3.13509	0.0354557	2.87338	0.0444798	-0.86938	1.88888e-07	-0.660203	0.0509139	-0.818599	0.0464474	-0.52618	0.0215418
ENSMUSG00000012017	Scarf2	0.354985	0.883607	0.0060244	1.12458	0.0981629	0.800501	0.259649	0.295488	0.0344333	0.402349	0.152234	0.354985	0.49356
ENSMUSG00000012042	4930579F01Rik	NaN	0.62808	0.176985	0.487476	0.169399	-0.467077	0.675873	NaN	0.176985	0.367302	0.186373	NaN	NaN
ENSMUSG00000012076	Brms1l	0.718371	2.69837	0.0436119	2.422	0.0253094	-0.918086	4.22896e-06	-0.274845	0.0457538	-0.491096	0.0310465	-0.718371	9.19082e-05
ENSMUSG00000012114	Med15	0.452896	3.0518	0.0110503	2.85861	0.0483873	-0.64176	0.000169921	0.150859	0.0425099	0.014524	0.0889632	-0.452896	0.166745
ENSMUSG00000012117	Dhdds	0.545913	2.63118	0.0265631	2.45483	0.0492421	-0.585844	0.00296026	-0.117405	0.0361985	-0.305782	0.0630811	-0.625775	0.00959446
ENSMUSG00000012123	Crybg2	0.0702816	1.48049	0.0901464	1.33491	0.134782	-0.483621	0.198437	-0.636931	0.0906615	-0.906943	0.134783	-0.89696	0.0964619
ENSMUSG00000012126	Ubxn11	-0.528328	2.04342	0.0241201	2.00741	0.0746618	-0.11962	0.627198	-0.254936	0.0947688	-0.485997	0.0881149	-0.767569	0.0741667
ENSMUSG00000012187	Mogat1	NaN	NaN	0	0.22966	0.0220879	NaN	0.247626	NaN	0	0.572487	0.142045	NaN	NaN
ENSMUSG00000012211	Tex22	1.26094	1.15193	0.0249019	0.75843	0.137664	-1.30717	0.0438617	0.384897	0.552406	0.00531595	0.317383	-1.26094	0.551306
ENSMUSG00000012282	Wnt8a	-0.38091	0.832774	0.268733	0.65932	0.0705392	-0.5762	0.430778	-0.279919	0.400883	-0.741491	0.0901977	-1.53331	0.261307
ENSMUSG00000012296	Tjap1	0.953644	2.72935	0.0270894	2.41969	0.0399095	-1.02869	4.39791e-07	0.0511217	0.0561896	-0.235954	0.0412	-0.953644	3.78603e-05
ENSMUSG00000012350	Ehf	0.542288	1.42196	0.0209977	1.25583	0.0923279	-0.551871	0.184413	-0.245813	0.0378605	-0.409058	0.109951	-0.542288	0.160374
ENSMUSG00000012396	Nanog	0.192548	3.2	0.0476065	3.05282	0.0514763	-0.488918	0.00279378	-1.04482	0.0490568	-1.10278	0.06077	-0.192548	0.457989
ENSMUSG00000012405	Rpl15	0.52689	2.51571	0.034396	2.18317	0.0860481	-1.10467	7.00347e-07	-1.13452	0.0343974	-1.29313	0.0927737	-0.52689	0.108933
ENSMUSG00000012422	Tmem167	0.427547	3.1183	0.0300815	2.8823	0.079284	-0.783973	2.29382e-06	-0.479969	0.0382741	-0.608674	0.0802426	-0.427547	0.147704
ENSMUSG00000012428	Steap4	NaN	NaN	0	NaN	0	NaN	1	NaN	0	NaN	0	NaN	NaN
ENSMUSG00000012429	Mplkip	2.31324	0.454409	0.191219	-0.33867	0.141309	-2.63455	0.0976429	-2.51197	0.199777	-3.20832	0.144373	-2.31324	0.00472595
ENSMUSG00000012443	Kif11	0.322449	3.23735	0.00550392	3.12018	0.0554566	-0.389236	0.0105129	-0.771722	0.0124529	-0.868789	0.0558015	-0.322449	0.0895564
ENSMUSG00000012483	Rpa3	0.13452	1.57427	0.14525	1.45836	0.0905932	-0.38503	0.253265	-1.47071	0.14526	-1.5112	0.0974077	-0.13452	0.8169
ENSMUSG00000012519	Mlkl	-0.745147	0.810682	0.0111969	0.718318	0.15304	-0.306828	0.635343	0.0728032	0.137399	0.297115	0.182677	0.745147	0.326433
ENSMUSG00000012520	Phox2b	NaN	NaN	0	NaN	0	NaN	1	NaN	0	NaN	0.218027	NaN	NaN
ENSMUSG00000012535	Tnpo3	0.417559	3.50193	0.0135023	3.36457	0.0511794	-0.456307	0.000888311	-0.441863	0.0286767	-0.567561	0.0514274	-0.417559	0.0327832
ENSMUSG00000012609	Ttll5	0.49268	3.48665	0.00706774	3.32368	0.0274534	-0.541368	0.000107429	0.525079	0.0122321	0.347455	0.0387489	-0.590055	1.23484e-05
ENSMUSG00000012640	Zfp715	0.500667	2.42465	0.0406848	2.22166	0.0581453	-0.674323	0.00179323	-0.826089	0.0498795	-0.976805	0.0626008	-0.500667	0.0597077
ENSMUSG00000012705	Retn	NaN	NaN	0	-0.33867	0.141309	NaN	1	NaN	0.09904	-1.26349	0.141729	NaN	NaN
ENSMUSG00000012777	Acp4	NaN	-0.255762	0.162127	NaN	0	NaN	0.417117	-0.020929	0.233252	NaN	0	NaN	NaN
ENSMUSG00000012819	Cdh23	-0.298617	1.56152	0.0150848	1.50934	0.0451735	-0.173367	0.601165	0.544257	0.1351	0.634149	0.0741617	0.298617	0.559708
ENSMUSG00000012848	Rps5	0.341828	2.83191	0.0743197	2.63641	0.0376182	-0.64945	0.000818389	-1.52391	0.137067	-1.81202	0.0795694	-0.957072	0.0690889
ENSMUSG00000012889	Podnl1	NaN	NaN	0	-0.33867	0.141309	NaN	1	NaN	0.157284	-0.825794	0.19768	NaN	NaN
ENSMUSG00000013033	Adgrl1	0.266678	2.46609	0.0370856	2.32473	0.0445521	-0.469583	0.0300481	-0.733669	0.0633168	-0.813947	0.0495654	-0.266678	0.318104
ENSMUSG00000013076	Amotl1	-0.457361	2.81436	0.0995672	2.86525	0.074128	0.169081	0.281531	-0.16691	0.100849	-0.304589	0.080554	-0.457361	0.286112
ENSMUSG00000013083	2200002J24Rik	NaN	NaN	0	NaN	0	NaN	1	NaN	0.157284	NaN	0.218027	NaN	NaN
ENSMUSG00000013089	Etv5	0.368436	3.71676	0.0204242	3.57265	0.0262854	-0.478714	5.00244e-05	-0.10108	0.0423204	-0.278384	0.0337917	-0.588993	0.00106056
ENSMUSG00000013091	Tmem190	NaN	NaN	0	NaN	0	NaN	1	NaN	0	NaN	0	NaN	NaN
ENSMUSG00000013150	Gfod2	0.423337	2.33174	0.0102652	2.15666	0.0209077	-0.581612	0.0116834	-0.324273	0.0104773	-0.45171	0.0573944	-0.423337	0.0289414
ENSMUSG00000013155	Enkd1	1.32923	1.00993	0.143089	0.561906	0.178904	-1.4883	0.0638444	-1.39528	0.147145	-1.89118	0.18891	-1.64736	0.0383606
ENSMUSG00000013158	4933405L10Rik	NaN	NaN	0	-0.33867	0.141309	NaN	1	NaN	0.0798461	-0.682125	0.150898	NaN	NaN
ENSMUSG00000013160	Atp6v0d1	0.325342	2.67686	0.00723536	2.55741	0.0335265	-0.396822	0.0398868	-0.521432	0.0157024	-0.662406	0.0471861	-0.468302	0.00458602
ENSMUSG00000013236	Ptprs	-0.327744	2.1465	0.00256082	2.15219	0.0452341	0.0188865	1	-0.435473	0.0544018	-0.534133	0.0456187	-0.327744	0.164639
ENSMUSG00000013275	Slc41a1	0.483448	2.29435	0.00840396	2.12047	0.0362711	-0.577593	0.015594	-0.771519	0.0388975	-0.917051	0.057958	-0.483448	0.0370723
ENSMUSG00000013338	Fer1l4	0.771591	0.0727472	0.0144317	0.79184	0.0987175	2.38877	0.0568476	-0.869755	0.135618	-0.637482	0.1368	0.771591	0.227899
ENSMUSG00000013353	4931406B18Rik	NaN	NaN	0	NaN	0	NaN	1	NaN	0	NaN	0	NaN	NaN
ENSMUSG00000013367	Iglon5	NaN	NaN	0	NaN	0	NaN	1	NaN	0	NaN	0	NaN	NaN
ENSMUSG00000013415	Igf2bp1	0.434197	3.51248	0.0126379	3.36855	0.0336385	-0.478124	0.000486613	-0.856721	0.0138682	-0.987428	0.0491871	-0.434197	0.0105392
ENSMUSG00000013418	B4galnt2	-0.537847	1.04055	0.128706	1.20052	0.0884549	0.531401	0.434356	0.338264	0.140674	0.176356	0.127131	-0.537847	0.393157
ENSMUSG00000013419	Zfp651	1.62358	1.03287	0.113704	0.539371	0.111647	-1.63936	0.028535	-0.523155	0.120419	-1.0119	0.185013	-1.62358	0.0268273
ENSMUSG00000013465	Nelfb	0.512583	2.0983	0.0305144	1.94272	0.0243798	-0.516832	0.0551707	-1.07821	0.0735361	-1.23251	0.0244549	-0.512583	0.0464686
ENSMUSG00000013483	Card14	-0.432146	0.386891	0.176884	0.304999	0.166126	-0.272041	0.807571	0.170552	0.19407	-0.123323	0.201991	-0.976229	0.294121
ENSMUSG00000013495	Tmem175	0.59817	1.96969	0.120473	1.65666	0.0304189	-1.03987	0.000395226	-0.432871	0.124118	-0.612938	0.131957	-0.59817	0.320232
ENSMUSG00000013523	Bcas1	-0.233385	1.02103	0.0651695	1.07476	0.0324108	0.178475	0.912676	-0.892272	0.0689261	-0.962528	0.079236	-0.233385	0.503509
ENSMUSG00000013539	Tango2	-0.234078	2.31022	0.0233646	2.27423	0.0743382	-0.119574	0.533479	-0.195501	0.0245925	-0.337956	0.0784961	-0.473226	0.0833086
ENSMUSG00000013562	4833413E03Rik	NaN	-0.255762	0.162127	NaN	0	NaN	0.417117	-0.838164	0.213599	NaN	0.137471	NaN	NaN
ENSMUSG00000013584	Aldh1a2	0.771501	1.78687	0.0636513	1.53035	0.167774	-0.852142	0.00989323	-0.106934	0.0641388	-0.339179	0.168762	-0.771501	0.198304
ENSMUSG00000013593	Ndufs2	0.224978	2.34794	0.00593828	2.17133	0.0460402	-0.586686	0.010282	-1.2627	0.0606719	-1.5482	0.0558265	-0.948395	0.000534726
ENSMUSG00000013611	Snx31	0.834437	1.17072	0.0412403	0.90078	0.0301918	-0.896725	0.135798	0.0657248	0.0537594	-0.222967	0.0317833	-0.959013	3.78927e-06
ENSMUSG00000013622	Atraid	0.766298	1.82909	0.0337785	1.58106	0.0248448	-0.823926	0.0119976	-0.962014	0.0609125	-1.19269	0.037327	-0.766298	0.00124226
ENSMUSG00000013629	Cad	-0.204669	2.55205	0.0863422	2.42069	0.105493	-0.436389	0.0388251	-1.23832	0.105776	-1.56266	0.106266	-1.07745	0.0305254
ENSMUSG00000013643	Lypd8	NaN	NaN	0	NaN	0	NaN	1	NaN	0	NaN	0	NaN	NaN
ENSMUSG00000013646	Sh3bp5l	0.779414	2.10312	0.0559461	1.81495	0.102669	-0.95728	0.000374933	-0.726498	0.0673327	-1.06821	0.104653	-1.13514	0.00603359
ENSMUSG00000013653	1810065E05Rik	NaN	NaN	0	NaN	0	NaN	1	NaN	0	NaN	0	NaN	NaN
ENSMUSG00000013662	Atad1	0.513606	3.00531	0.0213759	2.76737	0.0571967	-0.790419	7.37828e-06	-0.436569	0.0432046	-0.59118	0.0613951	-0.513606	0.0394495
ENSMUSG00000013663	Pten	0.159901	3.5153	0.00491909	3.40051	0.0515985	-0.381314	0.00411195	-0.235911	0.0467196	-0.284046	0.055351	-0.159901	0.506338
ENSMUSG00000013668	4933402N03Rik	NaN	NaN	0	NaN	0	NaN	1	NaN	0	NaN	0	NaN	NaN
ENSMUSG00000013698	Pea15a	1.75224	0.681414	0.112671	0.116258	0.100995	-1.87741	0.140281	-1.45449	0.119011	-1.98197	0.101039	-1.75224	0.000728208
ENSMUSG00000013701	Timm23	0.153841	3.46978	0.00363376	3.29542	0.0594242	-0.579226	4.69965e-05	0.713805	0.0125255	0.667494	0.0599522	-0.153841	0.449569
ENSMUSG00000013707	Tnfaip8l2	NaN	NaN	0	NaN	0	NaN	1	NaN	0.259158	NaN	0.115908	NaN	NaN
ENSMUSG00000013736	Trnt1	0.447599	2.55983	0.00265876	2.39255	0.0725145	-0.555673	0.00638381	-0.849882	0.0150998	-1.04969	0.0730191	-0.663747	0.00736919
ENSMUSG00000013766	Ly6g6e	0.545172	0.47598	0.0851015	0.796619	0.0455518	1.06514	0.307745	-2.04419	0.0911609	-1.88008	0.0531432	0.545172	0.11988
ENSMUSG00000013787	Ehmt2	0.329107	2.00899	0.013969	1.72925	0.0927974	-0.929273	0.00139678	-1.18251	0.0802939	-1.64292	0.10427	-1.52944	0.000467964
ENSMUSG00000013822	Elof1	0.604751	1.50312	0.0102471	1.23834	0.137536	-0.879588	0.0341373	-1.55295	0.0760362	-1.90046	0.142113	-1.15443	0.0310729
ENSMUSG00000013833	Med16	0.43294	1.88825	0.124291	1.7231	0.0174394	-0.548608	0.0862401	-0.394788	0.133747	-0.594755	0.0299866	-0.664275	0.144595
ENSMUSG00000013846	St3gal1	0.539563	2.13105	0.0491732	1.82252	0.0565805	-1.02492	0.000216482	0.456943	0.0495015	0.294519	0.0652939	-0.539563	0.0474448
ENSMUSG00000013858	Tmem259	0.213899	1.98689	0.0316306	1.83437	0.0315253	-0.506631	0.085224	-0.733623	0.0849259	-0.974255	0.0397927	-0.799363	0.0102953
ENSMUSG00000013878	Rnf170	NaN	NaN	0	NaN	0	NaN	1	NaN	0.0341685	NaN	0.0678343	NaN	NaN
ENSMUSG00000013921	Clip3	0.609182	1.2405	0.125913	1.03987	0.00153716	-0.666474	0.227776	-0.282189	0.126231	-0.465571	0.0692074	-0.609182	0.202714
ENSMUSG00000013928	Thap8	-0.05641	1.07275	0.0245776	0.94478	0.0245264	-0.425099	0.480917	-0.239702	0.028692	-0.512619	0.0786297	-0.906609	0.00111173
ENSMUSG00000013936	Myl2	0.148218	0.0452681	0.253909	-0.07137	0.0161067	-0.387463	0.724685	-1.46196	0.255094	-1.50658	0.145587	-0.148218	0.879258
ENSMUSG00000013973	Dedd	0.687879	2.26529	0.0736521	2.05051	0.113165	-0.713495	0.00247609	-0.538743	0.0799594	-0.761237	0.114553	-0.739111	0.111236
ENSMUSG00000013974	Mcemp1	NaN	NaN	0	NaN	0	NaN	1	NaN	0.167694	NaN	0	NaN	NaN
ENSMUSG00000013997	Nit1	0.169431	1.02103	0.0651695	0.925108	0.00752943	-0.318651	0.625017	-1.89801	0.0654305	-1.94901	0.01749	-0.169431	0.451407
ENSMUSG00000014030	Pax5	-0.963454	0.979153	0.0733644	1.11168	0.113926	0.440245	0.582627	0.268222	0.244498	-0.0218068	0.204208	-0.963454	0.362592
ENSMUSG00000014039	Prdm15	0.554285	2.80815	0.0430129	2.61153	0.0499467	-0.653177	0.000744522	-0.0867509	0.0430871	-0.313146	0.0507097	-0.752069	0.000668357
ENSMUSG00000014074	Rnf168	0.73581	2.66121	0.0157549	2.42259	0.0412682	-0.792662	8.39325e-05	-0.733575	0.0267417	-0.955076	0.0450347	-0.73581	2.34679e-05
ENSMUSG00000014075	Tctex1d2	0.0919411	1.50377	0.108559	1.38286	0.0264332	-0.401659	0.281073	-1.02912	0.116291	-1.0568	0.0331601	-0.0919411	0.818966
ENSMUSG00000014077	Chp1	0.0196838	2.42819	0.0170302	2.32393	0.0454428	-0.346333	0.104682	-0.581571	0.0228652	-0.587496	0.0597559	-0.0196838	0.926212
ENSMUSG00000014104	Sval2	NaN	NaN	0	NaN	0	NaN	1	NaN	0	NaN	0	NaN	NaN
ENSMUSG00000014158	Trpv4	0.421335	1.58749	0.071724	1.45979	0.0460519	-0.424206	0.284856	0.42289	0.285785	0.294327	0.0511738	-0.427076	0.6579
ENSMUSG00000014164	Klhl3	0.114731	1.62136	0.0993904	1.57422	0.000898164	-0.156575	0.710862	-0.771655	0.111081	-0.806193	0.0632202	-0.114731	0.786989
ENSMUSG00000014177	Tvp23b	0.628938	2.32386	0.0412517	2.13209	0.0268085	-0.637032	0.0058404	-0.761635	0.0413133	-0.955838	0.0568667	-0.645127	0.00572908
ENSMUSG00000014195	Dnajc7	0.345229	3.36548	0.00346983	3.24232	0.04474	-0.409102	0.0053937	-0.448305	0.0363401	-0.590685	0.0471618	-0.472975	0.0167849
ENSMUSG00000014198	Zfp385c	0.53561	1.02699	0.024366	0.822862	0.0657058	-0.678099	0.360301	0.81065	0.0834811	0.563629	0.339352	-0.820587	0.479662
ENSMUSG00000014226	Cacybp	0.478773	2.76406	0.00550908	2.60435	0.057109	-0.530541	0.00511882	-1.23954	0.0358847	-1.38366	0.0660422	-0.478773	0.0551701
ENSMUSG00000014232	Cluap1	0.465416	2.36672	0.0364513	2.22551	0.0925353	-0.469073	0.0348591	-0.289273	0.0488574	-0.429377	0.0925821	-0.465416	0.180777
ENSMUSG00000014243	Zswim7	0.549795	2.49532	0.0511177	2.2695	0.0280739	-0.750131	0.000409022	0.0632759	0.052025	-0.102229	0.0356323	-0.549795	0.00867357
ENSMUSG00000014245	Pigl	-0.0327917	2.83969	0.0292195	2.77942	0.0369268	-0.200201	0.271865	-0.112496	0.0305631	-0.2429	0.050516	-0.433194	0.0271978
ENSMUSG00000014294	Ndufa2	0.636692	1.59687	0.117091	1.38654	0.0703999	-0.698709	0.0753826	-1.48436	0.130232	-1.71336	0.105639	-0.760726	0.172058
ENSMUSG00000014301	Pam16	0.556295	2.07469	0.0120397	1.80182	0.0117804	-0.906463	0.00124397	-0.0385179	0.0242285	-0.205979	0.0167335	-0.556295	1.29149e-08
ENSMUSG00000014303	Glis2	0.512662	2.46087	0.0676528	2.25976	0.0188796	-0.668057	0.00304658	-0.308891	0.0776525	-0.463218	0.0474243	-0.512662	0.0898661
ENSMUSG00000014313	Cox6c	0.32823	2.61069	0.0184445	2.40669	0.0199417	-0.677673	0.00108338	-1.30062	0.0186	-1.39943	0.0491674	-0.32823	0.0601618
ENSMUSG00000014329	Bicc1	0.0291777	2.31634	0.0154484	2.1198	0.0279552	-0.652908	0.00607976	0.651649	0.0209992	0.642865	0.0822869	-0.0291777	0.917625
ENSMUSG00000014349	Ube2z	0.658221	2.84342	0.00571143	2.6403	0.0489974	-0.674754	0.000284681	-0.85864	0.00629057	-1.06674	0.0521976	-0.691286	7.55512e-05
ENSMUSG00000014351	Gip	1.29989	-0.202439	0.176559	0.211759	0.120552	1.37594	0.746048	-0.560116	0.244426	-0.123027	0.38258	1.45198	0.335667
ENSMUSG00000014353	Tmem87b	0.655616	2.78467	0.00569901	2.54218	0.0642445	-0.805552	3.26959e-05	-0.344718	0.0222855	-0.542078	0.0689746	-0.655616	0.00647399
ENSMUSG00000014355	Anapc1	0.47617	3.47631	0.00514643	3.26829	0.0500708	-0.691033	1.82025e-06	-0.461255	0.0125754	-0.604597	0.0528444	-0.47617	0.00831933
ENSMUSG00000014361	Mertk	0.0107141	2.09537	0.0162375	2.02253	0.0192634	-0.241964	0.359957	0.296962	0.018147	0.293737	0.0239366	-0.0107141	0.914493
ENSMUSG00000014402	Tsg101	0.684151	2.97453	0.0211021	2.71286	0.0347264	-0.869259	1.55046e-06	0.0559337	0.0268094	-0.150016	0.0427394	-0.684151	4.46305e-05
ENSMUSG00000014418	Hps5	0.563741	2.34331	0.0057173	2.15479	0.00207772	-0.626238	0.00745683	-0.533085	0.011617	-0.740415	0.0146804	-0.688735	0
ENSMUSG00000014426	Map3k4	0.00165783	2.78355	0.00346556	2.67402	0.0534531	-0.363876	0.0471223	-0.329975	0.0636428	-0.548551	0.0587445	-0.726094	0.0116135
ENSMUSG00000014444	Piezo1	-0.389287	2.76459	0.0389804	2.78384	0.0163874	0.0639695	0.690738	-0.319239	0.0842204	-0.436426	0.0324076	-0.389287	0.194078
ENSMUSG00000014453	Blk	NaN	-0.202439	0.176559	0.0681495	0.261861	0.898877	1	NaN	0.176559	NaN	0.261861	NaN	NaN
ENSMUSG00000014470	Rnf166	0.597315	1.78703	0.0688924	1.56968	0.00534969	-0.72202	0.0264202	-0.395988	0.152174	-0.650878	0.0404892	-0.846724	0.105517
ENSMUSG00000014496	Ankrd28	0.50618	3.89931	0.00508309	3.74043	0.0445386	-0.527797	1.36993e-06	0.113229	0.0687275	-0.039146	0.0570029	-0.50618	0.0879127
ENSMUSG00000014498	Ankrd52	0.487242	2.17571	0.0128921	1.94959	0.0573775	-0.751165	0.00392346	-0.507613	0.0132994	-0.654287	0.0672573	-0.487242	0.0324055
ENSMUSG00000014503	Pkd2l2	-0.188483	0.760933	0.132465	0.65932	0.0705392	-0.337552	0.741004	0.42301	0.195228	0.163045	0.169182	-0.863587	0.314265
ENSMUSG00000014504	Srp19	0.665229	1.84718	0.0934863	1.6362	0.0343535	-0.700857	0.0230569	-1.4472	0.0962322	-1.66891	0.0528115	-0.736485	0.043415
ENSMUSG00000014529	Tmbim7	NaN	0.239871	0.0773505	0.0928696	0.0628001	-0.488327	0.764032	NaN	0.0773505	NaN	0.0628001	NaN	NaN
ENSMUSG00000014542	Clec4f	NaN	NaN	0	NaN	0	NaN	1	NaN	0	NaN	0.224854	NaN	NaN
ENSMUSG00000014543	Klra17	NaN	NaN	0	-0.408972	0.125202	NaN	1	NaN	0	NaN	0.125202	NaN	NaN
ENSMUSG00000014547	Wdfy2	0.417426	3.20376	0.00374639	3.06492	0.037658	-0.461217	0.00348528	0.129233	0.00379134	0.00357559	0.0383332	-0.417426	0.00110581
ENSMUSG00000014550	Rbsn	0.476709	2.56451	0.0123852	2.36199	0.0397848	-0.672751	0.00111806	-0.64888	0.0124606	-0.910413	0.041653	-0.868792	1.79402e-09
ENSMUSG00000014551	Mrps25	0.351338	2.07882	0.020075	1.89735	0.0956796	-0.602842	0.0233906	-1.09601	0.0298241	-1.3532	0.101111	-0.854347	0.0147008
ENSMUSG00000014554	Dguok	0.261186	2.39803	0.00710003	2.23031	0.0295609	-0.557176	0.0112699	-0.150312	0.0178776	-0.228936	0.0295915	-0.261186	0.0229546
ENSMUSG00000014592	Camta1	0.0840181	3.26088	0.00446158	3.1067	0.0292256	-0.512166	0.00100607	0.631517	0.00590829	0.606225	0.0336647	-0.0840181	0.459312
ENSMUSG00000014599	Csf1	-0.0673345	0.681414	0.112671	0.787007	0.156105	0.350773	0.754601	-0.263593	0.139136	-0.0321365	0.197132	0.768881	0.337432
ENSMUSG00000014601	Strip1	0.437436	2.26314	0.0503017	2.09497	0.0779352	-0.558628	0.0227619	-0.717149	0.0663363	-0.921796	0.0780544	-0.67982	0.0457372
ENSMUSG00000014602	Kif1a	0.774789	1.07008	0.0155862	1.3132	0.0854522	0.807651	0.15491	-0.229878	0.0314511	0.0033562	0.0899812	0.774789	0.0144101
ENSMUSG00000014603	Alx3	NaN	-0.202439	0.176559	NaN	0	NaN	0.417117	NaN	0.176559	NaN	0.1353	NaN	NaN
ENSMUSG00000014606	Slc25a11	0.332842	1.3515	0.0255224	1.1514	0.0945542	-0.664734	0.15679	-1.91274	0.0410739	-2.01293	0.0971415	-0.332842	0.342109
ENSMUSG00000014609	Chrne	NaN	NaN	0	NaN	0	NaN	1	NaN	0.0104099	NaN	0.218027	NaN	NaN
ENSMUSG00000014633	Cmc2	0.503292	2.3377	0.0285229	2.11934	0.0224087	-0.725378	0.00185659	-0.21841	0.0290767	-0.369916	0.0262145	-0.503292	0.000108849
ENSMUSG00000014668	Chfr	0.201094	2.63272	0.0013742	2.52117	0.0394743	-0.370592	0.0564656	-0.620566	0.00186816	-0.783149	0.0398323	-0.540089	4.55789e-05
ENSMUSG00000014686	Ceacam16	-0.0128723	0.63543	0.303324	0.116258	0.100995	-1.72465	0.202732	0.909792	0.341678	-0.132427	0.101225	-3.46218	0.00344847
ENSMUSG00000014704	Hoxa2	NaN	NaN	0	NaN	0	NaN	1	NaN	0.0104099	NaN	0.1353	NaN	NaN
ENSMUSG00000014725	Adam28	NaN	-0.202439	0.176559	0.405751	0.0252096	2.02037	0.405109	0.0719224	0.236456	NaN	0.0252096	NaN	NaN
ENSMUSG00000014747	Ankrd53	NaN	NaN	0	-0.33867	0.141309	NaN	1	NaN	0	NaN	0.141309	NaN	NaN
ENSMUSG00000014748	Tex261	0.555146	1.51256	0.0335242	1.27423	0.0708979	-0.791729	0.0567642	-1.54943	0.0529835	-1.71654	0.0818094	-0.555146	0.0864243
ENSMUSG00000014763	Fam120b	0.912288	1.99587	0.0495841	1.70362	0.0851905	-0.97081	0.00108405	-0.961677	0.0561784	-1.2363	0.0851944	-0.912288	0.00712151
ENSMUSG00000014767	Tbp	0.303984	2.72674	0.0232572	2.55369	0.0510226	-0.574878	0.00255515	-0.550594	0.0259283	-0.642103	0.0631539	-0.303984	0.180115
ENSMUSG00000014769	Psmb1	0.356639	2.99717	0.000404084	2.8442	0.0469808	-0.508171	0.00317312	-0.82778	0.00984254	-1.02637	0.0689545	-0.659703	0.00435655
ENSMUSG00000014771	Pdcd2	0.745383	2.24859	0.071742	2.02013	0.0987223	-0.758925	0.00171926	-0.883546	0.0718807	-1.11608	0.0992259	-0.772468	0.0577159
ENSMUSG00000014773	Dll1	1.71679	-0.202439	0.176559	0.428526	0.248306	2.09602	0.398002	-0.841392	0.247083	-0.324588	0.37873	1.71679	0.253096
ENSMUSG00000014776	Nol3	0.194655	0.386891	0.176884	0.22966	0.0220879	-0.52231	0.788693	-0.915264	0.177883	-0.973861	0.03952	-0.194655	0.747775
ENSMUSG00000014778	Fhod1	0.307604	1.47351	0.0662416	1.3103	0.0507487	-0.542157	0.168321	-0.565204	0.0921342	-0.799018	0.0555076	-0.776711	0.0297251
ENSMUSG00000014782	Plekhg4	NaN	NaN	0	0.138451	0.28707	NaN	0.329618	NaN	0.0377966	-0.847676	0.304014	NaN	NaN
ENSMUSG00000014786	Slc9a5	0.483486	1.34586	0.0632608	1.1605	0.0990141	-0.615739	0.194699	-0.294109	0.0892802	-0.439653	0.100613	-0.483486	0.279254
ENSMUSG00000014791	Elmo3	0.865212	1.23135	0.0174042	0.840401	0.126497	-1.29871	0.0211052	-0.719111	0.0903999	-1.24056	0.126502	-1.73221	0.000797298
ENSMUSG00000014813	Stc1	NaN	NaN	0	-0.07137	0.0161067	NaN	0.517576	NaN	0.0152082	0.271457	0.141238	NaN	NaN
ENSMUSG00000014837	4931428F04Rik	0.571456	1.59392	0.144314	1.41694	0.0819895	-0.58794	0.0977017	-0.491016	0.174568	-0.672965	0.0845022	-0.604423	0.348166
ENSMUSG00000014846	Tppp3	2.51582	0.820312	0.12748	-0.07137	0.0161067	-2.9621	0.0152145	-0.947104	0.141799	-1.97313	0.0946792	-3.40839	1.76949e-09
ENSMUSG00000014850	Msh3	0.667671	3.38865	0.00692242	3.11538	0.044882	-0.907754	5.7787e-09	-0.023622	0.0188299	-0.224611	0.0454082	-0.667671	4.33858e-05
ENSMUSG00000014852	Adamts13	NaN	NaN	0	-0.07137	0.0161067	NaN	0.517576	NaN	0.157284	0.292814	0.136255	NaN	NaN
ENSMUSG00000014856	Tmem208	0.791226	1.82267	0.00788336	1.53042	0.0341475	-0.970836	0.00382012	-1.14769	0.0669647	-1.49401	0.0551084	-1.15045	6.51604e-05
ENSMUSG00000014859	E2f4	0.87021	2.29726	0.0136631	2.03039	0.0519051	-0.886533	0.000361665	-0.848152	0.0247731	-1.11011	0.0948805	-0.87021	0.0075539
ENSMUSG00000014867	Surf4	0.737167	2.46155	0.0496488	2.17819	0.0544284	-0.941327	3.31104e-05	-0.996982	0.0618278	-1.21889	0.0713562	-0.737167	0.0187564
ENSMUSG00000014873	Surf2	0.456057	1.00373	0.0474861	0.864195	0.0985553	-0.463525	0.436686	-1.94449	0.0477548	-2.08627	0.107224	-0.470992	0.227077
ENSMUSG00000014905	Dnajb9	0.00372984	1.90927	0.0110627	1.80023	0.0635189	-0.362255	0.199277	-0.811489	0.112014	-0.812612	0.0771484	-0.00372984	0.993413
ENSMUSG00000014907	Naf1	0.264315	3.0878	0.00554764	2.92433	0.0686777	-0.543065	0.000957735	0.174782	0.0494094	0.0952153	0.0699943	-0.264315	0.353052
ENSMUSG00000014932	Yes1	0.338438	3.78823	0.0225376	3.64078	0.0472619	-0.489827	1.12232e-05	-0.284204	0.0342005	-0.386084	0.0473089	-0.338438	0.0809457
ENSMUSG00000014956	Ppp1cb	0.334952	3.3153	0.00344317	3.13315	0.0468052	-0.605095	7.97814e-05	-0.796924	0.042692	-0.897754	0.0483342	-0.334952	0.117926
ENSMUSG00000014959	Gorasp2	0.683892	3.01366	0.0276646	2.75518	0.0409126	-0.85865	1.2541e-06	-0.324742	0.0308193	-0.530613	0.0649355	-0.683892	0.00418084
ENSMUSG00000014980	Tsen15	0.51194	2.37752	0.0527656	2.15498	0.0477432	-0.739258	0.000899064	-0.315187	0.0894127	-0.469296	0.0489444	-0.51194	0.130564
ENSMUSG00000015001	Oc90	-0.437571	1.6879	0.0202017	1.71281	0.0205086	0.0827493	0.857723	0.180666	0.0317997	0.0489442	0.027705	-0.437571	0.00178915
ENSMUSG00000015002	Efr3a	0.270346	3.39736	0.0316065	3.27695	0.0559572	-0.399966	0.004493	-0.41721	0.0340299	-0.498592	0.0570033	-0.270346	0.220254
ENSMUSG00000015013	Trappc2l	NaN	NaN	0	NaN	0	NaN	1	NaN	0.00576012	NaN	0.0125656	NaN	NaN
ENSMUSG00000015016	Acsf3	NaN	NaN	0	NaN	0	NaN	1	NaN	0.064546	NaN	0.00707115	NaN	NaN
ENSMUSG00000015023	Ddx19a	0.396739	2.78981	0.0166487	2.60155	0.045203	-0.625377	0.00116264	-0.191427	0.0370866	-0.448511	0.0488277	-0.854014	2.75505e-05
ENSMUSG00000015027	Galns	0.122833	1.74408	0.0602832	1.57447	0.063102	-0.563448	0.0790499	-0.209819	0.0615308	-0.512073	0.0717312	-1.00406	0.00138269
ENSMUSG00000015053	Gata2	0.388329	0.239871	0.0773505	0.613339	0.118031	1.24063	0.404015	-1.30532	0.15287	-0.675281	0.126861	2.09294	0.00151628
ENSMUSG00000015083	C8g	NaN	-0.255762	0.162127	NaN	0	NaN	0.417117	-1.9587	0.163733	NaN	0.0351055	NaN	NaN
ENSMUSG00000015085	Entpd2	NaN	NaN	0	NaN	0	NaN	1	NaN	0.219071	NaN	0.0895541	NaN	NaN
ENSMUSG00000015087	Rabl6	0.354577	2.45656	0.0265682	2.26454	0.052966	-0.637876	0.00355623	-0.561267	0.0510613	-0.838569	0.0571589	-0.921176	0.000296868
ENSMUSG00000015090	Ptgds	NaN	NaN	0	NaN	0	NaN	1	NaN	0.0136367	NaN	0.186248	NaN	NaN
ENSMUSG00000015092	Edf1	0.240791	1.60501	0.0384777	1.34225	0.017636	-0.872858	0.027388	-1.31911	0.118331	-1.77214	0.0941466	-1.50492	0.00273608
ENSMUSG00000015093	Clic3	NaN	-0.202439	0.176559	NaN	0	NaN	0.417117	-0.268636	0.315256	NaN	0.0997473	NaN	NaN
ENSMUSG00000015094	Npdc1	1.74308	0.800835	0.158343	0.22966	0.0220879	-1.8974	0.0563942	-1.17697	0.158373	-1.70169	0.0317983	-1.74308	0.00116076
ENSMUSG00000015095	Fbxw5	1.29941	1.09267	0.00551902	0.665792	0.0036515	-1.41805	0.0374655	-1.57307	0.0547044	-1.96423	0.0199988	-1.29941	1.87121e-11
ENSMUSG00000015112	Slc25a13	0.594064	3.79137	0.00491726	3.60282	0.0502216	-0.626332	8.71157e-08	0.09592	0.0131349	-0.0829111	0.05119	-0.594064	0.000714751
ENSMUSG00000015120	Ube2i	0.855255	2.63436	0.00583796	2.36665	0.00907025	-0.88932	2.04304e-05	-0.561407	0.00808782	-0.818864	0.00952064	-0.855255	0
ENSMUSG00000015126	Tsr3	0.856072	1.40827	0.0744224	1.14505	0.0205149	-0.874402	0.0600394	-1.25544	0.0852357	-1.51315	0.0457695	-0.856072	0.007729
ENSMUSG00000015127	Unkl	-0.115648	2.62873	0.0115693	2.46862	0.0462915	-0.531876	0.00799997	0.841306	0.0634333	0.486271	0.0501113	-1.1794	1.12373e-05
ENSMUSG00000015133	Lrrk1	-0.816026	1.86869	0.0284012	1.81603	0.0457299	-0.174941	0.515407	0.96833	0.192872	1.21398	0.0657206	0.816026	0.227983
ENSMUSG00000015134	Aldh1a3	0.0672192	1.02103	0.0651695	1.07225	0.00375857	0.170128	0.91272	-0.158373	0.0912862	-0.0761808	0.12072	0.273038	0.587084
ENSMUSG00000015143	Actn1	0.0704894	3.43509	0.0443289	3.30063	0.0215236	-0.446666	0.00274916	-0.176107	0.051946	-0.423807	0.0215471	-0.822842	1.06015e-05
ENSMUSG00000015149	Sirt2	0.101663	1.56753	0.080774	1.48493	0.0340318	-0.274387	0.476335	-1.01602	0.0809561	-1.15062	0.0356661	-0.447111	0.128148
ENSMUSG00000015165	Hnrnpl	0.535967	2.9818	0.0271684	2.78772	0.0234206	-0.644712	0.000341135	-1.15924	0.0457935	-1.38606	0.0381997	-0.753456	0.000142728
ENSMUSG00000015176	Nolc1	0.365612	2.38837	0.0130673	2.19381	0.0835929	-0.646302	0.00334322	-1.47759	0.0276906	-1.75664	0.086058	-0.926993	0.00202355
ENSMUSG00000015189	Casd1	0.396702	2.40703	0.0414667	2.20643	0.109497	-0.666373	0.00191809	-0.274901	0.0600284	-0.394321	0.112449	-0.396702	0.348833
ENSMUSG00000015202	Cnksr3	0.217398	2.71493	0.0300696	2.57369	0.000390787	-0.469182	0.0179535	0.450204	0.0407562	0.384761	0.0104328	-0.217398	0.119811
ENSMUSG00000015214	Mtmr1	0.320888	2.23679	0.0266311	2.08976	0.0318953	-0.488442	0.0420715	-0.516634	0.0367132	-0.613231	0.0338759	-0.320888	0.0531498
ENSMUSG00000015217	Hmgb3	0.513066	1.86328	0.111626	1.66102	0.0343968	-0.671894	0.0398689	-0.561625	0.115981	-0.716073	0.0461592	-0.513066	0.215983
ENSMUSG00000015222	Map2	0.606027	2.27919	0.00160603	2.0007	0.0827591	-0.925122	0.000213495	0.325036	0.112188	0.142604	0.0847839	-0.606027	0.194518
ENSMUSG00000015224	Cyp2j9	0.15144	0.855314	0.0871592	0.634559	0.0990846	-0.733333	0.328808	0.211338	0.11429	-0.184585	0.155917	-1.31523	0.0405579
ENSMUSG00000015242	Nipsnap3a	NaN	-0.255762	0.162127	NaN	0	NaN	0.417117	NaN	0.162127	NaN	0	NaN	NaN
ENSMUSG00000015243	Abca1	-0.209837	3.0401	0.0696009	3.05568	0.0344721	0.0517693	0.666297	-0.286658	0.0702171	-0.349825	0.0443765	-0.209837	0.44698
ENSMUSG00000015247	Nipsnap3b	0.670229	2.30873	0.0897862	2.09039	0.0768701	-0.725309	0.00155711	-0.754674	0.0937162	-0.956433	0.0776309	-0.670229	0.0973317
ENSMUSG00000015289	Lage3	0.435821	0.540901	0.0951425	0.347121	0.20936	-0.643723	0.489458	-2.36138	0.11059	-2.49257	0.209851	-0.435821	0.580208
ENSMUSG00000015290	Ubl4a	0.852941	0.360255	0.141664	0.6276	0.0284241	0.888101	0.544945	-2.53288	0.146286	-2.25495	0.053347	0.923261	0.0742743
ENSMUSG00000015291	Gdi1	0.51188	1.50608	0.0570885	1.22491	0.107275	-0.934007	0.0270646	-1.72686	0.0584207	-1.88095	0.108171	-0.51188	0.21006
ENSMUSG00000015305	Sash1	-0.246003	3.7976	0.0240397	3.72516	0.0298423	-0.240648	0.0318445	0.423103	0.0243367	0.204165	0.0335959	-0.727298	1.30883e-07
ENSMUSG00000015312	Gadd45b	0.0716319	0.674807	0.0219991	0.733373	0.0563459	0.194551	0.870697	-1.90454	0.0743185	-1.88297	0.077181	0.0716319	0.840501
ENSMUSG00000015314	Slamf6	NaN	NaN	0	0.381715	0.203775	NaN	0.226068	NaN	0.062527	-0.379674	0.207214	NaN	NaN
ENSMUSG00000015316	Slamf1	NaN	NaN	0	NaN	0	NaN	1	NaN	0.472556	NaN	0.0416713	NaN	NaN
ENSMUSG00000015335	Zdhhc12	1.15742	1.06739	0.0564856	0.68465	0.198614	-1.27143	0.0493848	-1.77276	0.0953797	-2.12118	0.198774	-1.15742	0.114033
ENSMUSG00000015337	Endog	-0.265964	0.716992	0.10308	0.53069	0.0271268	-0.618881	0.454444	-1.17145	0.165111	-1.62411	0.0411287	-1.50373	0.00780715
ENSMUSG00000015340	Cybb	0.666647	1.03186	0.29758	1.30101	0.176136	0.89411	0.112969	0.449456	0.328471	0.650137	0.235011	0.666647	0.619277
ENSMUSG00000015341	Golga7	-0.0453549	2.29721	0.00816736	2.21733	0.046065	-0.265335	0.228803	-0.719386	0.0092817	-0.892786	0.0474937	-0.576024	0.000339364
ENSMUSG00000015342	Xk	0.22294	1.68618	0.0365004	1.50406	0.0509212	-0.604983	0.0949163	-0.0494875	0.0932836	-0.116599	0.0690284	-0.22294	0.56305
ENSMUSG00000015354	Pcolce2	-0.29201	2.4404	0.0289793	2.42738	0.0661229	-0.0432676	0.761139	-0.130668	0.0508952	-0.244621	0.0849576	-0.378545	0.249886
ENSMUSG00000015355	Cd48	NaN	NaN	0	-0.408972	0.125202	NaN	1	NaN	0	NaN	0.125202	NaN	NaN
ENSMUSG00000015357	Clpx	0.642244	2.68648	0.0180969	2.43316	0.0356982	-0.841516	2.58178e-05	-0.50517	0.0180969	-0.698505	0.0458915	-0.642244	8.88628e-05
ENSMUSG00000015363	Trabd	0.236386	1.2878	0.0122952	1.21471	0.120218	-0.242827	0.540927	-1.23027	0.131447	-1.30143	0.130111	-0.236386	0.700426
ENSMUSG00000015365	Mov10l1	-0.422226	1.42552	0.0349942	1.57738	0.0389931	0.504478	0.212357	-0.295555	0.0737237	-0.422658	0.186384	-0.422226	0.525993
ENSMUSG00000015377	Dennd6b	-0.0372475	1.61453	0.0104027	1.5397	0.0135573	-0.248571	0.478644	-0.678762	0.0697218	-0.83963	0.0164778	-0.534389	0.0247415
ENSMUSG00000015396	Cd83	-0.247944	0.257625	0.110508	0.22966	0.0220879	-0.0928975	1	-0.444659	0.124241	-0.37002	0.0373836	0.247944	0.565103
ENSMUSG00000015401	Cltrn	NaN	0.443208	0.408097	-0.07137	0.0161067	-1.70939	0.239309	NaN	0.408097	NaN	0.0161067	NaN	NaN
ENSMUSG00000015405	Ace2	NaN	NaN	0	NaN	0	NaN	1	NaN	0.167694	NaN	0.1353	NaN	NaN
ENSMUSG00000015437	Gzmb	NaN	NaN	0	NaN	0	NaN	1	NaN	0	NaN	0	NaN	NaN
ENSMUSG00000015441	Gzmf	NaN	NaN	0	NaN	0	NaN	1	NaN	0	NaN	0	NaN	NaN
ENSMUSG00000015443	Gzmn	NaN	NaN	0	NaN	0	NaN	1	NaN	0	NaN	0	NaN	NaN
ENSMUSG00000015451	C4a	-1.32572	0.687921	0.211542	0.521832	0.0580135	-0.551737	0.564191	-0.531084	0.221108	-1.26235	0.101963	-2.4292	0.00267066
ENSMUSG00000015452	Ager	0.0494996	-0.202439	0.176559	-0.07137	0.0161067	0.435403	1	-0.726443	0.177212	-0.711542	0.225011	0.0494996	0.958509
ENSMUSG00000015461	Atf6b	0.270614	1.74143	0.0285651	1.64933	0.091847	-0.30596	0.31091	-0.993727	0.0430595	-1.09647	0.0919388	-0.341305	0.311528
ENSMUSG00000015467	Egfl8	NaN	-0.255762	0.162127	NaN	0	NaN	0.417117	-1.44736	0.162475	NaN	0.0262105	NaN	NaN
ENSMUSG00000015468	Notch4	0.766344	1.73435	0.00762637	1.4686	0.227093	-0.882799	0.009455	-0.272983	0.107411	-0.503675	0.236446	-0.766344	0.374376
ENSMUSG00000015474	Ppt2	NaN	NaN	0	NaN	0	NaN	1	NaN	0.0149289	NaN	0.029218	NaN	NaN
ENSMUSG00000015476	Prrt1	NaN	-0.202439	0.176559	NaN	0	NaN	0.417117	NaN	0.176559	NaN	0.218027	NaN	NaN
ENSMUSG00000015478	Rnf5	0.978709	1.13229	0.00723347	0.827313	0.0169027	-1.0131	0.108835	-1.4136	0.065786	-1.72892	0.0211918	-1.04748	5.05955e-06
ENSMUSG00000015484	Fam163a	-0.139197	0.399621	0.389776	0.333529	0.0829611	-0.219552	1	0.333424	0.46919	0.375326	0.23967	0.139197	0.936609
ENSMUSG00000015488	Cacfd1	-0.0411982	1.58039	0.0657411	1.59338	0.180489	0.0431616	1	-0.817581	0.0886489	-0.829983	0.180894	-0.0411982	0.95091
ENSMUSG00000015501	Hivep2	0.362595	2.32772	0.0370296	2.17468	0.0263608	-0.508388	0.0236208	0.611899	0.0634424	0.502747	0.0283588	-0.362595	0.11625
ENSMUSG00000015519	2310057J18Rik	NaN	NaN	0	NaN	0	NaN	1	NaN	0	NaN	0	NaN	NaN
ENSMUSG00000015522	Arnt	0.438777	3.24614	0.000799357	3.09809	0.0270558	-0.4918	0.00158499	-0.0734191	0.0743343	-0.237427	0.03313	-0.544824	0.0438766
ENSMUSG00000015533	Itga2	-0.942174	0.0452681	0.253909	0.289998	0.345084	0.812976	0.789617	0.0185998	0.354607	-0.265023	0.392368	-0.942174	0.591761
ENSMUSG00000015536	Mocs2	0.118306	1.47069	0.0257867	1.40692	0.0477459	-0.211834	0.586513	-1.51613	0.0258353	-1.55175	0.0478737	-0.118306	0.512684
ENSMUSG00000015542	Nat9	0.476565	1.0006	0.000986497	0.700896	0.0315932	-0.995586	0.154705	-1.38772	0.089745	-1.84366	0.0951	-1.51461	0.000488726
ENSMUSG00000015568	Lpl	-0.428978	2.09964	0.086029	2.0925	0.0289664	-0.0237251	0.980998	-0.63045	0.10676	-0.773869	0.0324796	-0.476428	0.198718
ENSMUSG00000015575	Atp6v0e	0.589325	2.5205	0.0111657	2.31578	0.0429686	-0.680092	0.00138377	-0.474822	0.0402119	-0.652227	0.0434897	-0.589325	0.00274345
ENSMUSG00000015579	Nkx2-5	NaN	-0.202439	0.176559	NaN	0	NaN	0.417117	-0.405199	0.357715	NaN	0.0050171	NaN	NaN
ENSMUSG00000015597	Zfp318	0.520433	2.35692	0.00412068	2.15894	0.0489058	-0.657696	0.0040081	-0.933071	0.0407319	-1.08974	0.0586157	-0.520433	0.0281734
ENSMUSG00000015599	Ttbk1	0.243103	1.05187	0.0454712	0.783635	0.138053	-0.891056	0.178815	-0.273766	0.0492317	-0.737054	0.141086	-1.53901	0.00193265
ENSMUSG00000015605	Srf	-0.54844	1.62782	0.104525	1.58986	0.0158486	-0.126113	0.754486	-0.935019	0.176853	-1.17604	0.0450317	-0.800666	0.186597
ENSMUSG00000015619	Gata3	-1.15135	1.58639	0.0518324	1.58572	0.0814398	-0.00222658	0.914806	0.314315	0.196046	0.660905	0.0821664	1.15135	0.102998
ENSMUSG00000015627	Gata5	NaN	NaN	0	NaN	0	NaN	1	NaN	0	NaN	0	NaN	NaN
ENSMUSG00000015647	Lama5	-0.382587	2.93391	0.0449024	2.86606	0.0433814	-0.225364	0.211898	-0.635806	0.124378	-0.886659	0.0439217	-0.833314	0.0572015
ENSMUSG00000015652	Steap1	-0.188237	1.44097	0.0190256	1.35959	0.0665236	-0.270341	0.524459	-0.542241	0.0626136	-0.761668	0.0735358	-0.72892	0.0230905
ENSMUSG00000015653	Steap2	0.115519	1.47945	0.107715	1.21776	0.0226387	-0.869298	0.0383013	-0.762389	0.111631	-0.797164	0.0346841	-0.115519	0.766096
ENSMUSG00000015656	Hspa8	0.282731	2.91835	0.112607	2.80764	0.0483092	-0.367744	0.0575051	-0.663979	0.115801	-0.749089	0.0527582	-0.282731	0.503605
ENSMUSG00000015659	Serac1	0.624481	2.60011	0.0118276	2.39598	0.0409147	-0.678127	0.00102	-0.029555	0.0184812	-0.249841	0.0411651	-0.731773	1.05093e-06
ENSMUSG00000015665	Awat1	NaN	NaN	0	NaN	0	NaN	1	NaN	0.24754	NaN	0	NaN	NaN
ENSMUSG00000015668	Pdzd11	0.328241	1.44888	0.106897	1.32092	0.0333395	-0.425083	0.342479	-1.59678	0.107541	-1.69559	0.0401027	-0.328241	0.389288
ENSMUSG00000015671	Psma2	0.466245	2.94969	0.0197267	2.76279	0.0555064	-0.620896	0.000568459	-0.981511	0.0204883	-1.12186	0.0673904	-0.466245	0.0463008
ENSMUSG00000015672	Mrpl32	0.419381	2.19553	0.0625324	2.06612	0.0442795	-0.429912	0.0957427	-0.92817	0.0625328	-1.05442	0.0580162	-0.419381	0.13887
ENSMUSG00000015697	Setdb1	0.676798	3.38148	0.0436353	3.17488	0.0396854	-0.686292	4.11891e-06	-0.655443	0.0449477	-0.864896	0.0407226	-0.695786	0.000553639
ENSMUSG00000015702	Anxa9	0.548539	1.25237	0.0803103	1.04977	0.0733867	-0.673024	0.236765	-0.137827	0.0888316	-0.302954	0.0872531	-0.548539	0.18479
ENSMUSG00000015709	Arnt2	0.556595	2.38163	0.0200428	2.13741	0.059018	-0.811287	0.000356799	0.356197	0.0427001	0.0353053	0.0693016	-1.06598	8.0755e-05
ENSMUSG00000015711	Prune1	0.11857	2.6371	0.0169935	2.56232	0.0129792	-0.248385	0.186469	-0.732146	0.0319922	-0.845996	0.0371931	-0.378201	0.0203057
ENSMUSG00000015714	Cers2	0.271424	2.15751	0.0586111	2.0084	0.0419754	-0.495343	0.0609501	-1.27704	0.0671855	-1.35874	0.102651	-0.271424	0.505413
ENSMUSG00000015721	Nlrp5	NaN	0.0452681	0.253909	NaN	0	NaN	0.214578	NaN	0.253909	NaN	0.140317	NaN	NaN
ENSMUSG00000015733	Capza2	0.238851	3.17631	0.0170809	3.0443	0.0649164	-0.438504	0.00602336	-0.725963	0.0239967	-0.797865	0.0656069	-0.238851	0.303362
ENSMUSG00000015745	Plekho1	0.171774	0.871081	0.202357	0.96035	0.0776468	0.296547	0.801035	-0.538388	0.205748	-0.411557	0.0921604	0.421321	0.573725
ENSMUSG00000015747	Vps45	-0.14082	2.35853	0.0120144	2.30845	0.0412937	-0.166379	0.435745	-0.27774	0.0141437	-0.420301	0.0731417	-0.473577	0.0556641
ENSMUSG00000015748	Prpf3	0.407694	2.96924	0.0142707	2.74754	0.0559039	-0.736444	3.57237e-05	-0.574976	0.0654086	-0.895631	0.065482	-1.06519	0.000531155
ENSMUSG00000015749	Anp32e	0.373607	2.52199	0.0606701	2.37616	0.0396365	-0.484433	0.0241121	-1.17144	0.095761	-1.2839	0.039876	-0.373607	0.278271
ENSMUSG00000015750	Aph1a	-0.146337	1.11414	0.0247534	1.12903	0.152557	0.0494539	1	-0.932642	0.0388017	-0.976694	0.152563	-0.146337	0.779603
ENSMUSG00000015755	Tab2	0.381007	3.33507	0.0256563	3.17766	0.0588594	-0.522912	0.000418843	0.0585674	0.0370973	-0.056127	0.059207	-0.381007	0.10068
ENSMUSG00000015757	Ppil4	0.709701	2.90526	0.0303286	2.67537	0.0315845	-0.76369	2.5383e-05	-0.638928	0.0366175	-0.852569	0.0387012	-0.709701	6.07489e-05
ENSMUSG00000015759	Cnih1	0.162881	2.54236	0.0472211	2.33104	0.0906118	-0.702004	0.000962725	-0.69451	0.059921	-0.743542	0.0911467	-0.162881	0.653063
ENSMUSG00000015766	Eps8	-0.132582	3.51619	0.0129908	3.44277	0.0285014	-0.243875	0.0632117	0.260834	0.0143623	0.0740957	0.046974	-0.620332	0.000143742
ENSMUSG00000015776	Med22	0.823055	1.54121	0.00443197	1.20052	0.0884549	-1.13177	0.00656384	-1.68481	0.0122077	-1.93257	0.0900343	-0.823055	0.00639256
ENSMUSG00000015787	Abo	-0.583423	0.994263	0.094975	1.41999	0.033858	1.41424	0.00786826	0.457288	0.276533	0.28166	0.04094	-0.583423	0.529835
ENSMUSG00000015790	Surf1	0.97482	1.47456	0.0491276	1.14929	0.0697039	-1.08053	0.0120252	-1.17475	0.0584436	-1.53184	0.0917934	-1.18624	0.00103248
ENSMUSG00000015804	Med28	0.391846	2.36073	0.0477904	2.21235	0.054105	-0.49291	0.0309494	-0.771147	0.0488622	-0.94995	0.0644653	-0.593974	0.0270745
ENSMUSG00000015806	Qdpr	0.808357	2.43926	0.0478125	2.09442	0.0525813	-1.14552	4.45267e-07	-0.894004	0.0566761	-1.34034	0.0798507	-1.48269	5.16048e-06
ENSMUSG00000015812	Gnrh1	0.591977	1.28018	0.0770966	1.07476	0.0324108	-0.682407	0.178139	0.534331	0.0788958	0.356128	0.269291	-0.591977	0.525393
ENSMUSG00000015829	Tnr	-1.39556	0.386891	0.176884	0.116258	0.100995	-0.899024	0.562817	0.0389788	0.177409	0.459085	0.172884	1.39556	0.0898995
ENSMUSG00000015837	Sqstm1	0.743572	2.60934	0.0685264	2.35014	0.0440192	-0.86102	5.69485e-05	-1.04867	0.0807226	-1.34321	0.0544989	-0.978469	0.00249299
ENSMUSG00000015839	Nfe2l2	0.378038	3.2296	0.0192422	3.10512	0.0634926	-0.413512	0.00807249	-0.348629	0.0295623	-0.46243	0.0659306	-0.378038	0.115258
ENSMUSG00000015843	Rxrg	NaN	-0.202439	0.176559	-0.107942	0.204109	0.313914	1	NaN	0.176559	NaN	0.204109	NaN	NaN
ENSMUSG00000015846	Rxra	-0.0733303	2.683	0.0635669	2.6316	0.0363567	-0.170755	0.411705	-0.10659	0.099174	-0.231469	0.0378166	-0.414839	0.239372
ENSMUSG00000015850	Adamtsl4	-0.275546	0.221359	0.318223	0.289998	0.345084	0.228014	1	-1.17063	0.327219	-1.25358	0.345472	-0.275546	0.861615
ENSMUSG00000015852	Fcrls	NaN	NaN	0	-0.33867	0.141309	NaN	1	NaN	0	-0.286326	0.141398	NaN	NaN
ENSMUSG00000015854	Cd5l	NaN	NaN	0	NaN	0	NaN	1	NaN	0	NaN	0.140317	NaN	NaN
ENSMUSG00000015869	Prpsap1	0.350395	2.55641	0.00459499	2.40536	0.0480367	-0.501776	0.0140169	-0.616267	0.0668511	-0.721746	0.129478	-0.350395	0.469151
ENSMUSG00000015879	Fam184b	-0.456996	0.94603	0.00209722	0.864195	0.0985553	-0.271849	0.688094	-0.567318	0.107516	-0.429748	0.193711	0.456996	0.534636
ENSMUSG00000015880	Ncapg	0.672501	3.04012	0.0333423	2.7075	0.0484611	-1.10493	9.37673e-10	-0.84074	0.0402591	-1.04318	0.0538576	-0.672501	0.00260667
ENSMUSG00000015882	Lcorl	0.188473	3.21992	0.00173514	3.03558	0.0424212	-0.612348	0.000123288	0.327611	0.0474405	0.270875	0.0455566	-0.188473	0.388351
ENSMUSG00000015889	Lta4h	0.185161	2.39204	0.0210106	2.30487	0.0195691	-0.289585	0.169802	-0.780751	0.0210196	-0.836491	0.0227002	-0.185161	0.0715966
ENSMUSG00000015890	Amdhd1	-0.958325	0.0985907	0.272635	0.211759	0.120552	0.375937	1	0.372952	0.314751	0.0844679	0.150175	-0.958325	0.408115
ENSMUSG00000015932	Dstn	0.154927	3.20194	0.0185942	3.13987	0.0565734	-0.20619	0.179696	-0.959411	0.0204739	-1.00605	0.076896	-0.154927	0.557818
ENSMUSG00000015937	Macroh2a1	0.777447	3.30788	0.0160526	3.0375	0.0201274	-0.898171	2.85627e-08	-0.17815	0.0223618	-0.484868	0.0303639	-1.01889	4.44089e-16
ENSMUSG00000015942	Gtf2ird2	0.684878	1.99586	0.076686	1.78318	0.0375658	-0.706487	0.0115887	-0.162456	0.105622	-0.381635	0.0376469	-0.728097	0.0506221
ENSMUSG00000015943	Bola1	0.105145	0.620603	0.0715533	0.521832	0.0580135	-0.32811	0.84119	-1.74453	0.0748087	-1.91042	0.0865368	-0.551075	0.146997
ENSMUSG00000015944	Castor2	0.107859	1.86184	0.0297815	1.77021	0.00828365	-0.304396	0.324976	-0.127955	0.0989869	-0.278751	0.048961	-0.500933	0.172099
ENSMUSG00000015947	Fcgr1	NaN	-0.255762	0.162127	-0.408972	0.125202	-0.508952	1	NaN	0.162127	NaN	0.125202	NaN	NaN
ENSMUSG00000015950	Ncf1	-0.235169	0.399621	0.389776	0.304999	0.166126	-0.314328	0.806612	-0.117749	0.402162	-0.0469561	0.258177	0.235169	0.882238
ENSMUSG00000015957	Wnt11	0.0822606	1.50248	0.131016	1.33033	0.0237256	-0.571859	0.202688	0.215386	0.137161	0.190623	0.0793582	-0.0822606	0.875822
ENSMUSG00000015961	Adss	0.513625	3.2388	0.0349741	3.03923	0.0373057	-0.662954	2.30087e-05	-0.673691	0.0437271	-0.828308	0.0402604	-0.513625	0.00928785
ENSMUSG00000015962	1700016C15Rik	NaN	-0.202439	0.176559	0.211759	0.120552	1.37594	0.746048	NaN	0.176559	0.554586	0.184991	NaN	NaN
ENSMUSG00000015966	Il17rb	NaN	NaN	0	NaN	0	NaN	1	NaN	0.2189	NaN	0.0615394	NaN	NaN
ENSMUSG00000015968	Cacna1d	-0.448894	1.46533	0.0593257	1.22614	0.00795176	-0.794573	0.0646634	1.41845	0.0602321	0.804935	0.100064	-2.03804	1.49666e-07
ENSMUSG00000015970	Chdh	NaN	0.239871	0.0773505	NaN	0	NaN	0.146323	0.514232	0.175275	NaN	0.0895541	NaN	NaN
ENSMUSG00000015971	Actr8	0.470442	2.30626	0.00619542	2.12846	0.0664158	-0.59062	0.0114756	-0.884177	0.0240428	-1.09815	0.0737991	-0.710799	0.00583754
ENSMUSG00000015980	Lrrc27	0.28039	0.972496	0.0252173	0.836082	0.0780362	-0.453156	0.50205	-0.713327	0.0829524	-0.901748	0.100131	-0.625923	0.147315
ENSMUSG00000015981	Stk32c	-1.37372	1.00373	0.0474861	0.90078	0.0301918	-0.341992	0.615343	0.539593	0.419691	0.953124	0.0306058	1.37372	0.325748
ENSMUSG00000015994	Fnta	0.543549	2.54823	0.0472544	2.38451	0.0289565	-0.543895	0.00697764	-0.963774	0.0493155	-1.12761	0.0314519	-0.544241	0.0050948
ENSMUSG00000016018	Mtrex	0.480576	3.44506	0.00340323	3.27268	0.0565611	-0.57263	8.26072e-05	-0.354065	0.0318301	-0.554155	0.058526	-0.664685	0.00267001
ENSMUSG00000016024	Lbp	0.501838	0.0727472	0.0144317	0.319498	0.0356636	0.819688	0.784683	-0.451256	0.0209658	-0.108823	0.12031	1.13754	0.00504738
ENSMUSG00000016028	Celsr1	-0.676562	2.82511	0.0254711	2.85444	0.0317595	0.0974506	0.572942	-3.71243e-05	0.0856942	-0.203703	0.0345212	-0.676562	0.0274891
ENSMUSG00000016087	Fli1	NaN	0.567267	0.268767	0.246852	0.161868	-1.0644	0.332755	NaN	0.268767	NaN	0.161868	NaN	NaN
ENSMUSG00000016128	Stard13	-0.318448	0.620603	0.0715533	0.561906	0.178904	-0.194986	0.849181	0.0900649	0.147354	-0.123191	0.200829	-0.708419	0.39192
ENSMUSG00000016150	Tenm1	0.19764	2.69925	0.00403781	2.55781	0.057544	-0.469855	0.013888	0.88809	0.121752	0.664704	0.075989	-0.742071	0.119594
ENSMUSG00000016179	Camk1g	NaN	0.221359	0.318223	0.246852	0.161868	0.0846857	1	NaN	0.318223	-0.243343	0.166513	NaN	NaN
ENSMUSG00000016181	Utp25	0.53142	2.67679	0.0466706	2.50893	0.0556182	-0.557614	0.00321325	-0.312922	0.0479813	-0.488666	0.0685979	-0.583808	0.0357854
ENSMUSG00000016194	Hsd11b1	NaN	-0.202439	0.176559	-0.33867	0.141309	-0.452549	1	NaN	0.176559	NaN	0.141309	NaN	NaN
ENSMUSG00000016200	Syt14	0.466025	3.34005	0.0188492	3.10472	0.0694031	-0.781768	4.00901e-07	0.189383	0.0328736	0.0490957	0.077542	-0.466025	0.0957779
ENSMUSG00000016206	H2-M3	NaN	0.0452681	0.253909	NaN	0	NaN	0.214578	-0.736557	0.268368	NaN	0.0774854	NaN	NaN
ENSMUSG00000016239	Lonrf3	0.00690239	1.51546	0.0797452	1.40341	0.00592092	-0.372219	0.355179	0.0372097	0.0820071	0.0351319	0.094093	-0.00690239	0.986718
ENSMUSG00000016252	Atp5e	1.11758	1.44364	0.177141	1.09527	0.0771835	-1.15727	0.0197699	-1.93434	0.180019	-2.27076	0.109845	-1.11758	0.110645
ENSMUSG00000016253	Nelfcd	0.462861	2.09519	0.0533317	1.87711	0.00613826	-0.724461	0.00725427	-1.13454	0.0646239	-1.43137	0.0158076	-0.986062	8.13064e-06
ENSMUSG00000016255	Tubb1	NaN	NaN	0	NaN	0	NaN	1	NaN	0.24754	NaN	0	NaN	NaN
ENSMUSG00000016256	Ctsz	0.575797	1.71882	0.151921	1.47501	0.139384	-0.809939	0.0253959	-1.09956	0.167847	-1.41386	0.142972	-1.04408	0.154014
ENSMUSG00000016257	Prelid3b	0.852208	2.16652	0.00393978	1.88431	0.0228518	-0.9375	0.000462495	-1.13318	0.0135221	-1.38972	0.0285189	-0.852208	4.44089e-16
ENSMUSG00000016262	Sertad4	0.0586973	0.605251	0.135463	0.521832	0.0580135	-0.277112	0.841992	-0.256062	0.143301	-0.40523	0.0918611	-0.495527	0.380843
ENSMUSG00000016283	H2-M2	NaN	NaN	0	NaN	0	NaN	1	NaN	0	NaN	0	NaN	NaN
ENSMUSG00000016308	Ube2a	-0.0438996	2.23655	0.054945	2.18135	0.0482164	-0.183366	0.388446	-0.75538	0.0850532	-0.742165	0.0491033	0.0438996	0.89296
ENSMUSG00000016319	Slc25a5	0.28929	1.83142	0.0714732	1.64214	0.0549823	-0.628773	0.0498593	-1.84588	0.0797072	-2.13736	0.0748056	-0.968255	0.00766593
ENSMUSG00000016327	Atp1b4	NaN	0.0452681	0.253909	-0.408972	0.125202	-1.50895	0.63476	NaN	0.253909	-0.0661446	0.188054	NaN	NaN
ENSMUSG00000016344	Ppdpf	1.80582	0.558655	0.135867	-0.07137	0.0161067	-2.0929	0.154031	-1.15843	0.184485	-1.87487	0.0518183	-2.37998	0.000184895
ENSMUSG00000016346	Kcnq2	0.165468	1.77909	0.0620955	1.61473	0.0386838	-0.545986	0.081028	-0.14074	0.0674818	-0.190551	0.0446982	-0.165468	0.538301
ENSMUSG00000016349	Eef1a2	NaN	NaN	0	-0.33867	0.141309	NaN	1	NaN	0.167694	-0.677812	0.232226	NaN	NaN
ENSMUSG00000016356	Col20a1	0.0794473	1.75028	0.0396714	1.71068	0.0379965	-0.131567	0.696306	0.223328	0.0822482	0.199412	0.0731781	-0.0794473	0.828021
ENSMUSG00000016382	Pls3	0.39578	2.34121	0.00947316	2.20572	0.0144734	-0.450083	0.0449594	-0.613369	0.0803408	-0.73251	0.0160069	-0.39578	0.145844
ENSMUSG00000016386	Mpped2	0.457456	3.35893	0.0454869	3.12695	0.0583354	-0.770617	3.55355e-07	1.309	0.0598359	1.17129	0.175626	-0.457456	0.457964
ENSMUSG00000016409	Nkap	0.603541	2.35364	0.0310706	2.14753	0.0362039	-0.684657	0.00271848	-0.763158	0.0551168	-0.944842	0.0428731	-0.603541	0.00927162
ENSMUSG00000016427	Ndufa1	0.663683	1.57148	0.0326755	1.33448	0.0254529	-0.787291	0.0443758	-1.3289	0.0852826	-1.52869	0.0458517	-0.663683	0.0390794
ENSMUSG00000016458	Wt1	-0.963334	1.13229	0.00723347	0.99085	0.0489922	-0.469839	0.438233	0.283258	0.206663	0.57325	0.228097	0.963334	0.346111
ENSMUSG00000016477	E2f3	0.691227	3.55019	0.0128598	3.15834	0.0577448	-1.30169	1.18387e-17	0.448213	0.0290607	0.240133	0.0585219	-0.691227	0.00144972
ENSMUSG00000016481	Cr1l	0.278906	2.62305	0.0318448	2.47613	0.0621966	-0.488042	0.0117029	-0.391821	0.0399873	-0.47578	0.0629202	-0.278906	0.260086
ENSMUSG00000016487	Ppfibp1	0.104379	2.79977	0.0116051	2.75681	0.0251249	-0.142734	0.422784	-0.238819	0.023671	-0.27024	0.0483507	-0.104379	0.559444
ENSMUSG00000016493	Cd46	0.0166014	1.22077	0.0544241	0.975382	0.12966	-0.815173	0.172391	0.331624	0.0662613	0.326626	0.152438	-0.0166014	0.976014
ENSMUSG00000016494	Cd34	0.552545	1.04907	0.00347237	0.860107	0.0532834	-0.627711	0.310911	-0.706546	0.0446881	-0.872878	0.0543052	-0.552545	0.0180259
ENSMUSG00000016495	Plgrkt	-0.0823995	1.47736	0.144243	1.52238	0.0665912	0.149579	0.85599	-1.13271	0.146539	-1.01785	0.0690117	0.381558	0.47825
ENSMUSG00000016496	Cd274	-0.0213707	0.728908	0.0631166	0.77871	0.0833155	0.165437	1	-0.418816	0.118574	-0.31278	0.113738	0.352245	0.518692
ENSMUSG00000016498	Pdcd1lg2	NaN	0.0452681	0.253909	0.0928696	0.0628001	0.158129	1	NaN	0.253909	NaN	0.0628001	NaN	NaN
ENSMUSG00000016503	Gtf3a	-0.0073221	1.74314	0.00107792	1.56046	0.0145362	-0.606843	0.0755113	-1.05523	0.0777299	-1.42279	0.0421614	-1.22101	3.23015e-05
ENSMUSG00000016510	Mtif3	0.434006	1.89403	0.0513098	1.64463	0.0343684	-0.828466	0.00661355	-0.771354	0.0583068	-1.13949	0.0489676	-1.22293	1.332e-06
ENSMUSG00000016520	Lnx2	0.251581	2.6821	0.0314036	2.55732	0.0325087	-0.414507	0.0352	0.09438	0.0394485	-0.0794444	0.0326188	-0.577432	0.000684203
ENSMUSG00000016524	Il19	NaN	NaN	0	NaN	0	NaN	1	NaN	0.0798461	NaN	0.277788	NaN	NaN
ENSMUSG00000016526	Dyrk3	-0.164299	2.45129	0.0438133	2.36125	0.0405927	-0.29912	0.168858	-0.848919	0.0448594	-1.07847	0.0730855	-0.762539	0.00743313
ENSMUSG00000016528	Mapkapk2	0.615073	2.50737	0.0634855	2.30968	0.000978178	-0.656714	0.00164239	-0.398304	0.0791491	-0.58346	0.0186156	-0.615073	0.022775
ENSMUSG00000016529	Il10	NaN	0.0727472	0.0144317	NaN	0	NaN	0.221175	-0.444622	0.100086	NaN	0.308971	NaN	NaN
ENSMUSG00000016534	Lamp2	0.392729	3.39333	5.0429e-05	3.18702	0.0573825	-0.685337	6.0835e-06	-0.305313	0.0388834	-0.423536	0.0579974	-0.392729	0.0904323
ENSMUSG00000016541	Atxn10	0.23989	3.58882	0.0202426	3.40155	0.0398899	-0.622105	3.03698e-06	-0.144864	0.0317438	-0.217078	0.0407284	-0.23989	0.161971
ENSMUSG00000016552	Foxred2	-0.0490531	1.39958	0.0630508	1.28314	0.0609271	-0.386778	0.353994	-1.25232	0.0716579	-1.23755	0.0612344	0.0490531	0.875513
ENSMUSG00000016554	Eif3d	1.18483	2.44634	0.0831642	2.03536	0.114222	-1.36526	8.77616e-09	-1.41232	0.111483	-1.76899	0.117546	-1.18483	0.0276938
ENSMUSG00000016559	H3f3b	0.539166	1.77508	0.154885	1.60495	0.0298357	-0.565156	0.110642	-2.25289	0.155222	-2.41519	0.050566	-0.539166	0.320122
ENSMUSG00000016619	Nup50	0.785682	2.60871	0.00359055	2.36835	0.0397177	-0.798475	0.000111866	-1.02163	0.00886158	-1.25815	0.0400475	-0.785682	8.10078e-09
ENSMUSG00000016624	Phf21b	0.265302	2.65052	0.0311872	2.4232	0.0315568	-0.755145	0.000248766	0.741536	0.078747	0.661672	0.0911941	-0.265302	0.507436
ENSMUSG00000016626	Nlrp14	-0.184352	0.875296	0.130698	0.77871	0.0833155	-0.320853	0.661156	-0.670836	0.136489	-0.61534	0.0855906	0.184352	0.730495
ENSMUSG00000016637	Ift27	0.126203	1.3975	0.0654839	1.55412	0.000676919	0.520299	0.19529	-0.939978	0.065913	-0.901987	0.0348653	0.126203	0.610407
ENSMUSG00000016664	Pacsin2	0.0182979	3.26258	0.000358901	3.11466	0.0306032	-0.491409	0.00149457	-0.0425906	0.0431363	-0.33294	0.0443728	-0.96452	2.70811e-06
ENSMUSG00000016756	Cmah	NaN	0.62808	0.176985	0.22966	0.0220879	-1.32352	0.238588	NaN	0.176985	0.572487	0.142045	NaN	NaN
ENSMUSG00000016757	Ttll12	0.838987	2.19089	0.0128465	1.93421	0.103983	-0.852698	0.000886991	-0.71563	0.0564978	-0.976445	0.107309	-0.86641	0.0315042
ENSMUSG00000016758	Bik	0.213825	1.2878	0.0122952	1.02413	0.0162326	-0.875889	0.0936559	0.0843472	0.0828311	0.0199793	0.153129	-0.213825	0.711587
ENSMUSG00000016763	Scube1	-0.94654	1.23987	0.116773	1.06026	0.0471062	-0.59665	0.23764	0.736081	0.449462	0.0919247	0.0479667	-2.13984	0.154134
ENSMUSG00000016831	Tox4	0.463238	2.28466	0.0210883	2.12846	0.0664158	-0.518867	0.0252544	-1.16327	0.0212303	-1.30272	0.0669089	-0.463238	0.0469724
ENSMUSG00000016833	Mrps18c	0.303804	1.92724	0.0293502	1.81649	0.0512898	-0.367918	0.199593	-1.1769	0.0294	-1.26836	0.0557779	-0.303804	0.146931
ENSMUSG00000016918	Sulf1	1.06494	3.21237	0.0596635	2.88048	0.0717809	-1.10253	2.351e-11	0.170545	0.0662314	-0.150034	0.0734346	-1.06494	0.00118788
ENSMUSG00000016921	Srsf6	0.519598	2.29345	0.0791514	2.11615	0.0348827	-0.588965	0.0175867	-1.81798	0.0810586	-2.01615	0.0419826	-0.658332	0.0299337
ENSMUSG00000016933	Plcg1	-0.00685885	2.64277	0.0371139	2.53095	0.0584306	-0.371458	0.0614699	-0.697618	0.0404032	-0.923323	0.058836	-0.749775	0.00156512
ENSMUSG00000016940	Kctd2	0.442078	1.97093	0.00883206	1.73792	0.0312114	-0.774056	0.00809953	-0.581807	0.0697647	-0.914757	0.0516448	-1.10603	0.000125153
ENSMUSG00000016942	Tmprss6	NaN	NaN	0	-0.07137	0.0161067	NaN	0.517576	NaN	0.143412	-0.966092	0.287501	NaN	NaN
ENSMUSG00000016946	Kctd5	0.0949346	2.6442	0.0318355	2.50974	0.0373146	-0.446653	0.0254248	-0.565841	0.0358177	-0.806175	0.0573443	-0.798372	0.000378488
ENSMUSG00000016982	Pom121l2	-0.519319	0.979153	0.0733644	0.970023	0.0317362	-0.0303302	1	0.0194159	0.239017	0.175747	0.0704284	0.519319	0.530405
ENSMUSG00000016984	Etaa1	0.45464	2.97013	0.00470349	2.81287	0.0492906	-0.522393	0.00282685	-0.533731	0.0534988	-0.670591	0.0493915	-0.45464	0.0601582
ENSMUSG00000016995	Matn4	NaN	NaN	0	0.0928696	0.0628001	NaN	0.312264	NaN	0.311107	0.156024	0.226892	NaN	NaN
ENSMUSG00000016998	Svs4	NaN	NaN	0	NaN	0	NaN	1	NaN	0	NaN	0	NaN	NaN
ENSMUSG00000017000	Svs6	NaN	NaN	0	NaN	0	NaN	1	NaN	0	NaN	0	NaN	NaN
ENSMUSG00000017002	Slpi	NaN	0.274682	0.33901	0.0928696	0.0628001	-0.603967	0.762021	NaN	0.33901	NaN	0.0628001	NaN	NaN
ENSMUSG00000017003	Svs3a	NaN	NaN	0	NaN	0	NaN	1	NaN	0	NaN	0	NaN	NaN
ENSMUSG00000017004	Svs5	NaN	NaN	0	NaN	0	NaN	1	NaN	0	NaN	0	NaN	NaN
ENSMUSG00000017007	Rbpjl	NaN	NaN	0	NaN	0	NaN	1	NaN	0	NaN	0	NaN	NaN
ENSMUSG00000017009	Sdc4	-0.0671208	2.46115	0.0142003	2.59675	0.0783334	0.450448	0.0262828	-0.952869	0.024367	-0.973075	0.0931177	-0.0671208	0.833731
ENSMUSG00000017049	Ccdc70	NaN	NaN	0	-0.33867	0.141309	NaN	1	NaN	0	NaN	0.141309	NaN	NaN
ENSMUSG00000017057	Il13ra1	0.0465518	1.56809	0.0212191	1.69062	0.109801	0.407023	0.298879	-0.496679	0.0224144	-0.265641	0.110308	0.767494	0.0401165
ENSMUSG00000017064	Prl5a1	NaN	-0.202439	0.176559	NaN	0	NaN	0.417117	NaN	0.176559	NaN	0	NaN	NaN
ENSMUSG00000017119	Nbr1	0.468901	2.74003	0.00102819	2.56938	0.0444835	-0.566885	0.00330016	-1.06049	0.00374168	-1.20164	0.046215	-0.468901	0.00233215
ENSMUSG00000017132	Cyth1	0.114441	2.5244	0.0253213	2.38352	0.0168482	-0.467999	0.0219906	0.372477	0.0375526	0.125164	0.0774755	-0.821557	0.0040723
ENSMUSG00000017144	Rnd3	-0.0152019	2.61307	0.0344576	2.58233	0.0471069	-0.102107	0.534995	-0.689105	0.0399607	-0.684529	0.0482779	0.0152019	0.94179
ENSMUSG00000017146	Brca1	0.757133	3.2675	0.0213174	3.0102	0.0490004	-0.854746	9.43859e-08	-0.639797	0.0216366	-0.867716	0.0492568	-0.757133	2.27061e-05
ENSMUSG00000017165	Gast	NaN	NaN	0	NaN	0	NaN	1	NaN	0.24754	NaN	0.224854	NaN	NaN
ENSMUSG00000017167	Cntnap1	NaN	NaN	0	-0.07137	0.0161067	NaN	0.517576	NaN	0.261177	-0.198661	0.090991	NaN	NaN
ENSMUSG00000017176	Nt5c3b	0.285817	2.20517	0.0434159	2.03067	0.0553259	-0.579687	0.0188614	-0.562133	0.0521654	-0.8251	0.0612692	-0.873556	0.00108328
ENSMUSG00000017188	Coa3	0.0684837	0.766359	0.0523144	0.738837	0.00141857	-0.0914254	0.875482	-2.21014	0.054464	-2.24457	0.0579777	-0.114367	0.66516
ENSMUSG00000017195	Zpbp2	NaN	-0.202439	0.176559	-0.0376401	0.226197	0.547451	1	-0.249322	0.176865	NaN	0.226197	NaN	NaN
ENSMUSG00000017204	Gsdma	0.231576	0.0727472	0.0144317	0.405751	0.0252096	1.10622	0.605606	-0.816402	0.0404581	-0.746691	0.0434233	0.231576	0.240164
ENSMUSG00000017210	Med24	0.213489	2.29948	0.0130985	2.16991	0.0749151	-0.430413	0.0556969	-0.8184	0.0582032	-1.01327	0.081036	-0.647337	0.050804
ENSMUSG00000017211	Gsdma2	NaN	NaN	0	-0.408972	0.125202	NaN	1	NaN	0	NaN	0.125202	NaN	NaN
ENSMUSG00000017221	Psmd3	-0.422665	2.259	0.0519486	2.19929	0.00611616	-0.198371	0.434861	-1.16105	0.0806313	-1.40772	0.0361335	-0.819406	0.00524346
ENSMUSG00000017264	Exosc10	0.387193	2.81399	0.0102562	2.60916	0.0486631	-0.680447	0.000299815	-0.555658	0.0122689	-0.848772	0.0494097	-0.9737	8.53901e-09
ENSMUSG00000017286	Glod4	0.425585	2.51803	0.0291965	2.366	0.0302648	-0.50504	0.0136403	-0.78001	0.0292193	-0.955961	0.0452562	-0.584496	0.00108979
ENSMUSG00000017288	Vps53	0.565102	2.70841	0.00509421	2.51115	0.0407094	-0.655288	0.000831707	0.00228534	0.0162708	-0.222125	0.0412059	-0.745475	4.07396e-07
ENSMUSG00000017291	Taok1	0.271268	3.53572	0.0190357	3.37326	0.0346681	-0.539692	7.91261e-05	-0.561297	0.0335959	-0.642957	0.0361309	-0.271268	0.0978943
ENSMUSG00000017299	Dnttip1	0.209658	2.51445	0.0241773	2.3596	0.0301928	-0.514401	0.0123033	-0.0725583	0.024232	-0.319145	0.03164	-0.819143	6.1175e-10
ENSMUSG00000017300	Tnnc2	NaN	0.257625	0.110508	NaN	0	NaN	0.156457	-0.594507	0.17499	NaN	0.0946221	NaN	NaN
ENSMUSG00000017307	Acot8	0.501256	2.39008	0.0191458	2.15093	0.0297387	-0.794457	0.000457999	-0.115849	0.0574409	-0.443266	0.0528753	-1.08766	2.74342e-05
ENSMUSG00000017309	Cd300lg	NaN	-0.202439	0.176559	-0.408972	0.125202	-0.686086	1	NaN	0.176559	NaN	0.125202	NaN	NaN
ENSMUSG00000017310	Spint4	NaN	NaN	0	NaN	0	NaN	1	NaN	0	NaN	0.1353	NaN	NaN
ENSMUSG00000017311	Pyy	NaN	NaN	0	NaN	0	NaN	1	NaN	0.311107	NaN	0.140317	NaN	NaN
ENSMUSG00000017314	Mpp2	1.08181	1.22577	0.106127	0.882873	0.0310658	-1.13909	0.0443987	-0.47738	0.163677	-0.803037	0.0908334	-1.08181	0.0819134
ENSMUSG00000017316	Ppy	NaN	NaN	0	NaN	0	NaN	1	NaN	0	NaN	0	NaN	NaN
ENSMUSG00000017344	Vtn	NaN	NaN	0	NaN	0	NaN	1	NaN	0.0136367	NaN	0.218027	NaN	NaN
ENSMUSG00000017376	Nlk	0.284306	3.55804	0.0149846	3.36342	0.057742	-0.646509	1.35283e-06	0.417759	0.0214706	0.332174	0.0820055	-0.284306	0.31268
ENSMUSG00000017386	Traf4	-0.43645	1.58121	0.0791104	1.47935	0.0399358	-0.338375	0.375299	-1.20264	0.120584	-1.53775	0.0450953	-1.1132	0.00924222
ENSMUSG00000017390	Aldoc	-0.0499944	0.597366	0.265532	0.577928	0.0105219	-0.0645734	0.849422	-1.69615	0.29146	-1.75007	0.0191765	-0.179141	0.853524
ENSMUSG00000017400	Stac2	-0.250938	1.51895	0.0108166	1.48064	0.131567	-0.127267	0.665183	-0.356938	0.0579388	-0.509101	0.178632	-0.505472	0.417789
ENSMUSG00000017404	Rpl19	0.461127	2.62105	0.0351899	2.35484	0.0212521	-0.884336	2.93253e-05	-0.0381323	0.0918451	-0.176945	0.048523	-0.461127	0.181436
ENSMUSG00000017405	Nek8	0.893435	1.6827	0.106043	1.40259	0.0835283	-0.930493	0.00903101	-0.762751	0.133622	-1.0317	0.107369	-0.893435	0.116647
ENSMUSG00000017412	Cacnb4	-0.450226	1.63369	0.0915128	1.77722	0.0774048	0.476795	0.205783	1.30599	0.37166	1.17046	0.228833	-0.450226	0.756161
ENSMUSG00000017417	Plxdc1	0.136306	2.06198	0.0664873	1.94149	0.0420681	-0.40026	0.168638	0.262006	0.0780817	0.0620578	0.0421763	-0.664215	0.0242541
ENSMUSG00000017418	Arl5b	0.402686	2.68811	0.0342159	2.50587	0.0603998	-0.605411	0.00154885	-0.85067	0.0646583	-0.971891	0.0626916	-0.402686	0.178307
ENSMUSG00000017421	Zfp207	0.838743	3.62484	0.0331954	3.3674	0.0685204	-0.85522	8.37917e-11	-0.496455	0.0335615	-0.758862	0.0686909	-0.871697	0.0005984
ENSMUSG00000017428	Psmd11	0.240951	3.42722	0.0251324	3.30269	0.0458885	-0.413705	0.00307866	-0.103041	0.0256439	-0.279583	0.0512011	-0.586459	0.00204961
ENSMUSG00000017446	C1qtnf1	NaN	-0.202439	0.176559	0.116258	0.100995	1.05869	1	NaN	0.176559	0.179412	0.240283	NaN	NaN
ENSMUSG00000017453	Pipox	1.02998	2.10632	0.102602	1.77473	0.0467707	-1.10153	5.28166e-05	-0.974466	0.102603	-1.28452	0.0602175	-1.02998	0.00915523
ENSMUSG00000017466	Timp2	-0.13795	1.29265	0.0629921	1.24581	0.0258472	-0.155584	0.79947	-0.105101	0.0636144	-0.0635738	0.0277793	0.13795	0.549679
ENSMUSG00000017478	Zc3h18	NaN	NaN	0	NaN	0	NaN	1	NaN	0.0720888	NaN	0.0128627	NaN	NaN
ENSMUSG00000017485	Top2b	0.210272	2.86343	0.00455321	2.70009	0.0747251	-0.542626	0.0025418	-0.591258	0.0147113	-0.654556	0.0747615	-0.210272	0.406121
ENSMUSG00000017491	Rarb	-0.065673	2.06686	0.0373644	2.07223	0.0613116	0.017833	0.980183	1.07237	0.123862	1.10287	0.0675383	0.101339	0.828805
ENSMUSG00000017493	Igfbp4	-0.0544805	0.360255	0.141664	0.246852	0.161868	-0.376715	0.789414	-0.498019	0.142175	-0.741224	0.163976	-0.807911	0.262455
ENSMUSG00000017499	Cdc6	1.17581	2.60714	0.0221682	2.23473	0.0574634	-1.23711	1.24187e-08	-0.897036	0.0320951	-1.25099	0.0576839	-1.17581	8.23161e-08
ENSMUSG00000017548	Suz12	0.34817	3.96332	0.00852397	3.79692	0.0398245	-0.552791	1.03077e-07	-0.22272	0.0568146	-0.327529	0.0409833	-0.34817	0.13462
ENSMUSG00000017550	Atad5	0.654919	3.09058	0.0451285	2.76824	0.044517	-1.0708	1.12605e-09	-0.452144	0.0668742	-0.649294	0.0525851	-0.654919	0.0204802
ENSMUSG00000017561	Crlf3	0.49334	3.03133	0.0429607	2.85345	0.0514009	-0.590923	0.000428874	-0.40192	0.0513242	-0.550431	0.0540541	-0.49334	0.0463281
ENSMUSG00000017588	Krt27	NaN	NaN	0	NaN	0	NaN	1	NaN	0	NaN	0.140317	NaN	NaN
ENSMUSG00000017607	Tns4	NaN	NaN	0	0.0681495	0.261861	NaN	0.305566	NaN	0.0104099	-0.279576	0.270425	NaN	NaN
ENSMUSG00000017615	Tnfaip1	1.00844	2.09029	0.0347308	1.76355	0.0252038	-1.08541	0.000140551	-1.01831	0.0366287	-1.32188	0.0329752	-1.00844	7.29949e-10
ENSMUSG00000017631	Abr	0.452168	3.66304	0.026767	3.47189	0.0335859	-0.634983	1.01116e-06	0.299615	0.027143	0.0534329	0.0582734	-0.817798	0.000128378
ENSMUSG00000017639	Rab11fip4	-0.107448	2.59335	0.00337427	2.51741	4.1667e-05	-0.252254	0.200558	-0.626083	0.020152	-0.8103	0.0361555	-0.611955	8.56681e-06
ENSMUSG00000017652	Cd40	0.741133	0.661285	0.169456	0.417288	0.130453	-0.81054	0.401571	-0.209018	0.293696	-0.432121	0.135994	-0.741133	0.490618
ENSMUSG00000017664	Slc35c2	0.348499	1.74314	0.00107792	1.57526	0.0727685	-0.557694	0.0867053	-0.74307	0.121638	-0.973926	0.0736239	-0.766889	0.104452
ENSMUSG00000017667	Zfp334	0.541253	1.20407	0.0402235	0.948146	0.0129897	-0.850148	0.12789	-1.42763	0.0511062	-1.77654	0.0239517	-1.15904	6.33526e-10
ENSMUSG00000017670	Elmo2	0.536793	2.43501	0.0199927	2.24528	0.0432962	-0.630289	0.00431343	-0.466104	0.0717861	-0.683985	0.0433457	-0.723786	0.0093705
ENSMUSG00000017677	Wsb1	0.486734	2.9474	0.027077	2.72682	0.0681176	-0.73275	3.84883e-05	-0.672938	0.044418	-0.81946	0.0690949	-0.486734	0.0744575
ENSMUSG00000017679	Ttpal	0.697865	1.57063	0.0192491	1.31994	0.058916	-0.832796	0.0348857	-1.15741	0.0193446	-1.36748	0.0617678	-0.697865	0.00117184
ENSMUSG00000017686	Rhot1	0.398451	3.03693	0.00618369	2.86164	0.0416892	-0.582307	0.000726046	-0.41355	0.0129381	-0.533496	0.047929	-0.398451	0.0156881
ENSMUSG00000017688	Hnf4g	NaN	0.0452681	0.253909	-0.0376401	0.226197	-0.275415	0.722842	NaN	0.253909	NaN	0.226197	NaN	NaN
ENSMUSG00000017692	Rhbdl3	-0.231676	1.36754	0.100965	1.21471	0.120218	-0.507689	0.273911	0.339822	0.129505	-0.0355785	0.140222	-1.24705	0.0492157
ENSMUSG00000017697	Ada	-0.653303	1.6838	0.0842165	1.71414	0.0804017	0.100768	0.785789	-0.960324	0.0925277	-1.15699	0.103249	-0.653303	0.156045
ENSMUSG00000017707	Serinc3	0.156242	2.7604	0.0075543	2.67237	0.0476177	-0.292435	0.10695	-0.595085	0.0355283	-0.642119	0.0568942	-0.156242	0.483179
ENSMUSG00000017713	Tha1	-0.160445	0.0985907	0.272635	-0.07137	0.0161067	-0.564597	0.720611	-1.00119	0.309751	-1.38941	0.0229125	-1.28964	0.211331
ENSMUSG00000017715	Pgs1	-0.0131501	2.87801	0.0214614	2.78154	0.0366138	-0.320466	0.0628499	-0.266177	0.0525406	-0.463076	0.0426995	-0.654083	0.00363459
ENSMUSG00000017716	Birc5	0.346607	2.14635	0.0246524	1.97342	0.0522855	-0.574477	0.0275498	-1.56076	0.0247014	-1.66509	0.0559883	-0.346607	0.0881903
ENSMUSG00000017718	Afmid	NaN	NaN	0	NaN	0	NaN	1	NaN	0.0941752	NaN	0.00424509	NaN	NaN
ENSMUSG00000017720	Trp53tg5	NaN	NaN	0	NaN	0	NaN	1	NaN	0	NaN	0	NaN	NaN
ENSMUSG00000017721	Pigt	0.384792	2.00838	0.00400818	1.84116	0.0189809	-0.555483	0.051585	-0.620389	0.0285199	-0.838989	0.0239888	-0.726175	4.47099e-09
ENSMUSG00000017723	Wfdc2	0.111625	1.13229	0.00723347	1.01362	0.098307	-0.394206	0.445768	-1.00498	0.0475177	-1.03858	0.102313	-0.111625	0.765801
ENSMUSG00000017724	Etv4	0.076263	2.10369	0.114049	1.94902	0.0761648	-0.513792	0.0373883	-0.646736	0.128803	-0.933112	0.0863915	-0.951321	0.0648211
ENSMUSG00000017733	Eppin	NaN	NaN	0	-0.408972	0.125202	NaN	1	NaN	0	-0.0661446	0.188054	NaN	NaN
ENSMUSG00000017734	Dbndd2	NaN	NaN	0	NaN	0	NaN	1	NaN	0.213896	NaN	0.0218436	NaN	NaN
ENSMUSG00000017737	Mmp9	0.323209	0.221359	0.318223	0.53069	0.0271268	1.02757	0.654623	-0.664941	0.332112	-0.567645	0.193872	0.323209	0.800263
ENSMUSG00000017740	Slc12a5	0.403885	1.31196	0.0341363	1.08221	0.119239	-0.763229	0.108521	-0.0533586	0.0701642	-0.391287	0.126333	-1.12257	0.0193639
ENSMUSG00000017747	Ghdc	1.26575	0.0985907	0.272635	0.487476	0.169399	1.29185	0.460562	-2.13498	0.274222	-1.75395	0.171554	1.26575	0.238812
ENSMUSG00000017754	Pltp	-0.223312	2.0973	0.0142526	2.08966	0.0678299	-0.0253638	0.885909	-0.520973	0.0658418	-0.603467	0.0687235	-0.274039	0.386067
ENSMUSG00000017756	Slc12a7	0.0103451	3.26658	0.033599	3.13139	0.0452125	-0.449088	0.00432207	-0.126725	0.0369131	-0.393988	0.0463891	-0.88783	6.53682e-06
ENSMUSG00000017760	Ctsa	0.474762	1.69345	0.0145313	1.54482	0.0754585	-0.493741	0.146046	-1.69731	0.0605922	-1.85165	0.0769652	-0.51272	0.115101
ENSMUSG00000017764	Zswim1	0.66961	1.57956	0.0524452	1.37328	0.00391124	-0.685257	0.081614	-1.43723	0.0608722	-1.64822	0.0307205	-0.700903	0.00197196
ENSMUSG00000017765	Slc12a4	-0.703308	1.93571	0.0204739	1.91518	0.0225269	-0.0681888	0.826464	-0.578111	0.0233732	-0.830882	0.0472219	-0.839686	1.60791e-06
ENSMUSG00000017767	Spata25	0.470943	0.77701	0.097674	0.55623	0.309967	-0.733417	0.359555	0.750342	0.266114	0.608574	0.310007	-0.470943	0.728595
ENSMUSG00000017774	Myo1c	-0.0429763	2.14904	0.0684473	2.04384	0.0298876	-0.349483	0.194158	-1.27908	0.0944053	-1.50243	0.0378627	-0.741942	0.0281056
ENSMUSG00000017776	Crk	0.84016	3.12535	0.0185997	2.86192	0.0452371	-0.87509	2.36688e-07	-0.680408	0.0485621	-0.933321	0.0463308	-0.84016	0.000164432
ENSMUSG00000017778	Cox7c	0.551212	2.463	0.044244	2.2883	0.0682668	-0.580333	0.00788963	0.116669	0.0467131	-0.0667946	0.0886056	-0.609454	0.0670087
ENSMUSG00000017781	Pitpna	0.582028	2.70074	0.0130897	2.52458	0.0202602	-0.585186	0.00255262	-0.46737	0.0331302	-0.64448	0.0296528	-0.588344	6.79495e-05
ENSMUSG00000017801	Mlx	0.831054	1.32056	0.092656	1.05766	0.0175222	-0.873324	0.0727289	-1.88258	0.0935929	-2.13275	0.0205112	-0.831054	0.00902736
ENSMUSG00000017802	Retreg3	1.10458	2.64178	0.0552414	2.308	0.0695472	-1.1088	8.43018e-08	-0.404252	0.06175	-0.739305	0.0769075	-1.11302	0.00068111
ENSMUSG00000017817	Jph2	-0.805996	0.850898	0.0233606	1.12009	0.0456727	0.89424	0.208739	0.394384	0.220313	0.151755	0.0465596	-0.805996	0.281259
ENSMUSG00000017830	Dhx58	0.708376	1.49549	0.0178936	1.24124	0.0432461	-0.844606	0.0499513	-0.140935	0.0223545	-0.354177	0.0452761	-0.708376	2.40944e-05
ENSMUSG00000017831	Rab5a	0.380555	3.31954	0.000578794	3.15443	0.0427497	-0.548497	0.000319078	-0.0290974	0.019006	-0.143656	0.0428039	-0.380555	0.0144424
ENSMUSG00000017832	Hspb9	NaN	NaN	0	-0.408972	0.125202	NaN	1	NaN	0.266333	-1.22379	0.342734	NaN	NaN
ENSMUSG00000017837	Nkiras2	0.18058	1.55748	0.0328674	1.48755	0.00641349	-0.232325	0.553036	-1.28152	0.0932341	-1.36703	0.0112229	-0.284071	0.362495
ENSMUSG00000017843	Ppp2r5c	0.414006	3.40465	0.0130263	3.254	0.0346182	-0.500451	0.000769409	-0.323407	0.0145499	-0.448035	0.0369292	-0.414006	0.0016902
ENSMUSG00000017858	Ift52	0.242299	2.7747	0.0188734	2.6776	0.0208184	-0.322574	0.0869705	-0.32893	0.0381023	-0.450199	0.0274192	-0.40285	0.00978394
ENSMUSG00000017861	Mybl2	0.0765347	3.6245	0.0147888	3.49023	0.0643503	-0.446057	0.000444876	-0.0984	0.0458002	-0.343914	0.0644321	-0.81558	0.00189802
ENSMUSG00000017868	Sgk2	0.304735	0.850898	0.0233606	1.07897	0.09593	0.757651	0.294281	-1.03095	0.0236768	-0.939219	0.100731	0.304735	0.375333
ENSMUSG00000017897	Eya2	0.956394	0.710909	0.198841	1.20368	0.0101021	1.63694	0.0206862	0.494569	0.214273	0.782472	0.100258	0.956394	0.223605
ENSMUSG00000017922	Prl3c1	NaN	NaN	0	NaN	0	NaN	1	NaN	0	NaN	0	NaN	NaN
ENSMUSG00000017929	B4galt5	0.318436	3.14344	0.013626	2.99304	0.0229827	-0.49963	0.00173447	-0.0672344	0.0345102	-0.272183	0.0241877	-0.680824	1.15496e-06
ENSMUSG00000017943	Gdap1l1	NaN	NaN	0	-0.33867	0.141309	NaN	1	NaN	0.167694	-1.05549	0.396543	NaN	NaN
ENSMUSG00000017950	Hnf4a	-0.609457	1.70786	0.0279948	1.7437	0.0607987	0.119057	0.795641	-0.16466	0.0858146	-0.348125	0.083517	-0.609457	0.125495
ENSMUSG00000017969	Ptgis	-0.196514	2.13521	0.0246006	2.04644	0.0414074	-0.294912	0.255412	0.0142829	0.0974487	-0.222429	0.0430157	-0.786339	0.0262686
ENSMUSG00000017978	Cadps2	0.0836391	2.80824	0.0531057	2.63713	0.0892933	-0.568434	0.0015518	1.09646	0.0846023	0.779406	0.116253	-1.05323	0.027444
ENSMUSG00000017999	Ddx27	0.409175	2.59161	0.0108817	2.3769	0.0778407	-0.713231	0.000532813	-0.898596	0.0340081	-1.20483	0.0827613	-1.01729	0.00062044
ENSMUSG00000018001	Cyth3	0.0956789	2.54152	0.0214379	2.44037	0.0250512	-0.335993	0.103195	-0.0519084	0.0226527	-0.225394	0.0334096	-0.576306	1.72422e-05
ENSMUSG00000018008	Cyth4	0.929008	0.694333	0.33313	0.211759	0.120552	-1.60307	0.167055	-0.402829	0.395125	-1.08832	0.122096	-2.27714	0.0974122
ENSMUSG00000018012	Rac3	0.421382	0.373777	0.0187256	0.539371	0.111647	0.550091	0.827289	-1.4819	0.149896	-1.35505	0.111695	0.421382	0.49741
ENSMUSG00000018040	Rrp7a	-0.0110578	1.86912	0.0215026	1.78171	0.0196345	-0.290373	0.314595	-1.24058	0.0777108	-1.41873	0.0197294	-0.591804	0.0262838
ENSMUSG00000018042	Cyb5r3	0.108423	2.00632	0.011393	1.8826	0.061062	-0.410965	0.136729	-1.28735	0.0537613	-1.50214	0.0639526	-0.713506	0.0101456
ENSMUSG00000018068	Ints2	0.35243	3.01155	0.0012664	2.83164	0.0678885	-0.597662	0.000537173	-0.654359	0.00694578	-0.760451	0.0714894	-0.35243	0.139657
ENSMUSG00000018076	Med13l	0.341384	3.87708	0.0236949	3.75527	0.0365042	-0.404649	0.000243767	0.359083	0.0237673	0.256316	0.101958	-0.341384	0.326288
ENSMUSG00000018102	H2bc4	0.0596947	2.12496	0.0499492	2.28925	0.0250074	0.545786	0.0249351	0.227929	0.050167	0.245899	0.1136	0.0596947	0.884945
ENSMUSG00000018126	Baiap2l2	0.353271	0.239871	0.0773505	0.428526	0.248306	0.626701	1	-0.277499	0.125666	-0.171154	0.250131	0.353271	0.704014
ENSMUSG00000018143	Mafk	-0.680187	1.5942	0.0312336	1.58679	0.0212692	-0.024621	0.957857	-0.41464	0.0789047	-0.63422	0.0724808	-0.729429	0.0404202
ENSMUSG00000018160	Med1	0.428948	3.22393	0.0187344	3.02101	0.0592754	-0.674088	2.15222e-05	-0.294639	0.0354564	-0.423765	0.0830113	-0.428948	0.152574
ENSMUSG00000018166	Erbb3	0.133319	1.63468	0.0202415	1.72406	0.0130576	0.296916	0.384983	-1.29443	0.0209852	-1.2543	0.0264552	0.133319	0.234636
ENSMUSG00000018167	Stard3	0.561324	2.16517	0.0387065	1.96606	0.0347732	-0.661435	0.0128518	-0.515479	0.0834855	-0.744727	0.0472589	-0.761545	0.0168643
ENSMUSG00000018168	Ikzf3	NaN	0.855314	0.0871592	0.678455	0.127734	-0.587514	0.425909	NaN	0.0871592	NaN	0.127734	NaN	NaN
ENSMUSG00000018169	Mfng	-1.27613	0.668099	0.0690869	0.79184	0.0987175	0.411058	0.754997	-0.226694	0.10033	-0.610848	0.100274	-1.27613	0.00676508
ENSMUSG00000018171	Vmp1	0.312798	3.29627	0.0362775	3.14296	0.0402968	-0.50927	0.000634274	0.083927	0.0404859	-0.0102347	0.0426788	-0.312798	0.109452
ENSMUSG00000018189	Uchl5	0.8162	2.92799	0.0569571	2.66509	0.0506289	-0.873338	1.27718e-06	-0.550677	0.0861406	-0.796377	0.0513542	-0.8162	0.0142865
ENSMUSG00000018196	Glrx2	0.0530338	1.66833	0.00994757	1.58106	0.0248448	-0.289903	0.413559	-1.23938	0.0448458	-1.25534	0.0274788	-0.0530338	0.761477
ENSMUSG00000018199	Ro60	0.641903	2.26153	0.00140807	1.96776	0.0804686	-0.975878	0.000118742	-1.19167	0.0336091	-1.3849	0.0823883	-0.641903	0.0298829
ENSMUSG00000018209	Stk4	0.282755	3.17542	0.00564657	3.0599	0.0288728	-0.383747	0.0143803	-0.448651	0.0154838	-0.594571	0.0304302	-0.484738	1.92158e-05
ENSMUSG00000018211	Wfdc15b	NaN	NaN	0	NaN	0	NaN	1	NaN	0	NaN	0	NaN	NaN
ENSMUSG00000018217	Pmp22	0.816908	0.360255	0.141664	0.65932	0.0705392	0.993473	0.436038	-0.682659	0.15485	-0.436745	0.120038	0.816908	0.209433
ENSMUSG00000018238	Gdf9	0.0105158	0.373777	0.0187256	0.81065	0.105978	1.45126	0.214968	-0.156761	0.130169	-0.153595	0.198494	0.0105158	0.98936
ENSMUSG00000018239	Zcchc10	0.00208511	2.44052	0.0639583	2.33027	0.0272822	-0.366272	0.100347	-0.481448	0.140626	-0.482075	0.0952705	-0.00208511	0.997052
ENSMUSG00000018259	Prl8a2	NaN	NaN	0	NaN	0	NaN	1	NaN	0	NaN	0	NaN	NaN
ENSMUSG00000018263	Tbx5	-1.74206	0.98571	0.177082	0.77871	0.0833155	-0.687638	0.3283	0.618482	0.415934	1.14289	0.158895	1.74206	0.238881
ENSMUSG00000018286	Psmb6	-0.452288	1.33244	0.0951463	1.37829	0.0635255	0.152314	0.764878	-2.40769	0.125979	-2.54384	0.0791288	-0.452288	0.360089
ENSMUSG00000018287	Spag7	0.638281	2.27252	0.0224311	2.01461	0.00844635	-0.856762	0.000729257	-0.89774	0.0434734	-1.22142	0.0263635	-1.07524	1.93607e-10
ENSMUSG00000018293	Pfn1	0.689581	1.51126	0.114365	1.20738	0.0330895	-1.00946	0.0152948	-2.5865	0.114491	-2.79408	0.0465256	-0.689581	0.0930131
ENSMUSG00000018322	Tomm34	0.890982	2.50868	0.0288243	2.23636	0.0116426	-0.904604	3.16327e-05	-0.536612	0.0351101	-0.813025	0.0332393	-0.918225	1.08348e-08
ENSMUSG00000018326	Ywhab	0.418624	2.78231	0.0168434	2.61349	0.0575549	-0.560791	0.00273994	-0.92854	0.0829511	-1.05456	0.062231	-0.418624	0.224279
ENSMUSG00000018334	Ksr1	0.474	3.0073	0.0233576	2.84222	0.0192658	-0.548374	0.0018665	0.676858	0.0543137	0.53417	0.0384653	-0.474	0.0320394
ENSMUSG00000018339	Gpx3	0.480809	0.921633	0.0793699	1.26674	0.100814	1.14643	0.0628237	-1.05397	0.0794908	-0.909233	0.103592	0.480809	0.267664
ENSMUSG00000018340	Anxa6	0.127241	2.516	0.0778909	2.38475	0.0319814	-0.435997	0.0463471	-0.616893	0.105115	-0.841086	0.0329576	-0.744752	0.0418358
ENSMUSG00000018341	Il12rb2	0.397659	0.454409	0.191219	0.116258	0.100995	-1.12331	0.413394	0.25165	0.365174	-0.304945	0.141949	-1.84897	0.155422
ENSMUSG00000018347	Zkscan6	0.169976	2.12879	0.0492743	1.9567	0.018701	-0.571666	0.0274503	-0.286337	0.0539421	-0.579346	0.0200463	-0.973357	3.54867e-07
ENSMUSG00000018362	Kpna2	0.322801	3.11647	0.0229149	2.89388	0.0769022	-0.739421	1.22519e-05	0.759329	0.025067	0.662156	0.0770045	-0.322801	0.230165
ENSMUSG00000018363	Smurf2	0.47897	3.28365	0.0143793	3.12623	0.0356751	-0.522931	0.000785641	0.0524816	0.0200237	-0.0917028	0.0361161	-0.47897	0.000480269
ENSMUSG00000018372	Cep95	0.569435	2.49219	0.0625416	2.20923	0.0576691	-0.939985	1.29794e-05	-0.361735	0.0628215	-0.533152	0.0582366	-0.569435	0.0453839
ENSMUSG00000018377	Vezf1	0.419882	2.21969	0.0103273	2.07983	0.0593183	-0.464604	0.057063	-0.848988	0.0391305	-0.975385	0.0594816	-0.419882	0.0758531
ENSMUSG00000018378	Cuedc1	0.102679	2.58348	0.00792095	2.39666	0.0401679	-0.620622	0.00253848	0.613969	0.0181546	0.271227	0.0553883	-1.13856	4.09807e-09
ENSMUSG00000018379	Srsf1	0.916561	2.11727	0.0181525	1.80355	0.0022955	-1.04216	0.000163553	-2.41304	0.0232562	-2.68896	0.0145221	-0.916561	0
ENSMUSG00000018381	Abi3	2.3638	1.08755	0.0726969	0.347121	0.20936	-2.45965	0.00171741	-0.2638	0.157863	-1.03308	0.216912	-2.55551	0.00413709
ENSMUSG00000018387	Shroom1	-0.120333	0.257625	0.110508	0.289998	0.345084	0.107542	1	-0.453306	0.258087	-0.352336	0.371888	0.335417	0.823492
ENSMUSG00000018395	Kif3a	0.230721	2.05823	0.067269	1.88791	0.097025	-0.565791	0.0282257	-0.626619	0.0673227	-0.897805	0.0993667	-0.900861	0.0238581
ENSMUSG00000018398	Septin8	-0.148307	1.93716	0.0440069	1.96948	0.0524404	0.107365	0.718578	-0.966818	0.0477301	-1.01146	0.0603098	-0.148307	0.5616
ENSMUSG00000018401	Mtmr4	0.787352	2.56345	0.0272881	2.27719	0.0622418	-0.950941	9.92197e-06	-0.796286	0.0288791	-1.0333	0.0629981	-0.787352	0.000626076
ENSMUSG00000018405	Mrm1	1.28835	1.80068	0.0456745	1.33954	0.0145194	-1.53188	2.15088e-05	-0.811914	0.0663069	-1.34637	0.03063	-1.77542	2.52909e-13
ENSMUSG00000018411	Mapt	0.0138378	2.52871	0.0293564	2.45445	0.0285869	-0.24668	0.203069	0.0814037	0.0359196	-0.0629471	0.0360755	-0.479523	0.00457539
ENSMUSG00000018412	Kansl1	0.266826	4.15942	0.00337995	4.07723	0.0506045	-0.273035	0.148711	0.755707	0.0397125	0.671646	0.0686878	-0.279244	0.289382
ENSMUSG00000018415	Gid4	0.495252	2.49799	0.0204529	2.30727	0.0604253	-0.633577	0.00250383	-0.587276	0.0251216	-0.736362	0.0670832	-0.495252	0.0374108
ENSMUSG00000018417	Myo1b	0.392534	3.52472	0.0535486	3.3871	0.04058	-0.457147	0.00107867	0.00860245	0.0596355	-0.148463	0.0463011	-0.521759	0.037494
ENSMUSG00000018425	Dhx40	0.347568	2.78849	0.00206466	2.66941	0.0500789	-0.395569	0.0310979	-0.622629	0.0070378	-0.756157	0.0545711	-0.44357	0.0152342
ENSMUSG00000018427	Ypel2	0.132438	2.55031	0.00146257	2.59662	0.0243807	0.153829	0.455019	-0.000549757	0.0238267	0.0393179	0.025998	0.132438	0.258256
ENSMUSG00000018428	Akap1	0.190036	3.12699	0.00429988	2.95908	0.0207876	-0.557781	0.000610248	-0.657745	0.0306074	-0.936356	0.0332801	-0.925526	7.18604e-10
ENSMUSG00000018433	Nol11	0.600936	2.74355	0.0548132	2.55546	0.0602531	-0.624828	0.000874593	-0.99685	0.0566397	-1.17775	0.0628207	-0.600936	0.0324607
ENSMUSG00000018442	Derl2	0.530156	2.09771	0.113915	1.88767	0.0346994	-0.69772	0.00727344	-1.1033	0.114129	-1.26289	0.0351551	-0.530156	0.181421
ENSMUSG00000018446	C1qbp	0.401226	2.27438	0.121545	2.15262	0.00285372	-0.404462	0.121072	-1.42379	0.15413	-1.54457	0.0232702	-0.401226	0.438428
ENSMUSG00000018449	Rpain	0.953025	1.69025	0.0664882	1.38776	0.0851722	-1.00486	0.00505282	-1.11242	0.0706751	-1.39931	0.0869664	-0.953025	0.0104652
ENSMUSG00000018451	6330403K07Rik	0.669107	-0.202439	0.176559	0.0681495	0.261861	0.898877	1	-1.45097	0.179605	-1.11121	0.268231	1.12865	0.292571
ENSMUSG00000018459	Slc13a3	NaN	NaN	0	NaN	0	NaN	1	NaN	0.167694	NaN	0.0050171	NaN	NaN
ENSMUSG00000018470	Kcnab3	0.0268825	0.549869	0.0207876	0.4574	0.118887	-0.307174	0.832053	-1.11979	0.0227425	-1.12789	0.12123	-0.0268825	0.94769
ENSMUSG00000018474	Chd3	0.436489	1.56096	0.0886997	1.35739	0.00279888	-0.676246	0.0965485	-1.21828	0.112885	-1.34968	0.00280075	-0.436489	0.244578
ENSMUSG00000018476	Kdm6b	-0.140952	1.62831	0.0142586	1.62619	0.0173588	-0.00702472	1	-0.471651	0.0242446	-0.518311	0.0521282	-0.155002	0.417012
ENSMUSG00000018479	1700125H20Rik	NaN	NaN	0	-0.408972	0.125202	NaN	1	NaN	0.157284	-0.529145	0.147358	NaN	NaN
ENSMUSG00000018481	Appbp2	0.391192	3.38895	0.0292865	3.17604	0.0464473	-0.707258	2.46598e-06	-0.435541	0.0449497	-0.553301	0.0851093	-0.391192	0.221146
ENSMUSG00000018486	Wnt9b	-0.284974	0.239871	0.0773505	0.347121	0.20936	0.356277	1	0.474703	0.184674	0.388918	0.307231	-0.284974	0.810861
ENSMUSG00000018500	Adora2b	-0.559121	1.25588	0.137168	1.40924	0.0757114	0.50946	0.287991	0.144029	0.173997	-0.0242832	0.104827	-0.559121	0.407344
ENSMUSG00000018501	Ncor1	0.34525	4.31589	0.00373927	4.19243	0.0438933	-0.410135	0.0359729	0.189937	0.0232163	0.0469412	0.0559909	-0.475021	0.0183173
ENSMUSG00000018507	Trpv2	-0.0387911	1.0006	0.000986497	1.08879	0.0186471	0.292961	0.742194	-0.50902	0.137341	-0.520697	0.0324262	-0.0387911	0.934051
ENSMUSG00000018509	Cenpv	0.509116	2.49949	0.0039411	2.27132	0.0261461	-0.757953	0.000477866	-0.36182	0.079448	-0.664894	0.0433573	-1.00679	0.000812331
ENSMUSG00000018537	Pcgf2	0.358186	2.23222	0.0445048	2.09056	0.0602317	-0.47059	0.0579234	-0.393798	0.0450637	-0.501622	0.0959451	-0.358186	0.309056
ENSMUSG00000018541	Cwc25	0.447143	2.34685	0.0493175	2.16333	0.0716732	-0.609654	0.00591268	-0.642636	0.0495933	-0.875081	0.0727054	-0.772165	0.00826247
ENSMUSG00000018543	1700001P01Rik	-0.937948	1.34493	0.104887	1.35608	0.0127426	0.0370441	0.940019	0.185624	0.105667	-0.0967265	0.0163941	-0.937948	0.00827894
ENSMUSG00000018547	Pip4k2b	0.192498	2.28198	0.0213821	2.15949	0.0399819	-0.406913	0.0772567	-1.19689	0.0225287	-1.38392	0.0418718	-0.621328	8.36493e-05
ENSMUSG00000018548	Trim37	0.70246	3.47864	0.00599571	3.22298	0.0501632	-0.849285	1.09995e-08	-0.152376	0.0154842	-0.363838	0.0558968	-0.70246	0.000266589
ENSMUSG00000018554	Ybx2	1.93325	0.373777	0.0187256	-0.33867	0.141309	-2.3667	0.154858	-0.705426	0.17757	-1.28739	0.149471	-1.93325	0.0121642
ENSMUSG00000018559	Ctdnep1	0.396259	1.93461	0.00280781	1.75293	0.0930483	-0.603521	0.0370082	-0.424461	0.0525879	-0.543747	0.101177	-0.396259	0.295507
ENSMUSG00000018565	Elp5	0.647768	2.47047	0.0231085	2.272	0.083595	-0.659328	0.0022644	-0.793903	0.0394986	-0.9889	0.0838246	-0.647768	0.0353489
ENSMUSG00000018566	Slc2a4	1.46912	0.0985907	0.272635	-0.408972	0.125202	-1.68609	0.648693	-1.38438	0.277232	-1.82663	0.126402	-1.46912	0.146645
ENSMUSG00000018567	Gabarap	-0.0678911	1.31957	0.0849483	1.20923	0.0546168	-0.366565	0.437032	-2.07434	0.0851651	-2.0539	0.0688073	0.0678911	0.851925
ENSMUSG00000018569	Cldn7	NaN	NaN	0	-0.33867	0.141309	NaN	1	NaN	0.100627	-1.18808	0.14644	NaN	NaN
ENSMUSG00000018570	2810408A11Rik	1.6943	0.760933	0.132465	0.0928696	0.0628001	-2.21926	0.0406155	-1.28535	0.159693	-1.79539	0.0779226	-1.6943	0.00409995
ENSMUSG00000018572	Phf23	0.191997	1.11414	0.0247534	1.01362	0.098307	-0.333927	0.509251	-2.3508	0.0330964	-2.49405	0.101196	-0.475856	0.178492
ENSMUSG00000018574	Acadvl	-0.0216929	0.558655	0.135867	0.733373	0.0563459	0.580401	0.600955	-2.1522	0.143628	-2.15874	0.0600053	-0.0216929	0.966537
ENSMUSG00000018581	Dnah11	0.00941886	1.74011	0.101059	1.79468	0.0316861	0.181268	0.571341	0.120517	0.10146	0.123352	0.0344971	0.00941886	0.978892
ENSMUSG00000018583	G3bp1	0.774511	3.66803	0.0034453	3.42624	0.0547549	-0.803206	8.36384e-10	-0.47951	0.0104477	-0.729937	0.0549969	-0.831902	7.69576e-06
ENSMUSG00000018585	Atox1	-0.186123	2.30137	0.0176042	2.20799	0.0565865	-0.310177	0.17285	-0.965407	0.0796438	-1.20818	0.0745497	-0.806478	0.0260523
ENSMUSG00000018589	Glra2	NaN	0.846438	0.0405819	0.487476	0.169399	-1.19245	0.149778	0.604149	0.328829	NaN	0.169399	NaN	NaN
ENSMUSG00000018593	Sparc	0.0836492	2.533	0.0205564	2.47906	0.0374726	-0.179186	0.343279	-1.28536	0.0208652	-1.36806	0.0412401	-0.274723	0.0735592
ENSMUSG00000018595	Glra4	NaN	NaN	0	NaN	0	NaN	1	NaN	0	NaN	0	NaN	NaN
ENSMUSG00000018599	Mief2	0.636514	1.12996	0.0282122	0.840401	0.126497	-0.961887	0.10843	-1.44942	0.0396806	-1.83692	0.136514	-1.28726	0.0064157
ENSMUSG00000018604	Tbx3	0.192232	3.0895	0.00854313	2.98393	0.0389367	-0.350667	0.0275367	-0.51053	0.0314052	-0.568397	0.0660637	-0.192232	0.428887
ENSMUSG00000018620	Mmp20	NaN	0.346298	0.367777	0.36918	0.377159	0.0760104	1	NaN	0.367777	-0.0591416	0.394274	NaN	NaN
ENSMUSG00000018623	Mmp7	NaN	NaN	0	NaN	0	NaN	1	NaN	0	NaN	0	NaN	NaN
ENSMUSG00000018634	Crhr1	NaN	-0.255762	0.162127	0.22966	0.0220879	1.61254	0.745948	NaN	0.162127	0.593844	0.137091	NaN	NaN
ENSMUSG00000018648	Dusp14	-0.235939	2.41392	0.0098241	2.4508	0.0155782	0.122521	0.592405	-0.282876	0.014746	-0.353901	0.0409951	-0.235939	0.103047
ENSMUSG00000018651	Tada2a	0.424488	3.25633	0.00394502	3.09695	0.0292382	-0.529458	0.000708103	0.0367113	0.00523626	-0.0910723	0.0374559	-0.424488	0.000728249
ENSMUSG00000018654	Ikzf1	0.168915	1.05466	0.0878256	0.94478	0.0245264	-0.364998	0.552745	0.395948	0.221805	0.345099	0.0388742	-0.168915	0.821352
ENSMUSG00000018656	Tcaf3	NaN	NaN	0	NaN	0	NaN	1	NaN	0	NaN	0	NaN	NaN
ENSMUSG00000018659	Pnpo	0.457138	1.01802	0.112495	0.738837	0.00141857	-0.927432	0.168042	-1.89949	0.117265	-2.32025	0.0236215	-1.39773	0.000435744
ENSMUSG00000018661	Cog1	0.381195	2.14836	0.0313678	1.97575	0.0328545	-0.573418	0.0252553	-0.775429	0.091802	-1.00591	0.0342465	-0.76564	0.0186588
ENSMUSG00000018666	Cbx1	0.607703	3.05207	0.0103464	2.86309	0.0345982	-0.627783	0.000234318	-0.812884	0.0509377	-0.995821	0.0349285	-0.607703	0.00305722
ENSMUSG00000018669	Cdk5rap3	0.394966	1.8858	0.0831204	1.60592	0.0978081	-0.929746	0.00330485	-1.23893	0.103446	-1.6798	0.102191	-1.46453	0.00243037
ENSMUSG00000018672	Copz2	0.408875	0.829733	0.290931	0.6276	0.0284241	-0.67147	0.5018	-0.764307	0.294681	-0.887391	0.0371245	-0.408875	0.678575
ENSMUSG00000018677	Slc25a39	0.402014	1.60657	0.0634872	1.40611	0.127139	-0.665904	0.0718757	-1.85072	0.127884	-2.13062	0.127857	-0.929794	0.121673
ENSMUSG00000018678	Sp2	0.271061	2.65276	0.0118108	2.47959	0.0289545	-0.575277	0.00399354	0.317977	0.0248832	0.0532232	0.0332709	-0.879493	1.86049e-10
ENSMUSG00000018697	Aatf	0.552478	3.38243	0.0208814	3.12273	0.050719	-0.862704	2.21564e-08	0.0863484	0.021319	-0.266739	0.0516722	-1.17293	2.67185e-10
ENSMUSG00000018698	Lhx1	NaN	NaN	0	NaN	0	NaN	1	NaN	0.261177	NaN	0.224854	NaN	NaN
ENSMUSG00000018707	Dync1h1	0.152384	3.04887	0.0642916	2.88383	0.0529652	-0.548236	0.00190729	-1.1162	0.0695012	-1.4004	0.0529831	-0.944089	0.00114618
ENSMUSG00000018727	Cpsf4l	0.663523	1.96495	0.0618505	1.76059	0.149384	-0.678878	0.014385	-0.511098	0.0681406	-0.710839	0.154985	-0.663523	0.238087
ENSMUSG00000018733	Pex12	0.637408	0.969129	0.0759164	1.16725	0.129857	0.658159	0.346693	-1.74601	0.109616	-1.54164	0.142815	0.67891	0.256292
ENSMUSG00000018736	Ndel1	0.287065	2.67711	0.0287613	2.52716	0.0317742	-0.498124	0.0117427	-0.273901	0.0292108	-0.360316	0.0423267	-0.287065	0.0928952
ENSMUSG00000018740	Slc25a35	0.687226	0.386891	0.176884	0.0928696	0.0628001	-0.976718	0.566001	-1.14202	0.179314	-1.34889	0.136095	-0.687226	0.3581
ENSMUSG00000018750	Zbtb4	-0.227808	1.12134	0.137027	1.00781	0.0319952	-0.377141	0.509027	-0.800468	0.144653	-0.731891	0.0321625	0.227808	0.643523
ENSMUSG00000018752	Tnfsfm13	NaN	NaN	0	-0.408972	0.125202	NaN	1	NaN	0.0409931	-1.20173	0.125539	NaN	NaN
ENSMUSG00000018761	Mpdu1	0.628792	2.09088	0.0230032	1.88729	0.0299881	-0.676334	0.0121047	-1.1738	0.0459598	-1.39171	0.0308012	-0.723876	8.1961e-05
ENSMUSG00000018765	Fxr2	0.630263	2.85554	0.00272388	2.57661	0.0546248	-0.926569	1.20015e-06	-0.617679	0.0613171	-0.985801	0.0664762	-1.22287	4.69178e-05
ENSMUSG00000018770	Atp5g3	0.530636	1.37111	0.0162229	1.07974	0.0898943	-0.967898	0.0441041	-2.43214	0.0390728	-2.59188	0.0966627	-0.530636	0.1255
ENSMUSG00000018774	Cd68	0.541016	1.85663	0.120508	1.67788	0.000477523	-0.593808	0.0745394	-0.552622	0.123754	-0.747268	0.0851598	-0.646599	0.195078
ENSMUSG00000018776	Slc35g3	NaN	NaN	0	-0.408972	0.125202	NaN	1	NaN	0.0171894	-1.05773	0.148665	NaN	NaN
ENSMUSG00000018796	Acsl1	0.589868	2.57383	0.0286113	2.33691	0.0459885	-0.787022	0.000139748	-0.340452	0.0318773	-0.51802	0.0463409	-0.589868	0.00159417
ENSMUSG00000018800	Abca5	-0.238221	2.14768	0.135009	2.02015	0.0330755	-0.423642	0.075485	-0.386208	0.136061	-0.314496	0.0335011	0.238221	0.608811
ENSMUSG00000018809	Smyd4	0.506245	2.62337	0.0165676	2.40122	0.0510928	-0.737959	0.000268323	-0.0404156	0.0174155	-0.332316	0.0512712	-0.969673	7.01579e-08
ENSMUSG00000018819	Lsp1	NaN	NaN	0	-0.33867	0.141309	NaN	1	NaN	0.0104099	0.0255141	0.195638	NaN	NaN
[truncated: 53,402 more rows]
